# Supplementary material for: Multi-omics integrative analysis reveals novel genetic loci and candidate genes for ischemic stroke
Source: Mol Ther Nucleic Acids. 2025 Jul 17;36(3):102633. doi: 10.1016/j.omtn.2025.102633 (PMC12328896; doi:10.1016/j.omtn.2025.102633)
Supplement: Table S1. Loci reported for IS in the meta-analysis [file mmc2.xlsx]

## Sheet: gwas_novel_gene_pops_nearest_8
Table S1. Loci reported for IS in the meta-analysis
SNP	Chr	Pos	Nearest Gene	PoPS gene	Allele1	Allele2	Eaf	Beta	StdErr	P.value	Direction
Novel variants
rs7973143	12	52263869	ANKRD33	ACVR1B	a	t	0.6393	-0.0309	0.0053	4.979e-09	---
rs17676309	3	64730121	ADAMTS9	ADAMTS9	t	c	0.5612	-0.0331	0.0051	5.881e-11	---
rs6881498	5	147880181	HTR4	ADRB2	a	g	0.5728	-0.0292	0.0048	1.085e-09	---
rs10496347	2	101065210	NMS	AFF3	a	g	0.5758	0.0338	0.0053	1.517e-10	+++
rs13282141	8	141862791	PTK2	AGO2	a	g	0.5103	-0.0298	0.0049	1.419e-09	---
rs3789671	1	230843800	COG2	AGT	t	g	0.7836	0.0318	0.0058	4.517e-08	+++
rs11721347	4	79314636	FRAS1	ANXA3	t	c	0.8955	0.045	0.0082	3.483e-08	+++
rs12457271	18	76528007	SALL3	ATP9B	a	g	0.8378	-0.0451	0.0072	3.515e-10	---
rs8112983	19	49229525	RASIP1	BAX	t	c	0.5181	-0.0301	0.0052	1.004e-08	---
rs6698691	1	112263216	RAP1A	C1orf162	a	g	0.5091	0.0278	0.0048	5.686e-09	+++
rs11155027	6	139364653	ABRACL	CITED2	t	c	0.6353	-0.0288	0.0052	3.096e-08	---
rs6439741	3	137240752	SOX14	CLDN18	t	c	0.8672	-0.0419	0.0073	9.748e-09	---
rs2602413	16	81036671	CENPN	CMIP	a	c	0.7007	0.0294	0.0053	2.783e-08	+++
rs9966361	18	28392489	DSC3	DSC1	a	c	0.6265	-0.0339	0.0058	4.762e-09	---
rs6557840	8	25250423	DOCK5	EBF2	a	g	0.6434	0.0282	0.0049	9.301e-09	+++
rs10400343	11	43832505	HSD17B12	EXT2	a	g	0.697	-0.0298	0.0052	1.001e-08	---
rs1332326	10	91011692	IFIT2	FAS	t	g	0.5144	-0.0267	0.0049	4.651e-08	---
rs62390669	5	127865070	SLC27A6	FBN2	a	g	0.8468	0.0386	0.007	3.043e-08	+++
rs671447	18	34262350	TPGS2	FHOD3	t	c	0.6638	-0.0305	0.0051	2.864e-09	---
rs7549874	1	203009634	PPFIA4	FMOD	t	c	0.7007	0.031	0.0054	1.207e-08	+++
rs117907142	12	70318610	MYRFL	FRS2	a	g	0.9373	-0.0736	0.0115	1.72e-10	---
rs6818149	4	144125085	USP38	GAB1	a	c	0.6042	0.033	0.005	5.54e-11	+++
rs9393597	6	24973108	RIPOR2	GMNN	a	g	0.8052	-0.0347	0.0062	2.62e-08	---
rs150478785	3	49970127	MON1A	GNAI2	c	g	0.8038	-0.0413	0.0069	1.875e-09	---
rs1817637	11	87891753	RAB38	GRM5	t	c	0.7464	-0.0365	0.0055	2.548e-11	---
rs7800053	7	27316640	EVX1	HOXA10	a	g	0.8924	-0.0495	0.0079	4.514e-10	---
rs4980379	11	1888614	LSP1	IGF2	t	c	0.6004	0.0306	0.005	7.465e-10	+++
rs17407577	4	123779341	NUDT6	IL2	t	c	0.9421	0.0674	0.0117	9.302e-09	+++
rs72801433	5	132360653	ZCCHC10	IL4	a	g	0.9197	0.0641	0.0109	3.83e-09	+++
rs2674839	2	233669040	KCNJ13	INPP5D	c	g	0.6667	0.0329	0.0057	1.033e-08	+++
rs17677363	17	45036112	GOSR2	ITGB3	a	t	0.863	-0.0566	0.0077	1.369e-13	---
rs582714	3	20527630	SGO1	KAT2B	a	c	0.6428	-0.0289	0.0051	1.593e-08	---
rs2835812	21	38935250	DYRK1A	KCNJ6	a	t	0.7054	0.0287	0.0052	4.587e-08	+++
rs142470135	17	20816742	USP22	MAP2K3	t	c	0.9749	0.1993	0.0357	2.295e-08	+++
rs7168667	15	82540064	EFL1	MEX3B	t	c	0.9792	-0.1086	0.0195	2.393e-08	---
rs12131359	1	56528222	ENSG00000284686	NA	t	g	0.5092	-0.0268	0.0048	1.737e-08	---
rs115871968	2	17165851	CYRIA	NA	a	g	0.9696	-0.1076	0.0186	6.821e-09	---
rs147076266	5	62723814	NA	NA	a	g	0.9848	-0.1494	0.0268	2.405e-08	+--
rs17082124	6	120652481	NA	NA	a	g	0.7746	-0.0317	0.0056	1.57e-08	---
rs56143810	8	5542654	NA	NA	a	c	0.8244	-0.0396	0.0069	9.557e-09	---
rs7183500	15	96100923	NA	NA	a	g	0.6426	-0.0363	0.0053	5.67e-12	---
rs79621792	20	46048270	ZMYND8	NCOA3	t	c	0.9217	-0.0625	0.0105	2.786e-09	---
rs4949660	1	78025459	AK5	NEXN	t	c	0.6125	-0.0316	0.0053	3.325e-09	---
rs12426667	12	54433483	HOXC5	NFE2	a	c	0.6698	0.0363	0.0051	1.254e-12	+++
rs225735	6	142557418	VTA1	NMBR	a	c	0.784	0.0342	0.0062	4.064e-08	+++
rs60246192	19	51069146	LRRC4B	NR1H2	a	g	0.7459	-0.0429	0.0072	2.426e-09	---
rs61226856	16	83622980	HSBP1	OSGIN1	t	c	0.811	0.0381	0.0069	3.19e-08	+++
rs2054038	17	4014391	ZZEF1	P2RX1	a	c	0.6225	-0.0289	0.0049	3.229e-09	---
rs4286007	13	53022518	VPS36	PCDH8	a	g	0.5701	0.028	0.005	1.471e-08	+++
rs2076574	20	39721373	TOP1	PLCG1	a	g	0.8687	-0.0401	0.0072	2.051e-08	---
rs56393506	6	161089307	LPA	PLG	t	c	0.8342	0.0388	0.0069	1.662e-08	+++
rs4681330	3	146378341	PLSCR5	PLOD2	t	c	0.6209	-0.0347	0.0048	7.3e-13	---
rs35301188	7	106417963	PIK3CG	PRKAR2B	a	g	0.8022	0.0422	0.0061	5.615e-12	+++
rs487399	18	13109555	CEP192	PTPN2	a	g	0.5606	0.0321	0.005	1.1e-10	+++
rs41284486	13	114623821	GAS6	RASA3	a	g	0.8993	-0.0602	0.0103	5.603e-09	---
rs74865629	3	28309174	CMC1	RBMS3	t	c	0.9535	-0.073	0.0131	2.658e-08	---
rs35610473	14	103540510	LBHD2	RCOR1	a	g	0.9678	-0.0912	0.0165	3.413e-08	---
rs72813523	2	61531549	USP34	REL	c	g	0.9027	-0.0534	0.0082	9.677e-11	---
rs3777209	5	95153956	GLRX	RFESD	t	c	0.9312	-0.0524	0.0096	4.638e-08	---
rs2249062	1	192202560	RGS18	RGS1	t	c	0.5406	-0.0274	0.0048	1.468e-08	---
rs3790607	1	113053023	ST7L	RHOC	a	c	0.8511	-0.0496	0.0069	4.959e-13	---
rs9909858	17	1569353	PRPF8	RPA1	t	c	0.9406	-0.0874	0.0129	1.085e-11	---
rs7808568	7	12271252	TMEM106B	SCIN	t	c	0.5801	-0.0292	0.0048	1.687e-09	---
rs1892094	1	169094459	NME7	SELP	t	c	0.5079	-0.0275	0.005	4.503e-08	---
rs1650697	5	79950781	DHFR	SERINC5	a	g	0.7438	0.0356	0.006	2.748e-09	+++
rs2325714	17	45953839	SP2	SKAP1	t	g	0.8176	0.0428	0.0065	4.636e-11	+++
rs7900212	10	61804282	ANK3	SLC16A9	t	c	0.5704	0.0287	0.0049	5.465e-09	+++
rs62396160	6	26075393	H2BC4	SLC17A3	t	c	0.8821	0.0431	0.0076	1.347e-08	+++
rs6833035	4	10272269	WDR1	SLC2A9	t	c	0.6689	-0.0288	0.005	8.283e-09	---
rs117541843	16	68617127	ZFP90	SLC7A6	a	c	0.9872	-0.1789	0.0311	8.605e-09	---
rs62083819	18	2336868	METTL4	SMCHD1	t	c	0.9389	0.0645	0.0118	4.894e-08	+++
rs2455135	1	3219901	PRDM16	SMIM1	a	g	0.7599	-0.0436	0.0057	2.017e-14	---
rs10838703	11	47422861	SLC39A13	SPI1	c	g	0.7134	0.0333	0.0054	6.725e-10	+++
rs1910155	15	38194290	TMCO5A	SPRED1	a	g	0.6878	0.0349	0.0059	2.983e-09	+++
rs116080386	2	55175791	EML6	SPTBN1	t	c	0.9783	0.1278	0.0216	3.055e-09	+++
rs11655029	17	17649172	RAI1	SREBF1	t	c	0.6395	0.0313	0.0054	5.111e-09	+++
rs5030062	3	186454180	KNG1	ST6GAL1	a	c	0.6378	-0.0276	0.005	2.42e-08	---
rs34716494	11	9287401	DENND5A	SWAP70	a	t	0.7409	-0.037	0.0054	8.078e-12	---
rs2672587	10	124235355	HTRA1	TACC2	c	g	0.7356	0.0361	0.0056	1.122e-10	+++
rs10765958	11	12548649	PARVA	TEAD1	a	g	0.6848	0.0314	0.0053	3.55e-09	+++
rs840606	2	188150228	CALCRL	TFPI	a	c	0.8905	0.0465	0.0079	3.536e-09	+++
rs6137856	20	23152780	CD93	THBD	a	g	0.7998	0.0387	0.0059	7.749e-11	+++
rs12748993	1	8129507	ERRFI1	TNFRSF9	a	g	0.8273	0.043	0.0074	6.391e-09	+++
rs62274647	3	148755159	GYG1	WWTR1	a	g	0.6545	0.0294	0.005	3.418e-09	+++
rs2513585	11	113659016	CLDN25	ZBTB16	t	c	0.626	-0.0282	0.005	1.547e-08	---
rs2047707	1	37717520	GRIK3	ZC3H12A	a	g	0.7681	-0.0345	0.006	1.228e-08	---
rs1650198	10	81417214	SFTPA1	ZMIZ1	t	c	0.7453	0.0382	0.0069	3.403e-08	+++
rs1985261	10	38433986	ZNF37A	ZNF25	a	g	0.9688	-0.0969	0.0174	2.77e-08	---
Previously variants
rs10738606	9	22088090	CDKN2B	CDKN2A	a	t	0.5151	-0.0502	0.0048	7.272e-26	---
rs10774625	12	111910219	SH2B3	ATXN2	a	g	0.5399	0.0677	0.0054	5.016e-36	+++
rs10858934	12	90216521	ATP2B1	DUSP6	t	c	0.7475	0.0402	0.0059	1.16e-11	+++
rs10886430	10	121010256	GRK5	RGS10	a	g	0.875	-0.0779	0.0085	5.245e-20	---
rs12445022	16	87575332	ZCCHC14	SLC7A5	a	g	0.6829	0.0539	0.0054	3.913e-23	+++
rs1471539	6	49460152	CENPQ	RHAG	a	g	0.5761	0.0405	0.0048	4.434e-17	+++
rs150986675	11	102777303	MMP12	DYNC2H1	t	c	0.8541	-0.0621	0.0075	1.343e-16	---
rs1549758	7	150695726	NOS3	GIMAP5	t	c	0.7054	0.0425	0.0057	1.2e-13	+++
rs1573644	15	91421283	FURIN	FES	t	c	0.6699	-0.0452	0.0055	2.361e-16	---
rs17092456	20	33796192	MMP24OS	GDF5	c	g	0.8929	-0.0591	0.0082	4.586e-13	---
rs17148926	5	121510586	ZNF474	LOX	a	c	0.8325	0.0635	0.0071	2.674e-19	+++
rs1731243	2	26930411	KCNK3	PREB	t	c	0.5543	-0.0357	0.0053	1.135e-11	---
rs2107595	7	19049388	HDAC9	TWIST1	a	g	0.8132	0.0544	0.0059	2.217e-20	+++
rs2450509	17	56446150	RNF43	MPO	t	c	0.8107	-0.0514	0.0067	1.818e-14	---
rs2736609	1	156202640	PMF1	LMNA	t	c	0.6384	-0.0488	0.0049	1.822e-23	---
rs36229526	6	32820656	TAP1	COL11A2	t	g	0.9248	0.0636	0.0099	1.397e-10	+++
rs4253417	4	187199005	F11	TLR3	t	c	0.5927	-0.0377	0.0054	2.368e-12	---
rs56010410	4	155502869	FGA	FGB	t	c	0.7133	-0.0566	0.0052	6.243e-28	---
rs616154	9	136150466	ABO	GFI1B	t	c	0.5259	0.0347	0.0048	3.044e-13	+++
rs6722332	2	203745327	WDR12	BMPR2	t	c	0.8806	0.0642	0.0081	1.509e-15	+++
rs7250421	19	10729845	SLC44A2	LDLR	t	c	0.786	-0.0508	0.0059	5.481e-18	---
rs79318212	6	1365244	FOXF2	FOXC1	a	g	0.8911	-0.0913	0.0085	6.192e-27	---
rs7989823	13	110959643	COL4A1	COL4A2	a	c	0.5813	-0.0423	0.0074	1.066e-08	-?-
rs842365	13	47252379	LRCH1	LCP1	a	g	0.741	0.0446	0.0058	1.019e-14	+++
rs880315	1	10796866	CASZ1	MTOR	t	c	0.6099	-0.0456	0.0051	2.412e-19	---
rs9521634	13	110833899	COL4A1	COL4A2	t	c	0.6459	-0.0356	0.005	7.711e-13	---
