# Supplementary material for: Multi-omics integrative analysis reveals novel genetic loci and candidate genes for ischemic stroke
Source: Mol Ther Nucleic Acids. 2025 Jul 17;36(3):102633. doi: 10.1016/j.omtn.2025.102633 (PMC12328896; doi:10.1016/j.omtn.2025.102633)
Supplement: Table S2. KEGG and GO enrichment result [file mmc3.xlsx]

## Sheet: Enrichment
Table S2. KEGG and GO enrichment result
Category	Term	Description	LogP	Log(q-value)	Genes	Symbols	InTerm_InList
GO Biological Processes	GO:2000147	positive regulation of cell motility	-11.6158	-7.54005	91,183,306,389,2549,2621,2771,3565,3655,3690,5294,5335,5340,5605,5606,5747,6403,7042,9750,10396,23075,27161,80005,80149,56999,161742	ACVR1B,AGT,ANXA3,RHOC,GAB1,GAS6,GNAI2,IL4,ITGA6,ITGB3,PIK3CG,PLCG1,PLG,MAP2K2,MAP2K3,PTK2,SELP,TGFB2,RIPOR2,ATP8A1,SWAP70,AGO2,DOCK5,ZC3H12A,ADAMTS9,SPRED1	26/-
GO Biological Processes	GO:2000147	positive regulation of cell motility	-11.6158	-7.54005	91,183,306,389,2549,2621,2771,3565,3655,3690,5294,5335,5340,5605,5606,5747,6403,7042,9750,10396,23075,27161,80005,80149	ACVR1B,AGT,ANXA3,RHOC,GAB1,GAS6,GNAI2,IL4,ITGA6,ITGB3,PIK3CG,PLCG1,PLG,MAP2K2,MAP2K3,PTK2,SELP,TGFB2,RIPOR2,ATP8A1,SWAP70,AGO2,DOCK5,ZC3H12A	24/607
GO Biological Processes	GO:0040017	positive regulation of locomotion	-11.4078	-7.54005	91,183,306,389,2549,2621,2771,3565,3655,3690,5294,5335,5340,5605,5606,5747,6403,7042,9750,10396,23075,27161,80005,80149	ACVR1B,AGT,ANXA3,RHOC,GAB1,GAS6,GNAI2,IL4,ITGA6,ITGB3,PIK3CG,PLCG1,PLG,MAP2K2,MAP2K3,PTK2,SELP,TGFB2,RIPOR2,ATP8A1,SWAP70,AGO2,DOCK5,ZC3H12A	24/621
GO Biological Processes	GO:0030335	positive regulation of cell migration	-11.1711	-7.42823	91,183,306,389,2549,2621,2771,3565,3655,3690,5294,5335,5340,5606,5747,6403,7042,9750,10396,23075,27161,80005,80149	ACVR1B,AGT,ANXA3,RHOC,GAB1,GAS6,GNAI2,IL4,ITGA6,ITGB3,PIK3CG,PLCG1,PLG,MAP2K3,PTK2,SELP,TGFB2,RIPOR2,ATP8A1,SWAP70,AGO2,DOCK5,ZC3H12A	23/580
GO Biological Processes	GO:0010632	regulation of epithelial cell migration	-7.89731	-4.85343	183,306,3565,3690,5294,5335,5340,5606,5747,7042,56999,80005,80149,161742	AGT,ANXA3,IL4,ITGB3,PIK3CG,PLCG1,PLG,MAP2K3,PTK2,TGFB2,ADAMTS9,DOCK5,ZC3H12A,SPRED1	14/298
GO Biological Processes	GO:0010634	positive regulation of epithelial cell migration	-7.54999	-4.65716	183,306,3690,5294,5335,5340,5606,5747,7042,80005,80149	AGT,ANXA3,ITGB3,PIK3CG,PLCG1,PLG,MAP2K3,PTK2,TGFB2,DOCK5,ZC3H12A	11/177
GO Biological Processes	GO:0010594	regulation of endothelial cell migration	-6.32321	-3.68588	183,306,3690,5294,5335,5340,5606,5747,56999,80149,161742	AGT,ANXA3,ITGB3,PIK3CG,PLCG1,PLG,MAP2K3,PTK2,ADAMTS9,ZC3H12A,SPRED1	11/234
GO Biological Processes	GO:0010595	positive regulation of endothelial cell migration	-5.58217	-3.13489	183,306,3690,5294,5335,5340,5606,80149	AGT,ANXA3,ITGB3,PIK3CG,PLCG1,PLG,MAP2K3,ZC3H12A	8/131
GO Biological Processes	GO:0045765	regulation of angiogenesis	-3.90541	-1.94611	306,2549,3690,5294,5335,7042,27161,56999,80149,161742	ANXA3,GAB1,ITGB3,PIK3CG,PLCG1,TGFB2,AGO2,ADAMTS9,ZC3H12A,SPRED1	10/353
GO Biological Processes	GO:1901342	regulation of vasculature development	-3.81671	-1.88511	306,2549,3690,5294,5335,7042,27161,56999,80149,161742	ANXA3,GAB1,ITGB3,PIK3CG,PLCG1,TGFB2,AGO2,ADAMTS9,ZC3H12A,SPRED1	10/362
GO Biological Processes	GO:0045766	positive regulation of angiogenesis	-2.81561	-1.20149	306,2549,3690,5335,27161,80149	ANXA3,GAB1,ITGB3,PLCG1,AGO2,ZC3H12A	6/187
GO Biological Processes	GO:1904018	positive regulation of vasculature development	-2.78059	-1.17367	306,2549,3690,5335,27161,80149	ANXA3,GAB1,ITGB3,PLCG1,AGO2,ZC3H12A	6/190
GO Biological Processes	GO:0043068	positive regulation of programmed cell death	-5.84125	-3.33015	183,355,581,1026,3433,3635,3655,3827,4609,5335,5654,5771,7042,7704,80149,85477	AGT,FAS,BAX,CDKN1A,IFIT2,INPP5D,ITGA6,KNG1,MYC,PLCG1,HTRA1,PTPN2,TGFB2,ZBTB16,ZC3H12A,SCIN	16/574
GO Biological Processes	GO:0043065	positive regulation of apoptotic process	-5.37475	-2.97889	183,355,581,3433,3635,3655,3827,4609,5335,5654,5771,7042,7704,80149,85477	AGT,FAS,BAX,IFIT2,INPP5D,ITGA6,KNG1,MYC,PLCG1,HTRA1,PTPN2,TGFB2,ZBTB16,ZC3H12A,SCIN	15/552
GO Biological Processes	GO:0051897	positive regulation of phosphatidylinositol 3-kinase/protein kinase B signal transduction	-3.84242	-1.90161	183,2621,3481,5294,5747,6403,7042	AGT,GAS6,IGF2,PIK3CG,PTK2,SELP,TGFB2	7/171
GO Biological Processes	GO:0050900	leukocyte migration	-2.90907	-1.2508	2621,3655,5294,5340,6403,7042,9948	GAS6,ITGA6,PIK3CG,PLG,SELP,TGFB2,WDR1	7/245
GO Biological Processes	GO:0051896	regulation of phosphatidylinositol 3-kinase/protein kinase B signal transduction	-2.82919	-1.20774	183,2621,3481,5294,5747,6403,7042	AGT,GAS6,IGF2,PIK3CG,PTK2,SELP,TGFB2	7/253
GO Biological Processes	GO:0007167	enzyme-linked receptor protein signaling pathway	-7.55115	-4.65716	91,154,2331,2549,2621,3481,3690,3693,5335,5605,5747,5771,6720,7042,10370,10818,25937,54206,57178	ACVR1B,ADRB2,FMOD,GAB1,GAS6,IGF2,ITGB3,ITGB5,PLCG1,MAP2K2,PTK2,PTPN2,SREBF1,TGFB2,CITED2,FRS2,WWTR1,ERRFI1,ZMIZ1	19/614
GO Biological Processes	GO:0038127	ERBB signaling pathway	-4.15578	-2.10014	2549,5335,5605,5747,54206	GAB1,PLCG1,MAP2K2,PTK2,ERRFI1	5/65
GO Biological Processes	GO:0007169	transmembrane receptor protein tyrosine kinase signaling pathway	-3.95043	-1.96536	154,2549,3481,3690,5335,5605,5747,5771,6720,10818,54206	ADRB2,GAB1,IGF2,ITGB3,PLCG1,MAP2K2,PTK2,PTPN2,SREBF1,FRS2,ERRFI1	11/419
GO Biological Processes	GO:0007173	epidermal growth factor receptor signaling pathway	-3.51707	-1.65504	2549,5335,5747,54206	GAB1,PLCG1,PTK2,ERRFI1	4/49
GO Biological Processes	GO:0050678	regulation of epithelial cell proliferation	-3.41189	-1.57485	182,581,3481,3690,4609,4781,5335,5727,7042,10818	JAG1,BAX,IGF2,ITGB3,MYC,NFIB,PLCG1,PTCH1,TGFB2,FRS2	10/407
GO Biological Processes	GO:0007507	heart development	-8.84468	-5.40286	182,1026,1909,3720,5605,5606,5727,5747,6926,7042,8850,10203,10370,10818,11214,55742,56999,57178,80206,161742,581,2549,3690,5294,5340,54206,54922,80149,4609,4781	JAG1,CDKN1A,EDNRA,JARID2,MAP2K2,MAP2K3,PTCH1,PTK2,TBX3,TGFB2,KAT2B,CALCRL,CITED2,FRS2,AKAP13,PARVA,ADAMTS9,ZMIZ1,FHOD3,SPRED1,BAX,GAB1,ITGB3,PIK3CG,PLG,ERRFI1,RASIP1,ZC3H12A,MYC,NFIB	30/-
GO Biological Processes	GO:0007507	heart development	-8.84468	-5.40286	182,1026,1909,3720,5605,5606,5727,5747,6926,7042,8850,10203,10370,10818,11214,55742,56999,57178,80206,161742	JAG1,CDKN1A,EDNRA,JARID2,MAP2K2,MAP2K3,PTCH1,PTK2,TBX3,TGFB2,KAT2B,CALCRL,CITED2,FRS2,AKAP13,PARVA,ADAMTS9,ZMIZ1,FHOD3,SPRED1	20/570
GO Biological Processes	GO:0001944	vasculature development	-8.3535	-5.18469	182,581,1909,2549,3690,5294,5340,5747,6926,7042,10203,10370,54206,54922,55742,56999,57178,80149,161742	JAG1,BAX,EDNRA,GAB1,ITGB3,PIK3CG,PLG,PTK2,TBX3,TGFB2,CALCRL,CITED2,ERRFI1,RASIP1,PARVA,ADAMTS9,ZMIZ1,ZC3H12A,SPRED1	19/547
GO Biological Processes	GO:0001568	blood vessel development	-7.82651	-4.84334	182,581,1909,2549,3690,5294,5340,5747,6926,7042,10203,10370,54922,55742,56999,57178,80149,161742	JAG1,BAX,EDNRA,GAB1,ITGB3,PIK3CG,PLG,PTK2,TBX3,TGFB2,CALCRL,CITED2,RASIP1,PARVA,ADAMTS9,ZMIZ1,ZC3H12A,SPRED1	18/527
GO Biological Processes	GO:0035239	tube morphogenesis	-7.53967	-4.65716	182,581,1909,2549,3690,4609,4781,5294,5727,5747,6926,7042,10203,10370,54922,55742,56999,57178,80149,161742	JAG1,BAX,EDNRA,GAB1,ITGB3,MYC,NFIB,PIK3CG,PTCH1,PTK2,TBX3,TGFB2,CALCRL,CITED2,RASIP1,PARVA,ADAMTS9,ZMIZ1,ZC3H12A,SPRED1	20/682
GO Biological Processes	GO:0048514	blood vessel morphogenesis	-7.50728	-4.6395	182,581,1909,2549,3690,5294,5747,7042,10203,10370,54922,55742,56999,57178,80149,161742	JAG1,BAX,EDNRA,GAB1,ITGB3,PIK3CG,PTK2,TGFB2,CALCRL,CITED2,RASIP1,PARVA,ADAMTS9,ZMIZ1,ZC3H12A,SPRED1	16/431
GO Biological Processes	GO:0001525	angiogenesis	-4.05973	-2.0356	182,1909,2549,3690,5294,5747,10203,54922,55742,80149	JAG1,EDNRA,GAB1,ITGB3,PIK3CG,PTK2,CALCRL,RASIP1,PARVA,ZC3H12A	10/338
GO Biological Processes	GO:0051338	regulation of transferase activity	-8.75889	-5.36822	154,183,1026,2621,2915,3565,3690,4609,5294,5577,5605,5606,5747,5906,7042,8850,25937,54206,54922,161742,256987,355,2122,2771,3481,5771,6688,10818,11214,80149,3558,3655,23682,1859	ADRB2,AGT,CDKN1A,GAS6,GRM5,IL4,ITGB3,MYC,PIK3CG,PRKAR2B,MAP2K2,MAP2K3,PTK2,RAP1A,TGFB2,KAT2B,WWTR1,ERRFI1,RASIP1,SPRED1,SERINC5,FAS,MECOM,GNAI2,IGF2,PTPN2,SPI1,FRS2,AKAP13,ZC3H12A,IL2,ITGA6,RAB38,DYRK1A	34/-
GO Biological Processes	GO:0051338	regulation of transferase activity	-8.75889	-5.36822	154,183,1026,2621,2915,3565,3690,4609,5294,5577,5605,5606,5747,5906,7042,8850,25937,54206,54922,161742,256987	ADRB2,AGT,CDKN1A,GAS6,GRM5,IL4,ITGB3,MYC,PIK3CG,PRKAR2B,MAP2K2,MAP2K3,PTK2,RAP1A,TGFB2,KAT2B,WWTR1,ERRFI1,RASIP1,SPRED1,SERINC5	21/639
GO Biological Processes	GO:0045859	regulation of protein kinase activity	-8.59548	-5.29197	154,183,1026,2621,2915,3565,3690,5294,5577,5605,5606,5747,5906,7042,25937,54206,54922,161742	ADRB2,AGT,CDKN1A,GAS6,GRM5,IL4,ITGB3,PIK3CG,PRKAR2B,MAP2K2,MAP2K3,PTK2,RAP1A,TGFB2,WWTR1,ERRFI1,RASIP1,SPRED1	18/470
GO Biological Processes	GO:0043408	regulation of MAPK cascade	-8.4081	-5.18469	154,183,355,2122,2621,2771,2915,3481,3690,4609,5294,5605,5606,5771,5906,6688,7042,10818,11214,80149,161742	ADRB2,AGT,FAS,MECOM,GAS6,GNAI2,GRM5,IGF2,ITGB3,MYC,PIK3CG,MAP2K2,MAP2K3,PTPN2,RAP1A,SPI1,TGFB2,FRS2,AKAP13,ZC3H12A,SPRED1	21/669
GO Biological Processes	GO:0045860	positive regulation of protein kinase activity	-7.76931	-4.81694	154,183,1026,2621,2915,3565,3690,5294,5605,5606,5747,5906,7042	ADRB2,AGT,CDKN1A,GAS6,GRM5,IL4,ITGB3,PIK3CG,MAP2K2,MAP2K3,PTK2,RAP1A,TGFB2	13/256
GO Biological Processes	GO:0043549	regulation of kinase activity	-7.7639	-4.81694	154,183,1026,2621,2915,3565,3690,5294,5577,5605,5606,5747,5906,7042,25937,54206,54922,161742	ADRB2,AGT,CDKN1A,GAS6,GRM5,IL4,ITGB3,PIK3CG,PRKAR2B,MAP2K2,MAP2K3,PTK2,RAP1A,TGFB2,WWTR1,ERRFI1,RASIP1,SPRED1	18/532
GO Biological Processes	GO:0051347	positive regulation of transferase activity	-7.49304	-4.63949	154,183,1026,2621,2915,3565,3690,4609,5294,5605,5606,5747,5906,7042,256987	ADRB2,AGT,CDKN1A,GAS6,GRM5,IL4,ITGB3,MYC,PIK3CG,MAP2K2,MAP2K3,PTK2,RAP1A,TGFB2,SERINC5	15/375
GO Biological Processes	GO:0033674	positive regulation of kinase activity	-6.9298	-4.15811	154,183,1026,2621,2915,3565,3690,5294,5605,5606,5747,5906,7042	ADRB2,AGT,CDKN1A,GAS6,GRM5,IL4,ITGB3,PIK3CG,MAP2K2,MAP2K3,PTK2,RAP1A,TGFB2	13/302
GO Biological Processes	GO:0043410	positive regulation of MAPK cascade	-6.17559	-3.56308	154,2621,2771,2915,3481,3690,5294,5605,5606,5906,6688,7042,10818,11214,80149	ADRB2,GAS6,GNAI2,GRM5,IGF2,ITGB3,PIK3CG,MAP2K2,MAP2K3,RAP1A,SPI1,TGFB2,FRS2,AKAP13,ZC3H12A	15/475
GO Biological Processes	GO:0010562	positive regulation of phosphorus metabolic process	-5.98793	-3.42836	154,183,355,1026,2621,2915,3558,3565,3655,3690,5294,5605,5606,5747,5906,7042,8850,23682	ADRB2,AGT,FAS,CDKN1A,GAS6,GRM5,IL2,IL4,ITGA6,ITGB3,PIK3CG,MAP2K2,MAP2K3,PTK2,RAP1A,TGFB2,KAT2B,RAB38	18/702
GO Biological Processes	GO:0045937	positive regulation of phosphate metabolic process	-5.98793	-3.42836	154,183,355,1026,2621,2915,3558,3565,3655,3690,5294,5605,5606,5747,5906,7042,8850,23682	ADRB2,AGT,FAS,CDKN1A,GAS6,GRM5,IL2,IL4,ITGA6,ITGB3,PIK3CG,MAP2K2,MAP2K3,PTK2,RAP1A,TGFB2,KAT2B,RAB38	18/702
GO Biological Processes	GO:0042327	positive regulation of phosphorylation	-5.38668	-2.9813	154,183,355,1026,2621,2915,3558,3565,3655,3690,5294,5605,5606,5747,5906,7042	ADRB2,AGT,FAS,CDKN1A,GAS6,GRM5,IL2,IL4,ITGA6,ITGB3,PIK3CG,MAP2K2,MAP2K3,PTK2,RAP1A,TGFB2	16/623
GO Biological Processes	GO:0001934	positive regulation of protein phosphorylation	-5.13579	-2.80373	154,183,355,1026,2621,2915,3558,3565,3690,5294,5605,5606,5747,5906,7042	ADRB2,AGT,FAS,CDKN1A,GAS6,GRM5,IL2,IL4,ITGB3,PIK3CG,MAP2K2,MAP2K3,PTK2,RAP1A,TGFB2	15/578
GO Biological Processes	GO:0031401	positive regulation of protein modification process	-4.87508	-2.63739	154,183,355,1026,1859,2621,2915,3558,3565,3690,5294,5605,5606,5747,5906,7042,80149	ADRB2,AGT,FAS,CDKN1A,DYRK1A,GAS6,GRM5,IL2,IL4,ITGB3,PIK3CG,MAP2K2,MAP2K3,PTK2,RAP1A,TGFB2,ZC3H12A	17/764
GO Biological Processes	GO:0008283	cell population proliferation	-8.68605	-5.34114	581,1026,1602,1909,2122,2771,3558,3720,4325,4781,5294,5605,5727,6926,7042,7704,10203,10370,10579,10818,51208,54206,3604,3635,4609,5340,5771,8850,11162,85477,306,8403,54510,57178	BAX,CDKN1A,DACH1,EDNRA,MECOM,GNAI2,IL2,JARID2,MMP16,NFIB,PIK3CG,MAP2K2,PTCH1,TBX3,TGFB2,ZBTB16,CALCRL,CITED2,TACC2,FRS2,CLDN18,ERRFI1,TNFRSF9,INPP5D,MYC,PLG,PTPN2,KAT2B,NUDT6,SCIN,ANXA3,SOX14,PCDH18,ZMIZ1	34/-
GO Biological Processes	GO:0008283	cell population proliferation	-8.68605	-5.34114	581,1026,1602,1909,2122,2771,3558,3720,4325,4781,5294,5605,5727,6926,7042,7704,10203,10370,10579,10818,51208,54206	BAX,CDKN1A,DACH1,EDNRA,MECOM,GNAI2,IL2,JARID2,MMP16,NFIB,PIK3CG,MAP2K2,PTCH1,TBX3,TGFB2,ZBTB16,CALCRL,CITED2,TACC2,FRS2,CLDN18,ERRFI1	22/710
GO Biological Processes	GO:0008285	negative regulation of cell population proliferation	-5.87312	-3.33067	581,1026,1602,3558,3604,3635,3720,4609,4781,5340,5727,5771,6926,7042,7704,8850,10370,11162,85477	BAX,CDKN1A,DACH1,IL2,TNFRSF9,INPP5D,JARID2,MYC,NFIB,PLG,PTCH1,PTPN2,TBX3,TGFB2,ZBTB16,KAT2B,CITED2,NUDT6,SCIN	19/791
GO Biological Processes	GO:0060322	head development	-2.25349	-0.813306	306,581,1909,4781,5605,5727,6926,8403,10579,10818,54510,57178	ANXA3,BAX,EDNRA,NFIB,MAP2K2,PTCH1,TBX3,SOX14,TACC2,FRS2,PCDH18,ZMIZ1	12/778
GO Biological Processes	GO:0048736	appendage development	-8.37009	-5.18469	581,2201,3206,3655,3899,5727,6926,7042,7704,8850,54206,80144,1909,2132,3281,3481,3690,3693,4325,5100,10370,10818,182,389,4609,9948,54922,3720,4781,5605,2122,3222	BAX,FBN2,HOXA10,ITGA6,AFF3,PTCH1,TBX3,TGFB2,ZBTB16,KAT2B,ERRFI1,FRAS1,EDNRA,EXT2,HSBP1,IGF2,ITGB3,ITGB5,MMP16,PCDH8,CITED2,FRS2,JAG1,RHOC,MYC,WDR1,RASIP1,JARID2,NFIB,MAP2K2,MECOM,HOXC5	32/-
GO Biological Processes	GO:0048736	appendage development	-8.37009	-5.18469	581,2201,3206,3655,3899,5727,6926,7042,7704,8850,54206,80144	BAX,FBN2,HOXA10,ITGA6,AFF3,PTCH1,TBX3,TGFB2,ZBTB16,KAT2B,ERRFI1,FRAS1	12/186
GO Biological Processes	GO:0060173	limb development	-8.37009	-5.18469	581,2201,3206,3655,3899,5727,6926,7042,7704,8850,54206,80144	BAX,FBN2,HOXA10,ITGA6,AFF3,PTCH1,TBX3,TGFB2,ZBTB16,KAT2B,ERRFI1,FRAS1	12/186
GO Biological Processes	GO:0048598	embryonic morphogenesis	-7.8609	-4.84762	581,1909,2132,2201,3206,3281,3481,3690,3693,3899,4325,5100,5727,6926,7042,7704,10370,10818,80144	BAX,EDNRA,EXT2,FBN2,HOXA10,HSBP1,IGF2,ITGB3,ITGB5,AFF3,MMP16,PCDH8,PTCH1,TBX3,TGFB2,ZBTB16,CITED2,FRS2,FRAS1	19/587
GO Biological Processes	GO:0035107	appendage morphogenesis	-7.2006	-4.38717	581,2201,3206,3899,5727,6926,7042,7704,54206,80144	BAX,FBN2,HOXA10,AFF3,PTCH1,TBX3,TGFB2,ZBTB16,ERRFI1,FRAS1	10/150
GO Biological Processes	GO:0035108	limb morphogenesis	-7.2006	-4.38717	581,2201,3206,3899,5727,6926,7042,7704,54206,80144	BAX,FBN2,HOXA10,AFF3,PTCH1,TBX3,TGFB2,ZBTB16,ERRFI1,FRAS1	10/150
GO Biological Processes	GO:0030326	embryonic limb morphogenesis	-6.91195	-4.15811	581,2201,3206,3899,5727,6926,7042,7704,80144	BAX,FBN2,HOXA10,AFF3,PTCH1,TBX3,TGFB2,ZBTB16,FRAS1	9/122
GO Biological Processes	GO:0035113	embryonic appendage morphogenesis	-6.91195	-4.15811	581,2201,3206,3899,5727,6926,7042,7704,80144	BAX,FBN2,HOXA10,AFF3,PTCH1,TBX3,TGFB2,ZBTB16,FRAS1	9/122
GO Biological Processes	GO:0002009	morphogenesis of an epithelium	-6.37437	-3.72844	182,389,1909,3690,3693,4609,5100,5727,6926,7042,9948,10370,10818,54922,80144	JAG1,RHOC,EDNRA,ITGB3,ITGB5,MYC,PCDH8,PTCH1,TBX3,TGFB2,WDR1,CITED2,FRS2,RASIP1,FRAS1	15/458
GO Biological Processes	GO:0048729	tissue morphogenesis	-5.86086	-3.33067	182,389,1909,2132,3690,3693,4609,5100,5727,6926,7042,9948,10370,10818,54922,80144	JAG1,RHOC,EDNRA,EXT2,ITGB3,ITGB5,MYC,PCDH8,PTCH1,TBX3,TGFB2,WDR1,CITED2,FRS2,RASIP1,FRAS1	16/572
GO Biological Processes	GO:0048732	gland development	-5.26191	-2.90377	581,1909,3206,3481,3720,4781,5605,5727,6926,7042,10370,10818,54206	BAX,EDNRA,HOXA10,IGF2,JARID2,NFIB,MAP2K2,PTCH1,TBX3,TGFB2,CITED2,FRS2,ERRFI1	13/426
GO Biological Processes	GO:0060065	uterus development	-4.61725	-2.45132	3206,7042,10370,54206	HOXA10,TGFB2,CITED2,ERRFI1	4/26
GO Biological Processes	GO:0022612	gland morphogenesis	-4.17821	-2.1166	581,4781,5727,6926,7042,10818	BAX,NFIB,PTCH1,TBX3,TGFB2,FRS2	6/104
GO Biological Processes	GO:0035137	hindlimb morphogenesis	-4.04405	-2.02549	3899,5727,6926,7704	AFF3,PTCH1,TBX3,ZBTB16	4/36
GO Biological Processes	GO:0035116	embryonic hindlimb morphogenesis	-3.09099	-1.3714	3899,6926,7704	AFF3,TBX3,ZBTB16	3/28
GO Biological Processes	GO:0048608	reproductive structure development	-3.08619	-1.36763	581,3206,5727,6926,7042,10370,10818,54206	BAX,HOXA10,PTCH1,TBX3,TGFB2,CITED2,FRS2,ERRFI1	8/297
GO Biological Processes	GO:0061138	morphogenesis of a branching epithelium	-3.08138	-1.36589	1909,4609,5727,6926,10818,54922	EDNRA,MYC,PTCH1,TBX3,FRS2,RASIP1	6/166
GO Biological Processes	GO:0061458	reproductive system development	-3.04878	-1.34463	581,3206,5727,6926,7042,10370,10818,54206	BAX,HOXA10,PTCH1,TBX3,TGFB2,CITED2,FRS2,ERRFI1	8/301
GO Biological Processes	GO:0001763	morphogenesis of a branching structure	-2.93745	-1.26832	1909,4609,5727,6926,10818,54922	EDNRA,MYC,PTCH1,TBX3,FRS2,RASIP1	6/177
GO Biological Processes	GO:0072089	stem cell proliferation	-2.90446	-1.25064	2122,4781,5727,6926	MECOM,NFIB,PTCH1,TBX3	4/71
GO Biological Processes	GO:0009880	embryonic pattern specification	-2.83767	-1.2154	5727,6926,7704,10818	PTCH1,TBX3,ZBTB16,FRS2	4/74
GO Biological Processes	GO:0048754	branching morphogenesis of an epithelial tube	-2.66562	-1.09083	1909,4609,5727,6926,54922	EDNRA,MYC,PTCH1,TBX3,RASIP1	5/137
GO Biological Processes	GO:0000578	embryonic axis specification	-2.5757	-1.03493	5727,6926,10818	PTCH1,TBX3,FRS2	3/42
GO Biological Processes	GO:0060443	mammary gland morphogenesis	-2.54638	-1.01803	581,5727,6926	BAX,PTCH1,TBX3	3/43
GO Biological Processes	GO:0009952	anterior/posterior pattern specification	-2.5227	-0.999616	3206,3222,5100,6926,7704,10818	HOXA10,HOXC5,PCDH8,TBX3,ZBTB16,FRS2	6/214
GO Biological Processes	GO:0030850	prostate gland development	-2.46272	-0.965602	3206,5727,10818	HOXA10,PTCH1,FRS2	3/46
GO Biological Processes	GO:0009798	axis specification	-2.39378	-0.91457	5727,6926,10370,10818	PTCH1,TBX3,CITED2,FRS2	4/98
GO Biological Processes	GO:0060562	epithelial tube morphogenesis	-2.30978	-0.855859	1909,4609,5727,6926,7042,10370,54922	EDNRA,MYC,PTCH1,TBX3,TGFB2,CITED2,RASIP1	7/314
GO Biological Processes	GO:0046661	male sex differentiation	-2.27652	-0.830892	581,3206,6926,7042,10370	BAX,HOXA10,TBX3,TGFB2,CITED2	5/169
GO Biological Processes	GO:0003002	regionalization	-2.21292	-0.785518	3206,3222,5100,5727,6926,7704,10370,10818	HOXA10,HOXC5,PCDH8,PTCH1,TBX3,ZBTB16,CITED2,FRS2	8/412
GO Biological Processes	GO:0042733	embryonic digit morphogenesis	-2.17963	-0.760037	581,6926,7704	BAX,TBX3,ZBTB16	3/58
GO Biological Processes	GO:0001655	urogenital system development	-2.08044	-0.683456	3206,5727,10818	HOXA10,PTCH1,FRS2	3/63
GO Biological Processes	GO:0022407	regulation of cell-cell adhesion	-8.23152	-5.11707	182,288,3481,3558,3565,5100,5340,5747,5771,6403,6688,7704,8631,9750,10370,23075,57178,80149,3827,2621,3690,183,5294,7056,6480	JAG1,ANK3,IGF2,IL2,IL4,PCDH8,PLG,PTK2,PTPN2,SELP,SPI1,ZBTB16,SKAP1,RIPOR2,CITED2,SWAP70,ZMIZ1,ZC3H12A,KNG1,GAS6,ITGB3,AGT,PIK3CG,THBD,ST6GAL1	25/-
GO Biological Processes	GO:0022407	regulation of cell-cell adhesion	-8.23152	-5.11707	182,288,3481,3558,3565,5100,5340,5747,5771,6403,6688,7704,8631,9750,10370,23075,57178,80149	JAG1,ANK3,IGF2,IL2,IL4,PCDH8,PLG,PTK2,PTPN2,SELP,SPI1,ZBTB16,SKAP1,RIPOR2,CITED2,SWAP70,ZMIZ1,ZC3H12A	18/496
GO Biological Processes	GO:0022408	negative regulation of cell-cell adhesion	-5.06687	-2.77913	182,3558,5340,5747,5771,6688,9750,23075,80149	JAG1,IL2,PLG,PTK2,PTPN2,SPI1,RIPOR2,SWAP70,ZC3H12A	9/203
GO Biological Processes	GO:0007162	negative regulation of cell adhesion	-4.37195	-2.24453	182,3558,3827,5340,5747,5771,6688,9750,23075,80149	JAG1,IL2,KNG1,PLG,PTK2,PTPN2,SPI1,RIPOR2,SWAP70,ZC3H12A	10/310
GO Biological Processes	GO:0002687	positive regulation of leukocyte migration	-3.32764	-1.52306	2621,3690,5747,6403,9750,23075	GAS6,ITGB3,PTK2,SELP,RIPOR2,SWAP70	6/149
GO Biological Processes	GO:0002690	positive regulation of leukocyte chemotaxis	-2.4752	-0.971035	2621,5747,9750,23075	GAS6,PTK2,RIPOR2,SWAP70	4/93
GO Biological Processes	GO:0032103	positive regulation of response to external stimulus	-2.38009	-0.907467	183,2621,3558,5294,5340,5747,6688,7056,9750,23075	AGT,GAS6,IL2,PIK3CG,PLG,PTK2,SPI1,THBD,RIPOR2,SWAP70	10/561
GO Biological Processes	GO:0050920	regulation of chemotaxis	-2.37905	-0.907467	2621,5747,5771,6480,9750,23075	GAS6,PTK2,PTPN2,ST6GAL1,RIPOR2,SWAP70	6/229
GO Biological Processes	GO:0002685	regulation of leukocyte migration	-2.36989	-0.900632	2621,3690,5747,6403,9750,23075	GAS6,ITGB3,PTK2,SELP,RIPOR2,SWAP70	6/230
GO Biological Processes	GO:0002688	regulation of leukocyte chemotaxis	-2.04841	-0.663022	2621,5747,9750,23075	GAS6,PTK2,RIPOR2,SWAP70	4/123
GO Biological Processes	GO:0071675	regulation of mononuclear cell migration	-2.04841	-0.663022	2621,3690,5747,9750	GAS6,ITGB3,PTK2,RIPOR2	4/123
GO Biological Processes	GO:2000628	regulation of miRNA metabolic process	-8.07074	-4.98111	183,4609,4781,6688,6720,7003,7042,7376,80149,581,10743,25937,8850,23682,28965,8202	AGT,MYC,NFIB,SPI1,SREBF1,TEAD1,TGFB2,NR1H2,ZC3H12A,BAX,RAI1,WWTR1,KAT2B,RAB38,SLC27A6,NCOA3	16/-
GO Biological Processes	GO:2000628	regulation of miRNA metabolic process	-8.07074	-4.98111	183,4609,4781,6688,6720,7003,7042,7376,80149	AGT,MYC,NFIB,SPI1,SREBF1,TEAD1,TGFB2,NR1H2,ZC3H12A	9/90
GO Biological Processes	GO:2000630	positive regulation of miRNA metabolic process	-7.8501	-4.84762	183,4609,6688,6720,7003,7042,7376,80149	AGT,MYC,SPI1,SREBF1,TEAD1,TGFB2,NR1H2,ZC3H12A	8/67
GO Biological Processes	GO:1902893	regulation of miRNA transcription	-7.45685	-4.61709	183,4609,4781,6688,6720,7003,7042,7376	AGT,MYC,NFIB,SPI1,SREBF1,TEAD1,TGFB2,NR1H2	8/75
GO Biological Processes	GO:1902895	positive regulation of miRNA transcription	-7.07565	-4.27482	183,4609,6688,6720,7003,7042,7376	AGT,MYC,SPI1,SREBF1,TEAD1,TGFB2,NR1H2	7/56
GO Biological Processes	GO:0140747	regulation of ncRNA transcription	-6.5776	-3.89546	183,4609,4781,6688,6720,7003,7042,7376	AGT,MYC,NFIB,SPI1,SREBF1,TEAD1,TGFB2,NR1H2	8/97
GO Biological Processes	GO:0046889	positive regulation of lipid biosynthetic process	-2.56182	-1.02377	6720,7376,8850,23682	SREBF1,NR1H2,KAT2B,RAB38	4/88
GO Biological Processes	GO:0045834	positive regulation of lipid metabolic process	-2.04841	-0.663022	6720,7376,8850,23682	SREBF1,NR1H2,KAT2B,RAB38	4/123
GO Biological Processes	GO:0070848	response to growth factor	-7.9154	-4.85343	91,306,463,2132,2331,2549,2621,3690,3693,4609,5335,5606,5747,5906,7042,10370,10818,57178,25937	ACVR1B,ANXA3,ZFHX3,EXT2,FMOD,GAB1,GAS6,ITGB3,ITGB5,MYC,PLCG1,MAP2K3,PTK2,RAP1A,TGFB2,CITED2,FRS2,ZMIZ1,WWTR1	19/-
GO Biological Processes	GO:0070848	response to growth factor	-7.9154	-4.85343	91,306,463,2132,2331,2549,2621,3690,3693,4609,5335,5606,5747,5906,7042,10370,10818,57178	ACVR1B,ANXA3,ZFHX3,EXT2,FMOD,GAB1,GAS6,ITGB3,ITGB5,MYC,PLCG1,MAP2K3,PTK2,RAP1A,TGFB2,CITED2,FRS2,ZMIZ1	18/520
GO Biological Processes	GO:0071363	cellular response to growth factor stimulus	-6.02942	-3.45537	91,2132,2331,2549,2621,3690,3693,5335,5606,5747,5906,7042,10370,10818,57178	ACVR1B,EXT2,FMOD,GAB1,GAS6,ITGB3,ITGB5,PLCG1,MAP2K3,PTK2,RAP1A,TGFB2,CITED2,FRS2,ZMIZ1	15/488
GO Biological Processes	GO:0007178	transmembrane receptor protein serine/threonine kinase signaling pathway	-4.45266	-2.31459	91,2331,3693,5747,7042,10370,25937,57178	ACVR1B,FMOD,ITGB5,PTK2,TGFB2,CITED2,WWTR1,ZMIZ1	8/187
GO Biological Processes	GO:0007179	transforming growth factor beta receptor signaling pathway	-4.24933	-2.15488	2331,3693,5747,7042,10370,57178	FMOD,ITGB5,PTK2,TGFB2,CITED2,ZMIZ1	6/101
GO Biological Processes	GO:0071559	response to transforming growth factor beta	-3.87406	-1.92098	463,2331,3693,5747,7042,10370,57178	ZFHX3,FMOD,ITGB5,PTK2,TGFB2,CITED2,ZMIZ1	7/169
GO Biological Processes	GO:0141091	transforming growth factor beta receptor superfamily signaling pathway	-3.79578	-1.87083	91,2331,3693,5747,7042,10370,57178	ACVR1B,FMOD,ITGB5,PTK2,TGFB2,CITED2,ZMIZ1	7/174
GO Biological Processes	GO:0071560	cellular response to transforming growth factor beta stimulus	-3.13656	-1.39911	2331,3693,5747,7042,10370,57178	FMOD,ITGB5,PTK2,TGFB2,CITED2,ZMIZ1	6/162
GO Biological Processes	GO:0009611	response to wounding	-7.57739	-4.65716	389,581,1026,1719,1909,2621,3690,3693,3827,4781,5023,5294,5340,7035,7042,7056,2132,2771,3360,4778,7376,3558,3565,5335,5771,6480,84640,5747,5605,3481,5654,10370	RHOC,BAX,CDKN1A,DHFR,EDNRA,GAS6,ITGB3,ITGB5,KNG1,NFIB,P2RX1,PIK3CG,PLG,TFPI,TGFB2,THBD,EXT2,GNAI2,HTR4,NFE2,NR1H2,IL2,IL4,PLCG1,PTPN2,ST6GAL1,USP38,PTK2,MAP2K2,IGF2,HTRA1,CITED2	32/-
GO Biological Processes	GO:0009611	response to wounding	-7.57739	-4.65716	389,581,1026,1719,1909,2621,3690,3693,3827,4781,5023,5294,5340,7035,7042,7056	RHOC,BAX,CDKN1A,DHFR,EDNRA,GAS6,ITGB3,ITGB5,KNG1,NFIB,P2RX1,PIK3CG,PLG,TFPI,TGFB2,THBD	16/426
GO Biological Processes	GO:0050878	regulation of body fluid levels	-6.15881	-3.55427	2132,2621,2771,3360,3690,3827,4778,5023,5294,5340,7035,7056,7376	EXT2,GAS6,GNAI2,HTR4,ITGB3,KNG1,NFE2,P2RX1,PIK3CG,PLG,TFPI,THBD,NR1H2	13/353
GO Biological Processes	GO:0042060	wound healing	-5.83621	-3.33015	389,1026,2621,3690,3693,3827,5023,5294,5340,7035,7042,7056	RHOC,CDKN1A,GAS6,ITGB3,ITGB5,KNG1,P2RX1,PIK3CG,PLG,TFPI,TGFB2,THBD	12/318
GO Biological Processes	GO:0007599	hemostasis	-5.49079	-3.0597	2621,3690,3827,4778,5023,5294,5340,7035,7056	GAS6,ITGB3,KNG1,NFE2,P2RX1,PIK3CG,PLG,TFPI,THBD	9/180
GO Biological Processes	GO:0007596	blood coagulation	-4.67651	-2.49009	2621,3690,3827,5023,5294,5340,7035,7056	GAS6,ITGB3,KNG1,P2RX1,PIK3CG,PLG,TFPI,THBD	8/174
GO Biological Processes	GO:0050817	coagulation	-4.64083	-2.46499	2621,3690,3827,5023,5294,5340,7035,7056	GAS6,ITGB3,KNG1,P2RX1,PIK3CG,PLG,TFPI,THBD	8/176
GO Biological Processes	GO:0030195	negative regulation of blood coagulation	-3.66108	-1.76489	3827,5340,7035,7056	KNG1,PLG,TFPI,THBD	4/45
GO Biological Processes	GO:0032102	negative regulation of response to external stimulus	-3.65699	-1.76234	3558,3565,3827,5335,5340,5771,6480,7035,7056,7376,84640	IL2,IL4,KNG1,PLCG1,PLG,PTPN2,ST6GAL1,TFPI,THBD,NR1H2,USP38	11/453
GO Biological Processes	GO:1900047	negative regulation of hemostasis	-3.6238	-1.73979	3827,5340,7035,7056	KNG1,PLG,TFPI,THBD	4/46
GO Biological Processes	GO:0050819	negative regulation of coagulation	-3.51707	-1.65504	3827,5340,7035,7056	KNG1,PLG,TFPI,THBD	4/49
GO Biological Processes	GO:0030193	regulation of blood coagulation	-2.95077	-1.27836	3827,5340,7035,7056	KNG1,PLG,TFPI,THBD	4/69
GO Biological Processes	GO:1903034	regulation of response to wounding	-2.91243	-1.25237	3827,5340,5605,5747,7035,7056	KNG1,PLG,MAP2K2,PTK2,TFPI,THBD	6/179
GO Biological Processes	GO:1900046	regulation of hemostasis	-2.90446	-1.25064	3827,5340,7035,7056	KNG1,PLG,TFPI,THBD	4/71
GO Biological Processes	GO:0061045	negative regulation of wound healing	-2.85959	-1.22565	3827,5340,7035,7056	KNG1,PLG,TFPI,THBD	4/73
GO Biological Processes	GO:0050818	regulation of coagulation	-2.83767	-1.2154	3827,5340,7035,7056	KNG1,PLG,TFPI,THBD	4/74
GO Biological Processes	GO:0061041	regulation of wound healing	-2.65187	-1.08294	3827,5340,5747,7035,7056	KNG1,PLG,PTK2,TFPI,THBD	5/138
GO Biological Processes	GO:0001890	placenta development	-2.50805	-0.995012	3481,5340,5654,5747,10370	IGF2,PLG,HTRA1,PTK2,CITED2	5/149
GO Biological Processes	GO:1903035	negative regulation of response to wounding	-2.42576	-0.938793	3827,5340,7035,7056	KNG1,PLG,TFPI,THBD	4/96
GO Biological Processes	GO:0090303	positive regulation of wound healing	-2.04321	-0.662568	5340,5747,7056	PLG,PTK2,THBD	3/65
GO Biological Processes	GO:0031589	cell-substrate adhesion	-3.63249	-1.74396	2621,3655,3690,3693,10516,55742,56999	GAS6,ITGA6,ITGB3,ITGB5,FBLN5,PARVA,ADAMTS9	7/185
GO Biological Processes	GO:0002011	morphogenesis of an epithelial sheet	-3.35423	-1.53953	182,389,3690,3693	JAG1,RHOC,ITGB3,ITGB5	4/54
GO Biological Processes	GO:0044319	wound healing, spreading of cells	-2.9599	-1.28245	389,3690,3693	RHOC,ITGB3,ITGB5	3/31
GO Biological Processes	GO:0090505	epiboly involved in wound healing	-2.9599	-1.28245	389,3690,3693	RHOC,ITGB3,ITGB5	3/31
GO Biological Processes	GO:0090504	epiboly	-2.91924	-1.2581	389,3690,3693	RHOC,ITGB3,ITGB5	3/32
GO Biological Processes	GO:0007160	cell-matrix adhesion	-2.65187	-1.08294	3655,3690,3693,10516,56999	ITGA6,ITGB3,ITGB5,FBLN5,ADAMTS9	5/138
GO Biological Processes	GO:0033627	cell adhesion mediated by integrin	-2.60579	-1.05538	3655,3690,3693	ITGA6,ITGB3,ITGB5	3/41
GO Biological Processes	GO:0007229	integrin-mediated signaling pathway	-2.45852	-0.962424	3655,3690,3693,5747	ITGA6,ITGB3,ITGB5,PTK2	4/94
GO Biological Processes	GO:0007369	gastrulation	-2.25521	-0.814482	2132,3281,3690,3693,10818	EXT2,HSBP1,ITGB3,ITGB5,FRS2	5/171
GO Biological Processes	GO:0001704	formation of primary germ layer	-2.06058	-0.669915	2132,3281,3690,3693	EXT2,HSBP1,ITGB3,ITGB5	4/122
GO Biological Processes	GO:0098609	cell-cell adhesion	-6.88958	-4.14674	1823,1825,3655,3690,3693,5100,5294,6403,7042,22918,28316,51208,54510,55742,91624,94030,114798	DSC1,DSC3,ITGA6,ITGB3,ITGB5,PCDH8,PIK3CG,SELP,TGFB2,CD93,CDH20,CLDN18,PCDH18,PARVA,NEXN,LRRC4B,SLITRK1	17/-
GO Biological Processes	GO:0098609	cell-cell adhesion	-6.88958	-4.14674	1823,1825,3655,3690,3693,5100,5294,6403,7042,22918,28316,51208,54510,55742,91624,94030,114798	DSC1,DSC3,ITGA6,ITGB3,ITGB5,PCDH8,PIK3CG,SELP,TGFB2,CD93,CDH20,CLDN18,PCDH18,PARVA,NEXN,LRRC4B,SLITRK1	17/542
GO Biological Processes	GO:0098742	cell-cell adhesion via plasma-membrane adhesion molecules	-5.85739	-3.33067	1823,1825,5100,6403,7042,28316,51208,54510,91624,94030,114798	DSC1,DSC3,PCDH8,SELP,TGFB2,CDH20,CLDN18,PCDH18,NEXN,LRRC4B,SLITRK1	11/261
GO Biological Processes	GO:0007156	homophilic cell adhesion via plasma membrane adhesion molecules	-3.06783	-1.35942	1823,1825,5100,28316,54510,91624	DSC1,DSC3,PCDH8,CDH20,PCDH18,NEXN	6/167
GO Biological Processes	GO:0048145	regulation of fibroblast proliferation	-6.83111	-4.09899	183,581,1026,1602,2621,3690,4609,57178,306,1719,4781,5340,5727,6720,7150,54206,64240	AGT,BAX,CDKN1A,DACH1,GAS6,ITGB3,MYC,ZMIZ1,ANXA3,DHFR,NFIB,PLG,PTCH1,SREBF1,TOP1,ERRFI1,ABCG5	17/-
GO Biological Processes	GO:0048145	regulation of fibroblast proliferation	-6.83111	-4.09899	183,581,1026,1602,2621,3690,4609,57178	AGT,BAX,CDKN1A,DACH1,GAS6,ITGB3,MYC,ZMIZ1	8/90
GO Biological Processes	GO:0048146	positive regulation of fibroblast proliferation	-5.82905	-3.32924	183,1026,2621,3690,4609,57178	AGT,CDKN1A,GAS6,ITGB3,MYC,ZMIZ1	6/54
GO Biological Processes	GO:0031099	regeneration	-4.05623	-2.0356	306,1026,1719,2621,4781,5340,5727	ANXA3,CDKN1A,DHFR,GAS6,NFIB,PLG,PTCH1	7/158
GO Biological Processes	GO:0031100	animal organ regeneration	-3.02312	-1.32266	306,1026,2621,5727	ANXA3,CDKN1A,GAS6,PTCH1	4/66
GO Biological Processes	GO:0009410	response to xenobiotic stimulus	-2.65708	-1.08376	1026,2621,3690,4609,5727,6720,7150,54206,64240	CDKN1A,GAS6,ITGB3,MYC,PTCH1,SREBF1,TOP1,ERRFI1,ABCG5	9/428
GO Biological Processes	GO:1903706	regulation of hemopoiesis	-6.80047	-4.07882	91,182,2621,3558,3565,3635,4609,5771,6688,7704,23186,51208,57178,80149,85477,581,2122,7042,9948,10370	ACVR1B,JAG1,GAS6,IL2,IL4,INPP5D,MYC,PTPN2,SPI1,ZBTB16,RCOR1,CLDN18,ZMIZ1,ZC3H12A,SCIN,BAX,MECOM,TGFB2,WDR1,CITED2	20/-
GO Biological Processes	GO:1903706	regulation of hemopoiesis	-6.80047	-4.07882	91,182,2621,3558,3565,3635,4609,5771,6688,7704,23186,51208,57178,80149,85477	ACVR1B,JAG1,GAS6,IL2,IL4,INPP5D,MYC,PTPN2,SPI1,ZBTB16,RCOR1,CLDN18,ZMIZ1,ZC3H12A,SCIN	15/424
GO Biological Processes	GO:0045637	regulation of myeloid cell differentiation	-6.62975	-3.93806	91,182,3565,3635,4609,5771,6688,7704,23186,51208,85477	ACVR1B,JAG1,IL4,INPP5D,MYC,PTPN2,SPI1,ZBTB16,RCOR1,CLDN18,SCIN	11/218
GO Biological Processes	GO:0030097	hemopoiesis	-3.20279	-1.44672	182,581,2122,2621,3558,3565,5771,6688,7042,7704,9948,10370,23186	JAG1,BAX,MECOM,GAS6,IL2,IL4,PTPN2,SPI1,TGFB2,ZBTB16,WDR1,CITED2,RCOR1	13/683
GO Biological Processes	GO:0045639	positive regulation of myeloid cell differentiation	-3.17996	-1.42739	91,182,3635,23186,85477	ACVR1B,JAG1,INPP5D,RCOR1,SCIN	5/105
GO Biological Processes	GO:0030099	myeloid cell differentiation	-2.49724	-0.986119	3565,5771,6688,7704,9948,10370,23186	IL4,PTPN2,SPI1,ZBTB16,WDR1,CITED2,RCOR1	7/290
GO Biological Processes	GO:0009725	response to hormone	-6.55732	-3.88451	183,306,1026,1909,2549,3206,3481,3690,5747,5771,6720,7035,7042,7376,8202,8850,10370,51208,54206,57178,154,2915,182,2771,5294,5906,3565,5161	AGT,ANXA3,CDKN1A,EDNRA,GAB1,HOXA10,IGF2,ITGB3,PTK2,PTPN2,SREBF1,TFPI,TGFB2,NR1H2,NCOA3,KAT2B,CITED2,CLDN18,ERRFI1,ZMIZ1,ADRB2,GRM5,JAG1,GNAI2,PIK3CG,RAP1A,IL4,PDHA2	28/-
GO Biological Processes	GO:0009725	response to hormone	-6.55732	-3.88451	183,306,1026,1909,2549,3206,3481,3690,5747,5771,6720,7035,7042,7376,8202,8850,10370,51208,54206,57178	AGT,ANXA3,CDKN1A,EDNRA,GAB1,HOXA10,IGF2,ITGB3,PTK2,PTPN2,SREBF1,TFPI,TGFB2,NR1H2,NCOA3,KAT2B,CITED2,CLDN18,ERRFI1,ZMIZ1	20/785
GO Biological Processes	GO:0032870	cellular response to hormone stimulus	-5.85603	-3.33067	183,1909,2549,3481,3690,5747,5771,6720,7035,7376,8202,8850,51208,54206,57178	AGT,EDNRA,GAB1,IGF2,ITGB3,PTK2,PTPN2,SREBF1,TFPI,NR1H2,NCOA3,KAT2B,CLDN18,ERRFI1,ZMIZ1	15/504
GO Biological Processes	GO:1901653	cellular response to peptide	-5.10224	-2.78673	154,183,1909,2549,2915,3481,3690,5747,5771,6720,8850	ADRB2,AGT,EDNRA,GAB1,GRM5,IGF2,ITGB3,PTK2,PTPN2,SREBF1,KAT2B	11/313
GO Biological Processes	GO:1901652	response to peptide	-4.8182	-2.6004	154,182,183,1909,2549,2915,3481,3690,5747,5771,6720,8850,54206	ADRB2,JAG1,AGT,EDNRA,GAB1,GRM5,IGF2,ITGB3,PTK2,PTPN2,SREBF1,KAT2B,ERRFI1	13/469
GO Biological Processes	GO:0071375	cellular response to peptide hormone stimulus	-4.3798	-2.24974	183,1909,2549,3481,3690,5747,5771,6720,8850	AGT,EDNRA,GAB1,IGF2,ITGB3,PTK2,PTPN2,SREBF1,KAT2B	9/248
GO Biological Processes	GO:1901699	cellular response to nitrogen compound	-4.09164	-2.05778	154,183,1909,2549,2771,2915,3481,3690,5294,5747,5771,5906,6720,8850	ADRB2,AGT,EDNRA,GAB1,GNAI2,GRM5,IGF2,ITGB3,PIK3CG,PTK2,PTPN2,RAP1A,SREBF1,KAT2B	14/631
GO Biological Processes	GO:0071417	cellular response to organonitrogen compound	-4.06158	-2.0356	154,183,1909,2549,2915,3481,3690,5294,5747,5771,5906,6720,8850	ADRB2,AGT,EDNRA,GAB1,GRM5,IGF2,ITGB3,PIK3CG,PTK2,PTPN2,RAP1A,SREBF1,KAT2B	13/556
GO Biological Processes	GO:0043434	response to peptide hormone	-3.63832	-1.74826	183,1909,2549,3481,3690,5747,5771,6720,8850,54206	AGT,EDNRA,GAB1,IGF2,ITGB3,PTK2,PTPN2,SREBF1,KAT2B,ERRFI1	10/381
GO Biological Processes	GO:0062013	positive regulation of small molecule metabolic process	-3.4388	-1.5949	3481,3565,5771,6720,7376,8850	IGF2,IL4,PTPN2,SREBF1,NR1H2,KAT2B	6/142
GO Biological Processes	GO:0046628	positive regulation of insulin receptor signaling pathway	-3.29173	-1.49828	2771,3481,5771	GNAI2,IGF2,PTPN2	3/24
GO Biological Processes	GO:1900078	positive regulation of cellular response to insulin stimulus	-3.18717	-1.43333	2771,3481,5771	GNAI2,IGF2,PTPN2	3/26
GO Biological Processes	GO:0008286	insulin receptor signaling pathway	-2.97449	-1.29234	2549,3481,5771,6720	GAB1,IGF2,PTPN2,SREBF1	4/68
GO Biological Processes	GO:0010907	positive regulation of glucose metabolic process	-2.5178	-0.999616	3481,5771,8850	IGF2,PTPN2,KAT2B	3/44
GO Biological Processes	GO:0032869	cellular response to insulin stimulus	-2.4956	-0.985118	2549,3481,5771,6720,8850	GAB1,IGF2,PTPN2,SREBF1,KAT2B	5/150
GO Biological Processes	GO:0032868	response to insulin	-2.48319	-0.976504	2549,3481,5771,6720,8850,54206	GAB1,IGF2,PTPN2,SREBF1,KAT2B,ERRFI1	6/218
GO Biological Processes	GO:0006006	glucose metabolic process	-2.09781	-0.696398	3481,5161,8850,54206	IGF2,PDHA2,KAT2B,ERRFI1	4/119
GO Biological Processes	GO:0006325	chromatin organization	-6.45373	-3.79007	1859,2122,3481,3720,4609,4778,6117,6688,7150,8202,8347,8850,23140,23186,23326,23347,23613,55839,63976,64863	DYRK1A,MECOM,IGF2,JARID2,MYC,NFE2,RPA1,SPI1,TOP1,NCOA3,H2BC4,KAT2B,ZZEF1,RCOR1,USP22,SMCHD1,ZMYND8,CENPN,PRDM16,METTL4	20/-
GO Biological Processes	GO:0006325	chromatin organization	-6.45373	-3.79007	1859,2122,3481,3720,4609,4778,6117,6688,7150,8202,8347,8850,23140,23186,23326,23347,23613,55839,63976,64863	DYRK1A,MECOM,IGF2,JARID2,MYC,NFE2,RPA1,SPI1,TOP1,NCOA3,H2BC4,KAT2B,ZZEF1,RCOR1,USP22,SMCHD1,ZMYND8,CENPN,PRDM16,METTL4	20/797
GO Biological Processes	GO:0006338	chromatin remodeling	-5.13061	-2.80274	1859,2122,3481,3720,4609,4778,6688,7150,8202,8347,8850,23326,23347,55839,63976,64863	DYRK1A,MECOM,IGF2,JARID2,MYC,NFE2,SPI1,TOP1,NCOA3,H2BC4,KAT2B,USP22,SMCHD1,CENPN,PRDM16,METTL4	16/653
GO Biological Processes	GO:0040029	epigenetic regulation of gene expression	-3.38869	-1.56036	3481,3720,4609,6688,8850,23347,64863	IGF2,JARID2,MYC,SPI1,KAT2B,SMCHD1,METTL4	7/203
GO Biological Processes	GO:0070828	heterochromatin organization	-2.93525	-1.26704	2122,3720,4609,23347,63976	MECOM,JARID2,MYC,SMCHD1,PRDM16	5/119
GO Biological Processes	GO:0045814	negative regulation of gene expression, epigenetic	-2.14921	-0.736785	3720,4609,23347,64863	JARID2,MYC,SMCHD1,METTL4	4/115
GO Biological Processes	GO:0009792	embryo development ending in birth or egg hatching	-6.26835	-3.63945	91,1026,1825,1909,2128,3222,3481,4325,5100,5335,5340,5727,6926,7042,10370,23326,57178,80790,2201,7003,10818,3720,25937,26053,51208,114798	ACVR1B,CDKN1A,DSC3,EDNRA,EVX1,HOXC5,IGF2,MMP16,PCDH8,PLCG1,PLG,PTCH1,TBX3,TGFB2,CITED2,USP22,ZMIZ1,CMIP,FBN2,TEAD1,FRS2,JARID2,WWTR1,AUTS2,CLDN18,SLITRK1	26/-
GO Biological Processes	GO:0009792	embryo development ending in birth or egg hatching	-6.26835	-3.63945	91,1026,1825,1909,2128,3222,3481,4325,5100,5335,5340,5727,6926,7042,10370,23326,57178,80790	ACVR1B,CDKN1A,DSC3,EDNRA,EVX1,HOXC5,IGF2,MMP16,PCDH8,PLCG1,PLG,PTCH1,TBX3,TGFB2,CITED2,USP22,ZMIZ1,CMIP	18/671
GO Biological Processes	GO:0043009	chordate embryonic development	-5.15552	-2.81922	91,1026,1825,1909,3222,3481,4325,5100,5335,5340,5727,6926,7042,10370,57178,80790	ACVR1B,CDKN1A,DSC3,EDNRA,HOXC5,IGF2,MMP16,PCDH8,PLCG1,PLG,PTCH1,TBX3,TGFB2,CITED2,ZMIZ1,CMIP	16/650
GO Biological Processes	GO:0001701	in utero embryonic development	-4.87883	-2.63773	91,1026,1825,1909,3481,5335,5340,5727,6926,10370,57178,80790	ACVR1B,CDKN1A,DSC3,EDNRA,IGF2,PLCG1,PLG,PTCH1,TBX3,CITED2,ZMIZ1,CMIP	12/395
GO Biological Processes	GO:0048568	embryonic organ development	-3.66521	-1.76746	1909,2201,3481,4325,5340,5727,6926,7003,7042,10370,10818	EDNRA,FBN2,IGF2,MMP16,PLG,PTCH1,TBX3,TEAD1,TGFB2,CITED2,FRS2	11/452
GO Biological Processes	GO:0040007	growth	-3.27377	-1.48637	1026,1909,3720,5340,7042,25937,26053,51208,57178,114798	CDKN1A,EDNRA,JARID2,PLG,TGFB2,WWTR1,AUTS2,CLDN18,ZMIZ1,SLITRK1	10/424
GO Biological Processes	GO:0048589	developmental growth	-3.27377	-1.48637	1026,1909,3720,5340,7042,25937,26053,51208,57178,114798	CDKN1A,EDNRA,JARID2,PLG,TGFB2,WWTR1,AUTS2,CLDN18,ZMIZ1,SLITRK1	10/424
KEGG Pathway	hsa05200	Pathways in cancer	-11.0693	-7.42334	182,183,355,581,1026,1909,2122,2771,3481,3558,3565,3655,3827,4609,5335,5605,5727,5747,6688,7042,7704,8202	JAG1,AGT,FAS,BAX,CDKN1A,EDNRA,MECOM,GNAI2,IGF2,IL2,IL4,ITGA6,KNG1,MYC,PLCG1,MAP2K2,PTCH1,PTK2,SPI1,TGFB2,ZBTB16,NCOA3	22/531
KEGG Pathway	hsa04933	AGE-RAGE signaling pathway in diabetic complications	-3.27657	-1.48649	183,581,5335,7042,7056	AGT,BAX,PLCG1,TGFB2,THBD	5/100
KEGG Pathway	hsa05205	Proteoglycans in cancer	-10.0597	-6.5599	288,355,1026,2549,3481,3690,3693,4609,5335,5605,5727,5747,7042,10818,154,182,389,1823,5606,5654,5906,56999,91624,91,2331,2621,5771,6720,10370,25937,54206,57178,5294,3635,8202,581,3558,3565,2771,5340,161742,51208,644672,8850,4781,783,6711,7003,5966,183,2915,6403,22821,27161,8631,6688,4325,5161,8347	ANK3,FAS,CDKN1A,GAB1,IGF2,ITGB3,ITGB5,MYC,PLCG1,MAP2K2,PTCH1,PTK2,TGFB2,FRS2,ADRB2,JAG1,RHOC,DSC1,MAP2K3,HTRA1,RAP1A,ADAMTS9,NEXN,ACVR1B,FMOD,GAS6,PTPN2,SREBF1,CITED2,WWTR1,ERRFI1,ZMIZ1,PIK3CG,INPP5D,NCOA3,BAX,IL2,IL4,GNAI2,PLG,SPRED1,CLDN18,CLDN25,KAT2B,NFIB,CACNB2,SPTBN1,TEAD1,REL,AGT,GRM5,SELP,RASA3,AGO2,SKAP1,SPI1,MMP16,PDHA2,H2BC4	59/-
KEGG Pathway	hsa05205	Proteoglycans in cancer	-10.0597	-6.5599	288,355,1026,2549,3481,3690,3693,4609,5335,5605,5727,5747,7042,10818	ANK3,FAS,CDKN1A,GAB1,IGF2,ITGB3,ITGB5,MYC,PLCG1,MAP2K2,PTCH1,PTK2,TGFB2,FRS2	14/203
KEGG Pathway	hsa04664	Fc epsilon RI signaling pathway	-4.06163	-2.0356	3565,3635,5335,5605,5606	IL4,INPP5D,PLCG1,MAP2K2,MAP2K3	5/68
KEGG Pathway	hsa04670	Leukocyte transendothelial migration	-3.93594	-1.95839	2771,5335,5747,5906,51208,644672	GNAI2,PLCG1,PTK2,RAP1A,CLDN18,CLDN25	6/115
KEGG Pathway	hsa04722	Neurotrophin signaling pathway	-3.8543	-1.90559	581,2549,5335,5605,5906,10818	BAX,GAB1,PLCG1,MAP2K2,RAP1A,FRS2	6/119
KEGG Pathway	hsa04919	Thyroid hormone signaling pathway	-3.81464	-1.88471	3690,4609,5335,5605,8202,8850	ITGB3,MYC,PLCG1,MAP2K2,NCOA3,KAT2B	6/121
KEGG Pathway	hsa01521	EGFR tyrosine kinase inhibitor resistance	-3.75211	-1.83395	581,2549,2621,5335,5605	BAX,GAB1,GAS6,PLCG1,MAP2K2	5/79
KEGG Pathway	hsa04072	Phospholipase D signaling pathway	-3.34314	-1.53226	183,2549,2915,5294,5335,5605	AGT,GAB1,GRM5,PIK3CG,PLCG1,MAP2K2	6/148
KEGG Pathway	hsa05170	Human immunodeficiency virus 1 infection	-3.2763	-1.48649	355,581,2771,5335,5605,5606,5747	FAS,BAX,GNAI2,PLCG1,MAP2K2,MAP2K3,PTK2	7/212
KEGG Pathway	hsa05417	Lipid and atherosclerosis	-3.24012	-1.46924	355,581,5335,5606,5747,5906,6403	FAS,BAX,PLCG1,MAP2K3,PTK2,RAP1A,SELP	7/215
KEGG Pathway	hsa04014	Ras signaling pathway	-3.00291	-1.31091	2549,3481,5335,5605,5906,5966,22821	GAB1,IGF2,PLCG1,MAP2K2,RAP1A,REL,RASA3	7/236
KEGG Pathway	hsa04935	Growth hormone synthesis, secretion and action	-2.91906	-1.2581	2771,5335,5605,5606,5747	GNAI2,PLCG1,MAP2K2,MAP2K3,PTK2	5/120
KEGG Pathway	hsa05223	Non-small cell lung cancer	-2.88185	-1.2409	581,1026,5335,5605	BAX,CDKN1A,PLCG1,MAP2K2	4/72
KEGG Pathway	hsa05214	Glioma	-2.81608	-1.20149	581,1026,5335,5605	BAX,CDKN1A,PLCG1,MAP2K2	4/75
KEGG Pathway	hsa05135	Yersinia infection	-2.66562	-1.09083	3558,5335,5605,5606,5747	IL2,PLCG1,MAP2K2,MAP2K3,PTK2	5/137
KEGG Pathway	hsa05206	MicroRNAs in cancer	-2.3397	-0.876748	1026,3690,4325,4609,5335,5605,7042	CDKN1A,ITGB3,MMP16,MYC,PLCG1,MAP2K2,TGFB2	7/310
KEGG Pathway	hsa04066	HIF-1 signaling pathway	-2.24445	-0.809572	1026,5161,5335,5605	CDKN1A,PDHA2,PLCG1,MAP2K2	4/108
KEGG Pathway	hsa04370	VEGF signaling pathway	-2.15904	-0.745596	5335,5605,5747	PLCG1,MAP2K2,PTK2	3/59
KEGG Pathway	hsa04613	Neutrophil extracellular trap formation	-2.05765	-0.667957	3690,5335,5605,6403,8347	ITGB3,PLCG1,MAP2K2,SELP,H2BC4	5/191
KEGG Pathway	hsa04062	Chemokine signaling pathway	-2.04846	-0.663022	2771,5294,5335,5747,5906	GNAI2,PIK3CG,PLCG1,PTK2,RAP1A	5/192
KEGG Pathway	hsa04931	Insulin resistance	-2.24445	-0.809572	183,6720,7376,28965	AGT,SREBF1,NR1H2,SLC27A6	4/108
KEGG Pathway	hsa04350	TGF-beta signaling pathway	-2.24445	-0.809572	91,2331,4609,7042	ACVR1B,FMOD,MYC,TGFB2	4/108
KEGG Pathway	hsa04610	Complement and coagulation cascades	-2.59805	-1.0511	3827,5340,7035,7056	KNG1,PLG,TFPI,THBD	4/86
KEGG Pathway	hsa04151	PI3K-Akt signaling pathway	-4.55066	-2.39832	1026,3481,3558,3565,3655,3690,3693,4609,5294,5605,5747	CDKN1A,IGF2,IL2,IL4,ITGA6,ITGB3,ITGB5,MYC,PIK3CG,MAP2K2,PTK2	11/359
KEGG Pathway	hsa05410	Hypertrophic cardiomyopathy	-4.29809	-2.19622	183,783,3655,3690,3693,7042	AGT,CACNB2,ITGA6,ITGB3,ITGB5,TGFB2	6/99
KEGG Pathway	hsa05414	Dilated cardiomyopathy	-4.15501	-2.10014	183,783,3655,3690,3693,7042	AGT,CACNB2,ITGA6,ITGB3,ITGB5,TGFB2	6/105
KEGG Pathway	hsa04148	Efferocytosis	-4.09093	-2.05778	2621,3690,3693,5605,5747,7376,10396	GAS6,ITGB3,ITGB5,MAP2K2,PTK2,NR1H2,ATP8A1	7/156
KEGG Pathway	hsa04810	Regulation of actin cytoskeleton	-3.07901	-1.36453	3655,3690,3693,3827,5605,5747,85477	ITGA6,ITGB3,ITGB5,KNG1,MAP2K2,PTK2,SCIN	7/229
KEGG Pathway	hsa05412	Arrhythmogenic right ventricular cardiomyopathy	-2.59805	-1.0511	783,3655,3690,3693	CACNB2,ITGA6,ITGB3,ITGB5	4/86
KEGG Pathway	hsa04512	ECM-receptor interaction	-2.54405	-1.01803	3655,3690,3693,80144	ITGA6,ITGB3,ITGB5,FRAS1	4/89
KEGG Pathway	hsa04820	Cytoskeleton in muscle cells	-2.37905	-0.907467	288,2201,3655,3690,3693,6711	ANK3,FBN2,ITGA6,ITGB3,ITGB5,SPTBN1	6/229
