# Supplementary material for: Multi-omics integrative analysis reveals novel genetic loci and candidate genes for ischemic stroke
Source: Mol Ther Nucleic Acids. 2025 Jul 17;36(3):102633. doi: 10.1016/j.omtn.2025.102633 (PMC12328896; doi:10.1016/j.omtn.2025.102633)
Supplement: Table S3. cis-QTL of 52 genes from brain [file mmc4.xlsx]

## Sheet: cis-pQTL
SNP	Chr	BP	A1	A2	Protein_UniProt	Gene_Name	Protein_Chr	Protein_BP_Start	Beta	SE	P	fdr	CHROM	REF	ALT	PROVISIONAL_REF	ALT_FREQS	OBS_CT	eaf	samplesize
rs10007865	4	122640408	T	C	ENSG00000164111	ANXA5	4	122589110	-0.08716	0.0144896	1.795e-09	1.52447e-07	4	T	C	Y	0.634994	4978	0.634994	400
rs1002286	22	24257337	G	A	ENSG00000133433	GSTT2B	22	24299601	0.6868	0.0500281	6.87399e-43	1.0433e-39	22	G	A	Y	0.391924	4978	0.608076	400
rs10044354	5	96320495	T	C	ENSG00000164308	ERAP2	5	96211643	0.443	0.037469	2.96499e-32	2.3519e-29	5	C	T	Y	0.394335	4978	0.605665	400
rs10051637	5	96279490	G	A	ENSG00000164308	ERAP2	5	96211643	0.4484	0.0379542	3.29501e-32	2.61145e-29	5	A	G	Y	0.389313	4978	0.610687	400
rs1005564	14	74410405	T	C	ENSG00000140043	PTGR2	14	74318547	0.09665	0.00901734	8.35802e-27	4.30586e-24	14	T	C	Y	0.645239	4978	0.645239	400
rs1006771	22	24314006	G	T	ENSG00000133433	GSTT2B	22	24299601	0.5995	0.0559149	8.05502e-27	4.17524e-24	22	G	T	Y	0.652069	4978	0.652069	400
rs10069361	5	96284803	G	A	ENSG00000164308	ERAP2	5	96211643	-0.4138	0.0393019	6.367e-26	3.02665e-23	5	G	A	Y	0.411812	4978	0.588188	400
rs1007888	22	24241101	C	T	ENSG00000133433	GSTT2B	22	24299601	0.6619	0.0502686	1.35401e-39	1.73236e-36	22	C	T	Y	0.436922	4978	0.563078	400
rs1008982	10	131445731	C	T	ENSG00000170430	MGMT	10	131265448	-0.1816	0.018428	6.54799e-23	2.45745e-20	10	T	C	Y	0.330253	4978	0.669747	400
rs10095182	8	67346451	G	T	ENSG00000147576	ADHFE1	8	67342420	0.2536	0.0233619	1.882e-27	1.03931e-24	8	T	G	Y	0.113299	4978	0.886701	400
rs1011518	11	35010469	A	G	ENSG00000149089	APIP	11	34874641	0.3341	0.0244493	1.643e-42	2.43401e-39	11	A	G	Y	0.624749	4978	0.624749	400
rs10115705	9	34406384	G	A	ENSG00000164978	NUDT2	9	34329504	0.04673	0.00816283	1.036e-08	7.73059e-07	9	G	A	Y	0.448373	4978	0.551627	400
rs10136708	14	59927376	G	T	ENSG00000126790	L3HYPDH	14	59927081	-0.1583	0.0223093	1.287e-12	1.74595e-10	14	T	G	Y	0.237244	4978	0.762756	400
rs10137509	14	59954062	A	G	ENSG00000126790	L3HYPDH	14	59927081	-0.1754	0.0225345	7.047e-15	1.25397e-12	NA	NA	NA	NA	NA	NA	NA	400
rs10138007	14	59989489	T	G	ENSG00000126790	L3HYPDH	14	59927081	-0.1453	0.0212504	8.05701e-12	9.86148e-10	14	G	T	Y	0.404178	4978	0.595822	400
rs10139531	14	74076979	T	G	ENSG00000184227	ACOT1	14	74003818	0.174	0.0191396	9.80403e-20	2.74958e-17	14	T	G	Y	0.861993	4978	0.861993	400
rs10140007	14	59951278	C	T	ENSG00000126790	L3HYPDH	14	59927081	-0.1522	0.0211158	5.68301e-13	8.11117e-11	14	T	C	Y	0.409401	4978	0.590599	400
rs10144896	14	59926890	T	G	ENSG00000126790	L3HYPDH	14	59927081	-0.2535	0.0308327	2.00499e-16	4.1221e-14	14	G	T	Y	0.0755323	4978	0.924468	400
rs10166861	2	29061111	A	G	ENSG00000171103	TRMT61B	2	29072687	0.158	0.0130195	6.84093e-34	5.91648e-31	2	G	A	Y	0.551828	4978	0.551828	400
rs10167387	2	201808618	C	T	ENSG00000240344	PPIL3	2	201735630	-0.3366	0.0195465	1.86399e-66	1.03676e-62	NA	NA	NA	NA	NA	NA	NA	400
rs10174247	2	160072795	A	G	ENSG00000196151	WDSUB1	2	160092304	-0.2456	0.0164498	2.09498e-50	4.97686e-47	2	G	A	Y	0.342306	4978	0.657694	400
rs10175176	2	160058776	C	T	ENSG00000196151	WDSUB1	2	160092304	-0.119	0.0182367	6.78701e-11	7.27298e-09	2	T	C	Y	0.318401	4978	0.681599	400
rs10183261	2	201797676	A	G	ENSG00000240344	PPIL3	2	201735630	-0.3781	0.0213277	2.54496e-70	1.92189e-66	NA	NA	NA	NA	NA	NA	NA	400
rs1018743	22	24211980	G	T	ENSG00000133433	GSTT2B	22	24299601	0.4415	0.0653249	1.394e-11	1.65686e-09	NA	NA	NA	NA	NA	NA	NA	400
rs1019056	14	73961841	T	C	ENSG00000184227	ACOT1	14	74003818	0.1143	0.0196293	5.78301e-09	4.49509e-07	14	T	C	Y	0.816392	4978	0.816392	400
rs10194768	2	160072351	G	A	ENSG00000196151	WDSUB1	2	160092304	-0.231	0.015119	1.05899e-52	2.96283e-49	2	A	G	Y	0.667336	4978	0.667336	400
rs10204787	2	201762147	A	G	ENSG00000240344	PPIL3	2	201735630	-0.3908	0.0228371	1.197e-65	6.42689e-62	2	G	A	Y	0.134391	4978	0.865609	400
rs10205561	2	201809704	T	C	ENSG00000240344	PPIL3	2	201735630	-0.3776	0.0213024	2.65596e-70	1.97362e-66	2	C	T	Y	0.248292	4978	0.751708	400
rs1023956	11	43609524	T	C	ENSG00000149084	HSD17B12	11	43577986	-0.05309	0.00912686	5.995e-09	4.64355e-07	11	T	C	Y	0.616914	4978	0.616914	400
rs1024603	14	74295380	A	G	ENSG00000140043	PTGR2	14	74318547	0.09142	0.0113025	6.043e-16	1.19225e-13	14	A	G	Y	0.721173	4978	0.721173	400
rs1025228	8	67357690	G	T	ENSG00000147576	ADHFE1	8	67342420	-0.1752	0.0182599	8.40702e-22	2.89115e-19	8	G	T	Y	0.654881	4978	0.654881	400
rs10283103	8	67393613	C	T	ENSG00000147576	ADHFE1	8	67342420	0.24	0.0211094	5.944e-30	4.0567e-27	8	T	C	Y	0.234231	4978	0.765769	400
rs1030420	8	67360725	T	C	ENSG00000147576	ADHFE1	8	67342420	0.2925	0.0207186	2.95202e-45	5.45135e-42	8	C	T	Y	0.235235	4978	0.764765	400
rs1030421	8	67360762	A	C	ENSG00000147576	ADHFE1	8	67342420	0.1911	0.0173921	4.37802e-28	2.53686e-25	8	C	A	Y	0.55002	4978	0.55002	400
rs1034123	21	30399299	G	A	ENSG00000156253	RWDD2B	21	30376705	0.1813	0.0237653	2.37e-14	3.98878e-12	21	G	A	Y	0.871635	4978	0.871635	400
rs10400343	11	43832505	G	A	ENSG00000149084	HSD17B12	11	43577986	-0.09307	0.00999201	1.226e-20	3.77082e-18	11	G	A	Y	0.618923	4978	0.618923	400
rs10400812	15	83689688	T	C	ENSG00000169609	C15orf40	15	83657193	-0.08424	0.00948758	6.74804e-19	1.74597e-16	15	C	T	Y	0.34552	4978	0.65448	400
rs10429825	1	233096931	A	G	ENSG00000135778	NTPCR	1	233086351	0.08025	0.0140668	1.164e-08	8.59732e-07	1	A	G	Y	0.665528	4978	0.665528	400
rs1043159	20	3232031	T	C	ENSG00000125877	ITPA	20	3189514	-0.2633	0.0288276	6.62499e-20	1.88822e-17	20	C	T	Y	0.228807	4978	0.771193	400
rs10434709	5	96225774	T	C	ENSG00000164308	ERAP2	5	96211643	0.4211	0.0391956	6.35602e-27	3.34687e-24	5	T	C	Y	0.553234	4978	0.553234	400
rs10452032	3	49680973	G	A	ENSG00000173540	GMPPB	3	49754277	0.09256	0.00990944	9.58001e-21	2.96353e-18	3	G	A	Y	0.861591	4978	0.861591	400
rs10458071	6	3137045	A	G	ENSG00000137274	BPHL	6	3118608	-0.2123	0.0169182	4.04696e-36	4.16749e-33	6	A	G	Y	0.308558	4978	0.691442	400
rs10466455	11	34780936	C	T	ENSG00000149089	APIP	11	34874641	-0.1771	0.0245668	5.64e-13	8.0535e-11	11	T	C	Y	0.378666	4978	0.621334	400
rs1046875	17	80685426	A	G	ENSG00000141560	FN3KRP	17	80674559	-0.1049	0.00820836	2.13001e-37	2.42462e-34	17	A	G	Y	0.617316	4978	0.617316	400
rs1046896	17	80685533	T	C	ENSG00000141560	FN3KRP	17	80674559	-0.1049	0.00820836	2.13001e-37	2.42462e-34	17	C	T	Y	0.377863	4978	0.622137	400
rs1046917	17	80685655	A	G	ENSG00000141560	FN3KRP	17	80674559	-0.1049	0.00820836	2.13001e-37	2.42462e-34	17	A	G	Y	0.616714	4978	0.616714	400
rs10488802	11	34947693	G	A	ENSG00000149089	APIP	11	34874641	-0.3302	0.0237944	8.707e-44	1.40654e-40	11	A	G	Y	0.114102	4978	0.885898	400
rs10494247	1	147113387	C	T	ENSG00000162836	ACP6	1	147101453	-0.2247	0.0278911	7.862e-16	1.53807e-13	1	C	T	Y	0.471876	4978	0.528124	400
rs1049567	9	34252127	T	C	ENSG00000164978	NUDT2	9	34329504	-0.05971	0.0095229	3.607e-10	3.45653e-08	9	T	C	Y	0.72037	4978	0.72037	400
rs10500323	16	1907558	A	G	ENSG00000063854	HAGH	16	1845621	0.07434	0.00630444	4.30801e-32	3.38828e-29	16	G	A	Y	0.122941	4978	0.877059	400
rs10501135	11	34811180	C	T	ENSG00000149089	APIP	11	34874641	-0.173	0.0243521	1.211e-12	1.64983e-10	11	T	C	Y	0.324427	4978	0.675573	400
rs10508249	10	3211780	C	T	ENSG00000107959	PITRM1	10	3179920	-0.4153	0.0370669	3.89501e-29	2.47465e-26	10	T	C	Y	0.108678	4978	0.891322	400
rs1052333	10	3172121	T	C	ENSG00000107959	PITRM1	10	3179920	-0.3569	0.0274145	9.58695e-39	1.17791e-35	10	C	T	Y	0.412415	4978	0.587585	400
rs1056893	5	96245439	T	C	ENSG00000164308	ERAP2	5	96211643	-0.4147	0.0393077	5.075e-26	2.43114e-23	5	C	T	Y	0.55223	4978	0.55223	400
rs1059773	9	136228865	A	C	ENSG00000148290	SURF1	9	136218610	0.1129	0.0138384	3.394e-16	6.84003e-14	9	C	A	Y	0.319606	4978	0.680394	400
rs1060242	8	67380528	C	T	ENSG00000147576	ADHFE1	8	67342420	0.2113	0.0168816	6.06002e-36	6.07221e-33	8	T	C	Y	0.579349	4978	0.579349	400
rs1060962	3	49708502	G	T	ENSG00000173540	GMPPB	3	49754277	0.04652	0.00763442	1.105e-09	9.68115e-08	3	G	T	Y	0.616111	4978	0.616111	400
rs1061810	11	43877934	A	C	ENSG00000149084	HSD17B12	11	43577986	-0.1007	0.00994571	4.28102e-24	1.77048e-21	11	C	A	Y	0.350944	4978	0.649056	400
rs1062787	17	61896004	T	C	ENSG00000108592	FTSJ3	17	61896793	-0.05321	0.00908387	4.69499e-09	3.70552e-07	17	T	C	Y	0.731016	4978	0.731016	400
rs1062791	17	61896487	C	T	ENSG00000108592	FTSJ3	17	61896793	-0.05321	0.00908387	4.69499e-09	3.70552e-07	17	C	T	Y	0.724387	4978	0.724387	400
rs1064019	21	30432145	T	G	ENSG00000156253	RWDD2B	21	30376705	0.1659	0.0185907	4.50498e-19	1.18173e-16	21	T	G	Y	0.483929	4978	0.516071	400
rs1064055	17	48608717	T	C	ENSG00000006282	SPATA20	17	48620419	0.142	0.0199846	1.199e-12	1.63444e-10	17	T	C	Y	0.814986	4978	0.814986	400
rs1065594	2	160088793	G	A	ENSG00000196151	WDSUB1	2	160092304	-0.2446	0.0167673	3.35404e-48	6.78747e-45	2	A	G	Y	0.29309	4978	0.70691	400
rs10734518	11	43861748	G	A	ENSG00000149084	HSD17B12	11	43577986	-0.09307	0.00999201	1.226e-20	3.77082e-18	11	G	A	Y	0.607674	4978	0.607674	400
rs10735234	1	110281941	G	A	ENSG00000134202	GSTM3	1	110276554	-0.2772	0.0214133	2.50099e-38	2.9745e-35	1	G	A	Y	0.748092	4978	0.748092	400
rs10735234	1	110281941	G	A	ENSG00000134201	GSTM5	1	110254864	0.5084	0.0642049	2.40599e-15	4.49034e-13	1	G	A	Y	0.748092	4978	0.748092	400
rs10742688	11	43768254	A	G	ENSG00000149084	HSD17B12	11	43577986	-0.09364	0.00988139	2.632e-21	8.65406e-19	11	A	G	Y	0.64323	4978	0.64323	400
rs10742690	11	43867652	G	A	ENSG00000149084	HSD17B12	11	43577986	-0.09307	0.00999201	1.226e-20	3.77082e-18	11	G	A	Y	0.607071	4978	0.607071	400
rs1074501	14	73989859	C	T	ENSG00000184227	ACOT1	14	74003818	0.2133	0.0182771	1.807e-31	1.38601e-28	14	C	T	Y	0.680996	4978	0.680996	400
rs10749291	10	120920588	C	T	ENSG00000183605	SFXN4	10	120900279	-0.07687	0.00733434	1.05799e-25	4.94829e-23	10	T	C	Y	0.494375	4978	0.505625	400
rs10751505	9	136195374	G	A	ENSG00000148290	SURF1	9	136218610	0.1046	0.0140867	1.124e-13	1.73718e-11	9	A	G	Y	0.308759	4978	0.691241	400
rs10755057	2	242710662	T	G	ENSG00000180902	D2HGDH	2	242673994	0.1917	0.0171947	7.25706e-29	4.48492e-26	2	T	G	Y	0.616111	4978	0.616111	400
rs10764888	10	131328041	C	T	ENSG00000170430	MGMT	10	131265448	-0.138	0.018925	3.055e-13	4.51573e-11	10	C	T	Y	0.714142	4978	0.714142	400
rs10764889	10	131341521	A	G	ENSG00000170430	MGMT	10	131265448	0.1309	0.0183044	8.59802e-13	1.19718e-10	10	G	A	Y	0.451386	4978	0.548614	400
rs10764906	10	131570133	T	C	ENSG00000170430	MGMT	10	131265448	0.2161	0.0317544	1.008e-11	1.21866e-09	10	C	T	Y	0.148252	4978	0.851748	400
rs10768966	11	43635734	G	T	ENSG00000149084	HSD17B12	11	43577986	-0.05902	0.0102415	8.271e-09	6.27564e-07	11	G	T	Y	0.690438	4978	0.690438	400
rs10768979	11	43793799	G	A	ENSG00000149084	HSD17B12	11	43577986	0.0653	0.00936822	3.16099e-12	4.06554e-10	11	A	G	Y	0.38871	4978	0.61129	400
rs10768983	11	43839935	G	A	ENSG00000149084	HSD17B12	11	43577986	-0.09582	0.00992766	4.82899e-22	1.69647e-19	NA	NA	NA	NA	NA	NA	NA	400
rs1078341	3	49685592	A	G	ENSG00000173540	GMPPB	3	49754277	0.09256	0.00990944	9.58001e-21	2.96353e-18	3	A	G	Y	0.861792	4978	0.861792	400
rs10791830	11	65661291	T	C	ENSG00000172803	SNX32	11	65601112	0.1373	0.0143785	1.31e-21	4.42317e-19	11	C	T	Y	0.235034	4978	0.764966	400
rs10802077	1	119710342	C	T	ENSG00000116874	WARS2	1	119573839	-0.2294	0.0285412	9.169e-16	1.7825e-13	1	C	T	Y	0.89775	4978	0.89775	400
rs10802082	1	119777380	A	C	ENSG00000116874	WARS2	1	119573839	-0.1807	0.0276568	6.418e-11	6.92387e-09	1	A	C	Y	0.925874	4978	0.925874	400
rs10829610	10	131431068	A	G	ENSG00000170430	MGMT	10	131265448	-0.1787	0.0205178	3.052e-18	7.48982e-16	10	G	A	Y	0.277019	4978	0.722981	400
rs10829613	10	131453616	C	T	ENSG00000170430	MGMT	10	131265448	-0.1234	0.0216033	1.116e-08	8.26711e-07	10	T	C	Y	0.236039	4978	0.763961	400
rs10829627	10	131567549	T	C	ENSG00000170430	MGMT	10	131265448	0.1811	0.0266214	1.026e-11	1.23913e-09	10	C	T	Y	0.224789	4978	0.775211	400
rs10829628	10	131568828	A	C	ENSG00000170430	MGMT	10	131265448	0.2127	0.0287553	1.394e-13	2.13142e-11	10	C	A	Y	0.0516272	4978	0.948373	400
rs10836304	11	34794024	G	A	ENSG00000149089	APIP	11	34874641	-0.1791	0.0245036	2.68899e-13	3.99697e-11	11	A	G	Y	0.371233	4978	0.628767	400
rs10836312	11	34810443	C	T	ENSG00000149089	APIP	11	34874641	-0.1719	0.0242572	1.375e-12	1.85827e-10	11	T	C	Y	0.391121	4978	0.608879	400
rs10836326	11	35000358	G	A	ENSG00000149089	APIP	11	34874641	0.3395	0.0243441	3.33199e-44	5.50706e-41	11	G	A	Y	0.566493	4978	0.566493	400
rs10838139	11	43643624	A	C	ENSG00000149084	HSD17B12	11	43577986	0.05787	0.00951561	1.19e-09	1.03808e-07	11	C	A	Y	0.43873	4978	0.56127	400
rs10838157	11	43745564	G	A	ENSG00000149084	HSD17B12	11	43577986	0.06756	0.00925158	2.82399e-13	4.18625e-11	11	A	G	Y	0.419446	4978	0.580554	400
rs10838158	11	43752522	G	A	ENSG00000149084	HSD17B12	11	43577986	-0.09364	0.00988139	2.632e-21	8.65406e-19	11	G	A	Y	0.642427	4978	0.642427	400
rs10838176	11	43831552	A	G	ENSG00000149084	HSD17B12	11	43577986	0.06599	0.00934746	1.669e-12	2.22805e-10	11	G	A	Y	0.362796	4978	0.637204	400
rs10838186	11	43869980	C	T	ENSG00000149084	HSD17B12	11	43577986	-0.09307	0.00999201	1.226e-20	3.77082e-18	11	C	T	Y	0.607272	4978	0.607272	400
rs10838190	11	43878251	G	A	ENSG00000149084	HSD17B12	11	43577986	0.06685	0.00936365	9.37999e-13	1.30172e-10	11	A	G	Y	0.345319	4978	0.654681	400
rs10853810	19	49969085	T	C	ENSG00000161618	ALDH16A1	19	49956426	-0.08749	0.0126693	4.996e-12	6.27533e-10	19	C	T	Y	0.208919	4978	0.791081	400
rs10865489	2	88446892	G	T	ENSG00000144115	THNSL2	2	88469835	-0.3249	0.0275373	3.97099e-32	3.13383e-29	2	G	T	Y	0.689634	4978	0.689634	400
rs10873263	14	74426942	C	A	ENSG00000140043	PTGR2	14	74318547	-0.07237	0.00949185	2.45099e-14	4.11689e-12	NA	NA	NA	NA	NA	NA	NA	400
rs10874274	1	75252134	A	G	ENSG00000116791	CRYZ	1	75171170	0.1707	0.022347	2.196e-14	3.71275e-12	1	A	G	Y	0.67497	4978	0.67497	400
rs10883447	10	101903906	G	T	ENSG00000095485	CWF19L1	10	101992055	0.06598	0.00949448	3.67099e-12	4.68258e-10	10	T	G	Y	0.334271	4978	0.665729	400
rs10886406	10	120922304	C	T	ENSG00000183605	SFXN4	10	120900279	-0.05378	0.00857756	3.614e-10	3.46217e-08	10	T	C	Y	0.310566	4978	0.689434	400
rs10886412	10	120943664	C	T	ENSG00000183605	SFXN4	10	120900279	-0.06326	0.00812932	7.15503e-15	1.27197e-12	10	T	C	Y	0.387706	4978	0.612294	400
rs10886419	10	120963587	C	T	ENSG00000183605	SFXN4	10	120900279	-0.06607	0.00851748	8.69704e-15	1.52422e-12	10	T	C	Y	0.369425	4978	0.630575	400
rs10890142	1	75179129	G	A	ENSG00000116791	CRYZ	1	75171170	0.2097	0.0245369	1.271e-17	2.94852e-15	1	G	A	Y	0.758538	4978	0.758538	400
rs10896050	11	65577516	T	G	ENSG00000172803	SNX32	11	65601112	0.1307	0.0146847	5.56497e-19	1.44915e-16	11	G	T	Y	0.121133	4978	0.878867	400
rs10901263	9	136192872	A	G	ENSG00000148290	SURF1	9	136218610	0.09288	0.015872	4.862e-09	3.82465e-07	9	G	A	Y	0.142025	4978	0.857975	400
rs10902678	1	28268573	C	T	ENSG00000117748	RPA2	1	28218035	0.05083	0.00849819	2.21401e-09	1.85072e-07	1	C	T	Y	0.693853	4978	0.693853	400
rs10923776	1	119779267	A	G	ENSG00000116874	WARS2	1	119573839	-0.1807	0.0276568	6.418e-11	6.92387e-09	1	A	G	Y	0.925874	4978	0.925874	400
rs10933568	2	242710935	G	A	ENSG00000180902	D2HGDH	2	242673994	0.1893	0.0170876	1.601e-28	9.67543e-26	2	G	A	Y	0.621334	4978	0.621334	400
rs10933569	2	242710954	A	G	ENSG00000180902	D2HGDH	2	242673994	0.1894	0.0171378	2.154e-28	1.28917e-25	2	A	G	Y	0.624347	4978	0.624347	400
rs10941110	5	33999079	G	A	ENSG00000242110	AMACR	5	33986283	-0.2192	0.0243807	2.45599e-19	6.60667e-17	5	G	A	Y	0.252511	4978	0.747489	400
rs10941112	5	34004707	C	T	ENSG00000242110	AMACR	5	33986283	-0.2077	0.0244679	2.09e-17	4.77924e-15	5	C	T	Y	0.253315	4978	0.746685	400
rs10957372	8	67315225	C	T	ENSG00000147576	ADHFE1	8	67342420	-0.1685	0.0184921	8.08695e-20	2.28458e-17	8	C	T	Y	0.694054	4978	0.694054	400
rs10957373	8	67329108	A	G	ENSG00000147576	ADHFE1	8	67342420	0.1735	0.0220205	3.3e-15	6.05901e-13	8	G	A	Y	0.22037	4978	0.77963	400
rs10972032	9	34269079	T	C	ENSG00000164978	NUDT2	9	34329504	0.09765	0.0110006	6.88402e-19	1.77768e-16	9	C	T	Y	0.315589	4978	0.684411	400
rs10972047	9	34310357	A	G	ENSG00000164978	NUDT2	9	34329504	0.09513	0.0111379	1.329e-17	3.08076e-15	9	G	A	Y	0.215548	4978	0.784452	400
rs10972063	9	34336342	G	A	ENSG00000164978	NUDT2	9	34329504	0.1007	0.0112766	4.25999e-19	1.11905e-16	9	A	G	Y	0.223986	4978	0.776014	400
rs10972067	9	34342634	G	A	ENSG00000164978	NUDT2	9	34329504	0.1032	0.0111299	1.822e-20	5.48943e-18	9	A	G	Y	0.32724	4978	0.67276	400
rs10972072	9	34348743	C	A	ENSG00000164978	NUDT2	9	34329504	-0.06191	0.00940547	4.63101e-11	5.09666e-09	9	C	A	Y	0.74327	4978	0.74327	400
rs11016810	10	131287121	G	T	ENSG00000170430	MGMT	10	131265448	-0.1478	0.0204983	5.57999e-13	7.97271e-11	10	T	G	Y	0.150663	4978	0.849337	400
rs11016816	10	131301577	A	G	ENSG00000170430	MGMT	10	131265448	-0.1476	0.0205031	6.07002e-13	8.61719e-11	10	G	A	Y	0.220169	4978	0.779831	400
rs11016823	10	131308055	C	T	ENSG00000170430	MGMT	10	131265448	-0.1467	0.0203758	6.03303e-13	8.57648e-11	10	T	C	Y	0.153274	4978	0.846726	400
rs11016833	10	131331612	A	G	ENSG00000170430	MGMT	10	131265448	-0.1424	0.0205518	4.243e-12	5.37311e-10	10	G	A	Y	0.157694	4978	0.842306	400
rs11016847	10	131412157	A	G	ENSG00000170430	MGMT	10	131265448	-0.1851	0.0209063	8.46e-19	2.16182e-16	10	G	A	Y	0.192447	4978	0.807553	400
rs11016853	10	131443990	G	A	ENSG00000170430	MGMT	10	131265448	-0.1803	0.0184554	1.522e-22	5.57246e-20	10	A	G	Y	0.392929	4978	0.607071	400
rs11016862	10	131463943	G	T	ENSG00000170430	MGMT	10	131265448	-0.1402	0.021529	7.408e-11	7.86224e-09	10	T	G	Y	0.11129	4978	0.88871	400
rs11032839	11	34777725	G	A	ENSG00000149089	APIP	11	34874641	-0.1736	0.0247301	2.222e-12	2.92177e-10	11	A	G	Y	0.283246	4978	0.716754	400
rs11032907	11	34886892	A	C	ENSG00000149089	APIP	11	34874641	-0.2269	0.024246	8.10702e-21	2.54145e-18	11	C	A	Y	0.208517	4978	0.791483	400
rs11037575	11	43728330	C	T	ENSG00000149084	HSD17B12	11	43577986	0.06282	0.0093949	2.28399e-11	2.63314e-09	11	T	C	Y	0.418642	4978	0.581358	400
rs11037579	11	43742830	C	T	ENSG00000149084	HSD17B12	11	43577986	0.08746	0.00875352	1.662e-23	6.55809e-21	11	C	T	Y	0.417035	4978	0.582965	400
rs11037611	11	43788330	C	T	ENSG00000149084	HSD17B12	11	43577986	0.06586	0.00924251	1.035e-12	1.42363e-10	11	T	C	Y	0.416231	4978	0.583769	400
rs11037653	11	43825366	A	G	ENSG00000149084	HSD17B12	11	43577986	0.06599	0.00934746	1.669e-12	2.22805e-10	11	G	A	Y	0.349538	4978	0.650462	400
rs11078011	17	80733549	A	G	ENSG00000141560	FN3KRP	17	80674559	0.04955	0.00886541	2.282e-08	1.59434e-06	17	G	A	Y	0.332664	4978	0.667336	400
rs11079510	17	61820902	T	C	ENSG00000108592	FTSJ3	17	61896793	-0.05321	0.00908387	4.69499e-09	3.70552e-07	17	T	C	Y	0.725793	4978	0.725793	400
rs11083974	19	49946493	G	A	ENSG00000161618	ALDH16A1	19	49956426	0.1495	0.0136031	4.26102e-28	2.49553e-25	19	G	A	Y	0.626959	4978	0.626959	400
rs1108472	10	120954350	T	C	ENSG00000183605	SFXN4	10	120900279	-0.04337	0.00788851	3.84399e-08	2.56819e-06	10	C	T	Y	0.523503	4978	0.523503	400
rs1109214	1	119768928	C	A	ENSG00000116874	WARS2	1	119573839	-0.1807	0.0276568	6.418e-11	6.92387e-09	NA	NA	NA	NA	NA	NA	NA	400
rs11098633	4	122583666	A	G	ENSG00000164111	ANXA5	4	122589110	0.1006	0.0141804	1.3e-12	1.76229e-10	4	G	A	Y	0.433307	4978	0.566693	400
rs11098637	4	122600471	T	G	ENSG00000164111	ANXA5	4	122589110	0.1006	0.0141804	1.3e-12	1.76229e-10	4	G	T	Y	0.431699	4978	0.568301	400
rs11098638	4	122600522	A	G	ENSG00000164111	ANXA5	4	122589110	0.1006	0.0141804	1.3e-12	1.76229e-10	4	G	A	Y	0.4319	4978	0.5681	400
rs11101992	1	110266754	C	A	ENSG00000134202	GSTM3	1	110276554	0.3955	0.0231839	2.98499e-65	1.54036e-61	NA	NA	NA	NA	NA	NA	NA	400
rs11130217	3	49737323	A	G	ENSG00000173540	GMPPB	3	49754277	0.09256	0.00990944	9.58001e-21	2.96353e-18	3	A	G	Y	0.862796	4978	0.862796	400
rs11135482	5	96221426	A	G	ENSG00000164308	ERAP2	5	96211643	-0.412	0.0396875	3.02301e-25	1.36774e-22	NA	NA	NA	NA	NA	NA	NA	400
rs11135484	5	96221889	A	G	ENSG00000164308	ERAP2	5	96211643	0.4211	0.0391956	6.35602e-27	3.34687e-24	5	A	G	Y	0.552832	4978	0.552832	400
rs11158259	14	60006986	A	C	ENSG00000126790	L3HYPDH	14	59927081	-0.1523	0.019089	1.482e-15	2.81566e-13	14	A	C	Y	0.467859	4978	0.532141	400
rs11158264	14	60050256	G	A	ENSG00000126790	L3HYPDH	14	59927081	-0.1159	0.0206126	1.879e-08	1.3365e-06	14	G	A	Y	0.512254	4978	0.512254	400
rs11163400	1	75252327	C	T	ENSG00000116791	CRYZ	1	75171170	-0.1995	0.0320412	4.77401e-10	4.49145e-08	NA	NA	NA	NA	NA	NA	NA	400
rs11167275	20	34340275	C	T	ENSG00000214078	CPNE1	20	34213953	-0.461	0.0333006	1.391e-43	2.18621e-40	20	T	C	Y	0.111491	4978	0.888509	400
rs1117050	11	34926338	T	C	ENSG00000149089	APIP	11	34874641	-0.3302	0.0237944	8.707e-44	1.40654e-40	11	C	T	Y	0.114102	4978	0.885898	400
rs11190401	10	101903412	T	C	ENSG00000095485	CWF19L1	10	101992055	-0.06136	0.00951188	1.112e-10	1.15408e-08	10	T	C	Y	0.558256	4978	0.558256	400
rs11198819	10	120960702	G	A	ENSG00000183605	SFXN4	10	120900279	-0.06607	0.00851748	8.69704e-15	1.52422e-12	10	A	G	Y	0.365609	4978	0.634391	400
rs1122634	17	48621365	T	C	ENSG00000006282	SPATA20	17	48620419	0.168	0.0164234	1.466e-24	6.27808e-22	NA	NA	NA	NA	NA	NA	NA	400
rs11227306	11	65578672	A	C	ENSG00000172803	SNX32	11	65601112	0.06672	0.0119348	2.266e-08	1.58387e-06	11	C	A	Y	0.254319	4978	0.745681	400
rs11227332	11	65623739	G	A	ENSG00000172803	SNX32	11	65601112	0.1443	0.014639	6.37702e-23	2.39522e-20	11	A	G	Y	0.0970269	4978	0.902973	400
rs11247730	1	28270737	T	C	ENSG00000117748	RPA2	1	28218035	0.04649	0.00826033	1.822e-08	1.29844e-06	1	T	C	Y	0.581157	4978	0.581157	400
rs11259964	15	83745534	T	C	ENSG00000169609	C15orf40	15	83657193	0.09503	0.00978796	2.764e-22	9.93061e-20	15	T	C	Y	0.692246	4978	0.692246	400
rs1128933	15	75650836	A	G	ENSG00000140400	MAN2C1	15	75648133	0.05095	0.00874734	5.72401e-09	4.45221e-07	15	G	A	Y	0.367618	4978	0.632382	400
rs1129067	22	24228125	T	C	ENSG00000133433	GSTT2B	22	24299601	0.4287	0.0618165	4.061e-12	5.15247e-10	22	T	C	Y	0.677581	4978	0.677581	400
rs1133891	1	75214441	G	A	ENSG00000116791	CRYZ	1	75171170	-0.2036	0.0345701	3.874e-09	3.10879e-07	1	A	G	Y	0.359984	4978	0.640016	400
rs1136562	2	88476616	G	A	ENSG00000144115	THNSL2	2	88469835	0.1971	0.0305693	1.136e-10	1.17701e-08	2	A	G	Y	0.2045	4978	0.7955	400
rs11485264	1	75197533	G	A	ENSG00000116791	CRYZ	1	75171170	-0.2059	0.0351919	4.89301e-09	3.84578e-07	1	A	G	Y	0.359984	4978	0.640016	400
rs11487952	1	75195812	C	T	ENSG00000116791	CRYZ	1	75171170	-0.2059	0.0351919	4.89301e-09	3.84578e-07	1	T	C	Y	0.36601	4978	0.63399	400
rs11539202	11	34969112	G	A	ENSG00000149089	APIP	11	34874641	-0.3042	0.0247679	1.13101e-34	1.0381e-31	11	A	G	Y	0.109281	4978	0.890719	400
rs11552431	16	1823024	T	G	ENSG00000063854	HAGH	16	1845621	0.07021	0.00651775	4.66099e-27	2.50401e-24	16	G	T	Y	0.146444	4978	0.853556	400
rs11555762	11	43876698	T	C	ENSG00000149084	HSD17B12	11	43577986	-0.09421	0.00987643	1.444e-21	4.85795e-19	11	C	T	Y	0.359381	4978	0.640619	400
rs11557236	16	4519439	A	G	ENSG00000153406	NMRAL1	16	4511681	-0.4488	0.047931	7.71702e-21	2.42656e-18	16	G	A	Y	0.0323423	4978	0.967658	400
rs1157502	17	26250109	G	T	ENSG00000232859	LYRM9	17	26205340	-0.2194	0.017445	2.83799e-36	2.93881e-33	17	G	T	Y	0.743873	4978	0.743873	400
rs11579007	1	147136284	A	G	ENSG00000162836	ACP6	1	147101453	0.2468	0.028638	6.819e-18	1.62159e-15	1	G	A	Y	0.229409	4978	0.770591	400
rs11587616	1	147109122	G	A	ENSG00000162836	ACP6	1	147101453	0.2185	0.0290451	5.36199e-14	8.6154e-12	1	A	G	Y	0.181599	4978	0.818401	400
rs11591441	10	3166624	T	C	ENSG00000107959	PITRM1	10	3179920	-0.2581	0.03181	4.90598e-16	9.77686e-14	10	C	T	Y	0.175773	4978	0.824227	400
rs11592942	10	120956782	A	G	ENSG00000183605	SFXN4	10	120900279	0.06648	0.00792394	4.87099e-17	1.07803e-14	10	G	A	Y	0.25693	4978	0.74307	400
rs11597086	10	101953705	C	A	ENSG00000095485	CWF19L1	10	101992055	0.08017	0.00892739	2.70201e-19	7.23912e-17	10	A	C	Y	0.17276	4978	0.82724	400
rs11600182	11	130778510	G	A	ENSG00000120451	SNX19	11	130745331	-0.07658	0.0130006	3.84999e-09	3.09166e-07	11	A	G	Y	0.129972	4978	0.870028	400
rs11620776	14	74389218	A	G	ENSG00000140043	PTGR2	14	74318547	-0.08466	0.00923432	4.82e-20	1.39648e-17	14	G	A	Y	0.517678	4978	0.517678	400
rs11621061	14	73993369	T	C	ENSG00000184227	ACOT1	14	74003818	-0.1917	0.0221336	4.67401e-18	1.13061e-15	14	C	T	Y	0.0634793	4978	0.936521	400
rs11621523	14	74307246	A	C	ENSG00000140043	PTGR2	14	74318547	-0.08155	0.00941626	4.69498e-18	1.13509e-15	14	C	A	Y	0.505424	4978	0.505424	400
rs11624780	14	74406611	C	T	ENSG00000140043	PTGR2	14	74318547	-0.07146	0.0093951	2.825e-14	4.70427e-12	14	T	C	Y	0.393933	4978	0.606067	400
rs11624946	14	74433138	C	T	ENSG00000140043	PTGR2	14	74318547	0.09245	0.00902478	1.259e-24	5.40657e-22	14	C	T	Y	0.649257	4978	0.649257	400
rs11625677	14	74039653	C	A	ENSG00000184227	ACOT1	14	74003818	-0.198	0.0217711	9.49102e-20	2.66341e-17	14	A	C	Y	0.0676979	4978	0.932302	400
rs11626950	14	74322053	C	A	ENSG00000140043	PTGR2	14	74318547	-0.08466	0.00923432	4.82e-20	1.39648e-17	14	A	C	Y	0.50462	4978	0.50462	400
rs11627049	14	59873989	C	A	ENSG00000126790	L3HYPDH	14	59927081	-0.2644	0.030925	1.234e-17	2.86555e-15	14	A	C	Y	0.0717155	4978	0.928284	400
rs11627195	14	74410417	T	C	ENSG00000140043	PTGR2	14	74318547	-0.07227	0.00941349	1.625e-14	2.77873e-12	14	C	T	Y	0.408196	4978	0.591804	400
rs11628074	14	74356839	C	T	ENSG00000140043	PTGR2	14	74318547	-0.08466	0.00923432	4.82e-20	1.39648e-17	14	T	C	Y	0.504821	4978	0.504821	400
rs11628147	14	59885207	A	G	ENSG00000126790	L3HYPDH	14	59927081	-0.155	0.0222778	3.46099e-12	4.42443e-10	14	G	A	Y	0.223584	4978	0.776416	400
rs11628813	14	74406310	T	G	ENSG00000140043	PTGR2	14	74318547	-0.07146	0.0093951	2.825e-14	4.70427e-12	14	G	T	Y	0.406991	4978	0.593009	400
rs11650019	17	80750690	T	C	ENSG00000141560	FN3KRP	17	80674559	0.04874	0.00871291	2.219e-08	1.55383e-06	NA	NA	NA	NA	NA	NA	NA	400
rs11652474	17	3530404	T	C	ENSG00000197417	SHPK	17	3511556	0.09906	0.0156093	2.207e-10	2.18854e-08	17	C	T	Y	0.193652	4978	0.806348	400
rs11654841	17	61838259	G	A	ENSG00000108592	FTSJ3	17	61896793	-0.05321	0.00908387	4.69499e-09	3.70552e-07	17	G	A	Y	0.725191	4978	0.725191	400
rs11655813	17	2119101	T	C	ENSG00000167720	SRR	17	2206677	0.0798	0.0133418	2.215e-09	1.85121e-07	17	C	T	Y	0.341904	4978	0.658096	400
rs11672810	19	49943778	A	G	ENSG00000161618	ALDH16A1	19	49956426	-0.07518	0.01253	1.973e-09	1.66574e-07	NA	NA	NA	NA	NA	NA	NA	400
rs11680238	2	160186782	A	G	ENSG00000196151	WDSUB1	2	160092304	-0.1612	0.0164948	1.47399e-22	5.40307e-20	2	A	G	Y	0.189032	4978	0.810968	400
rs11680458	2	29170623	T	G	ENSG00000171103	TRMT61B	2	29072687	0.1115	0.0158942	2.297e-12	3.00634e-10	2	G	T	Y	0.370832	4978	0.629168	400
rs11683924	2	160167612	T	C	ENSG00000196151	WDSUB1	2	160092304	-0.1571	0.0161805	2.75499e-22	9.91482e-20	2	T	C	Y	0.194656	4978	0.805344	400
rs11688605	2	29129418	G	A	ENSG00000171103	TRMT61B	2	29072687	0.1115	0.0158942	2.297e-12	3.00634e-10	2	A	G	Y	0.372439	4978	0.627561	400
rs11690351	2	160096387	G	A	ENSG00000196151	WDSUB1	2	160092304	-0.2397	0.014611	1.74898e-60	7.52114e-57	2	G	A	Y	0.237043	4978	0.762957	400
rs11696527	20	34245379	G	A	ENSG00000214078	CPNE1	20	34213953	-0.4617	0.0329814	1.58502e-44	2.70638e-41	20	A	G	Y	0.104661	4978	0.895339	400
rs11696947	20	34312658	G	A	ENSG00000214078	CPNE1	20	34213953	-0.461	0.0333006	1.391e-43	2.18621e-40	20	A	G	Y	0.109482	4978	0.890518	400
rs11697114	20	3184571	C	T	ENSG00000125877	ITPA	20	3189514	-0.2182	0.0387212	1.749e-08	1.25064e-06	20	T	C	Y	0.0809562	4978	0.919044	400
rs11698601	20	34205035	A	G	ENSG00000214078	CPNE1	20	34213953	-0.2915	0.0271311	6.31599e-27	3.33335e-24	NA	NA	NA	NA	NA	NA	NA	400
rs11699044	20	34312713	T	C	ENSG00000214078	CPNE1	20	34213953	-0.461	0.0333006	1.391e-43	2.18621e-40	20	C	T	Y	0.163921	4978	0.836079	400
rs11709734	3	49745235	G	A	ENSG00000173540	GMPPB	3	49754277	0.09256	0.00990944	9.58001e-21	2.96353e-18	3	G	A	Y	0.849337	4978	0.849337	400
rs11720705	3	49753788	A	G	ENSG00000173540	GMPPB	3	49754277	0.09256	0.00990944	9.58001e-21	2.96353e-18	3	A	G	Y	0.851748	4978	0.851748	400
rs11723566	4	122570040	A	C	ENSG00000164111	ANXA5	4	122589110	-0.1455	0.0142785	2.19499e-24	9.24229e-22	4	C	A	Y	0.258538	4978	0.741462	400
rs11784121	8	67296739	A	G	ENSG00000147576	ADHFE1	8	67342420	0.1878	0.02123	9.07296e-19	2.31336e-16	8	G	A	Y	0.225191	4978	0.774809	400
rs1178433	16	1830437	G	A	ENSG00000063854	HAGH	16	1845621	-0.02916	0.0050963	1.054e-08	7.85796e-07	NA	NA	NA	NA	NA	NA	NA	400
rs11788070	9	34415648	C	T	ENSG00000164978	NUDT2	9	34329504	0.04673	0.00816283	1.036e-08	7.73059e-07	9	C	T	Y	0.416231	4978	0.583769	400
rs1179037	9	136238509	A	G	ENSG00000148290	SURF1	9	136218610	-0.1354	0.0136521	3.481e-23	1.32788e-20	9	G	A	Y	0.513459	4978	0.513459	400
rs11790577	9	34397545	A	G	ENSG00000164978	NUDT2	9	34329504	0.04704	0.00819114	9.31298e-09	7.00162e-07	9	A	G	Y	0.404982	4978	0.595018	400
rs11790773	9	34290407	T	C	ENSG00000164978	NUDT2	9	34329504	-0.06881	0.0109291	3.053e-10	2.96945e-08	NA	NA	NA	NA	NA	NA	NA	400
rs11793308	9	34400581	C	T	ENSG00000164978	NUDT2	9	34329504	0.04611	0.00814291	1.491e-08	1.07928e-06	9	C	T	Y	0.401366	4978	0.598634	400
rs11795353	9	34414339	C	T	ENSG00000164978	NUDT2	9	34329504	0.04673	0.00816283	1.036e-08	7.73059e-07	9	C	T	Y	0.41583	4978	0.58417	400
rs11807	1	110260742	C	T	ENSG00000134202	GSTM3	1	110276554	0.4236	0.0244716	3.96507e-67	2.30188e-63	1	T	C	Y	0.161712	4978	0.838288	400
rs11853141	15	75632867	T	C	ENSG00000140400	MAN2C1	15	75648133	0.06344	0.00857094	1.344e-13	2.06108e-11	15	C	T	Y	0.423463	4978	0.576537	400
rs11855722	15	83751420	C	A	ENSG00000169609	C15orf40	15	83657193	-0.08922	0.010375	8.00797e-18	1.89415e-15	15	A	C	Y	0.19767	4978	0.80233	400
rs11856344	15	75711883	G	A	ENSG00000140400	MAN2C1	15	75648133	-0.05317	0.0088413	1.812e-09	1.5375e-07	15	A	G	Y	0.572318	4978	0.572318	400
rs11857990	15	83623423	G	A	ENSG00000169609	C15orf40	15	83657193	-0.09079	0.0103645	1.958e-18	4.88509e-16	15	A	G	Y	0.225392	4978	0.774608	400
rs11858468	15	83693276	C	T	ENSG00000169609	C15orf40	15	83657193	-0.1077	0.0117897	6.53602e-20	1.86573e-17	15	T	C	Y	0.138409	4978	0.861591	400
rs11892119	2	201736112	C	T	ENSG00000240344	PPIL3	2	201735630	-0.4679	0.0241484	1.229e-83	4.96337e-79	2	T	C	Y	0.17497	4978	0.82503	400
rs11894842	2	201773545	C	T	ENSG00000240344	PPIL3	2	201735630	-0.3358	0.0195628	4.83697e-66	2.67434e-62	2	T	C	Y	0.283447	4978	0.716553	400
rs11913559	22	24247073	T	G	ENSG00000133433	GSTT2B	22	24299601	0.9618	0.174545	3.582e-08	2.40909e-06	22	G	T	Y	0.105464	4978	0.894536	400
rs11919311	3	49656789	G	T	ENSG00000173540	GMPPB	3	49754277	0.04553	0.00762545	2.361e-09	1.96439e-07	3	G	T	Y	0.613098	4978	0.613098	400
rs11937561	4	122574626	T	C	ENSG00000164111	ANXA5	4	122589110	-0.1455	0.0142785	2.19499e-24	9.24229e-22	4	C	T	Y	0.243471	4978	0.756529	400
rs12029198	1	119580252	C	T	ENSG00000116874	WARS2	1	119573839	-0.2145	0.0199281	5.10804e-27	2.73469e-24	1	T	C	Y	0.0897951	4978	0.910205	400
rs12034724	1	75242494	A	G	ENSG00000116791	CRYZ	1	75171170	-0.2018	0.0346184	5.56699e-09	4.3439e-07	1	G	A	Y	0.365006	4978	0.634994	400
rs12043726	1	75238821	T	C	ENSG00000116791	CRYZ	1	75171170	-0.2018	0.0346184	5.56699e-09	4.3439e-07	1	C	T	Y	0.365006	4978	0.634994	400
rs12044562	1	119627148	G	T	ENSG00000116874	WARS2	1	119573839	-0.2403	0.0292019	1.889e-16	3.90264e-14	1	T	G	Y	0.0944154	4978	0.905585	400
rs1204504	16	461762	T	C	ENSG00000242612	DECR2	16	451826	-0.07316	0.0108688	1.683e-11	1.97758e-09	16	T	C	Y	0.616714	4978	0.616714	400
rs1204509	16	480096	T	C	ENSG00000242612	DECR2	16	451826	-0.0711	0.0109071	7.092e-11	7.57708e-09	16	T	C	Y	0.710325	4978	0.710325	400
rs12045115	1	147118181	T	C	ENSG00000162836	ACP6	1	147101453	-0.261	0.027273	1.06999e-21	3.64993e-19	1	C	T	Y	0.483327	4978	0.516673	400
rs120858	9	136200810	A	G	ENSG00000148290	SURF1	9	136218610	-0.1229	0.0138758	8.20699e-19	2.10063e-16	9	G	A	Y	0.509642	4978	0.509642	400
rs12119079	1	147129014	G	A	ENSG00000162836	ACP6	1	147101453	-0.3341	0.0267638	9.20997e-36	9.04315e-33	1	A	G	Y	0.257131	4978	0.742869	400
rs12148275	15	83588895	G	A	ENSG00000169609	C15orf40	15	83657193	-0.07534	0.0101141	9.40198e-14	1.47073e-11	15	A	G	Y	0.583969	4978	0.583969	400
rs12185717	2	29069551	C	A	ENSG00000171103	TRMT61B	2	29072687	0.1328	0.0134647	6.03299e-23	2.26692e-20	2	C	A	Y	0.271394	4978	0.728606	400
rs12199993	6	107085978	G	A	ENSG00000130348	QRSL1	6	107077453	0.04724	0.00864062	4.57199e-08	3.01617e-06	6	G	A	Y	0.485536	4978	0.514464	400
rs12242503	10	102028467	T	C	ENSG00000095485	CWF19L1	10	101992055	-0.06756	0.00938389	6.04e-13	8.58113e-11	10	T	C	Y	0.430695	4978	0.569305	400
rs12243040	10	131272281	T	C	ENSG00000170430	MGMT	10	131265448	-0.1271	0.0193943	5.622e-11	6.11413e-09	10	C	T	Y	0.202893	4978	0.797107	400
rs12246239	10	131299704	C	T	ENSG00000170430	MGMT	10	131265448	-0.1476	0.0205031	6.07002e-13	8.61719e-11	10	T	C	Y	0.154279	4978	0.845721	400
rs12247354	10	131436561	G	A	ENSG00000170430	MGMT	10	131265448	-0.1719	0.0202661	2.21099e-17	5.04845e-15	10	A	G	Y	0.241864	4978	0.758136	400
rs12268267	10	3165316	T	C	ENSG00000107959	PITRM1	10	3179920	0.344	0.0466888	1.733e-13	2.62555e-11	10	C	T	Y	0.129972	4978	0.870028	400
rs12269373	10	101972378	T	C	ENSG00000095485	CWF19L1	10	101992055	-0.06756	0.00938389	6.04e-13	8.58113e-11	10	T	C	Y	0.434512	4978	0.565488	400
rs12286940	11	34798610	G	A	ENSG00000149089	APIP	11	34874641	-0.1719	0.0242572	1.375e-12	1.85827e-10	11	A	G	Y	0.456408	4978	0.543592	400
rs1230358	5	96211741	T	G	ENSG00000164308	ERAP2	5	96211643	0.4033	0.0389532	4.03703e-25	1.79936e-22	5	T	G	Y	0.680595	4978	0.680595	400
rs1230361	5	96213171	A	C	ENSG00000164308	ERAP2	5	96211643	-0.3358	0.039631	2.388e-17	5.43659e-15	5	C	A	Y	0.548011	4978	0.548011	400
rs12335	9	136197834	A	G	ENSG00000148290	SURF1	9	136218610	-0.1229	0.0138758	8.20699e-19	2.10063e-16	9	G	A	Y	0.507634	4978	0.507634	400
rs12356501	10	131265852	C	T	ENSG00000170430	MGMT	10	131265448	-0.1115	0.0193356	8.09099e-09	6.1486e-07	10	C	T	Y	0.479309	4978	0.520691	400
rs12410594	1	233070803	C	T	ENSG00000135778	NTPCR	1	233086351	-0.3131	0.0151374	4.84092e-95	2.64504e-90	1	T	C	Y	0.118321	4978	0.881679	400
rs12413812	10	101899866	G	A	ENSG00000095485	CWF19L1	10	101992055	0.05889	0.00968312	1.189e-09	1.03731e-07	10	A	G	Y	0.158497	4978	0.841503	400
rs12418278	11	130729626	T	C	ENSG00000120451	SNX19	11	130745331	-0.0734	0.013351	3.847e-08	2.57001e-06	11	C	T	Y	0.12716	4978	0.87284	400
rs12431457	14	74315163	C	T	ENSG00000140043	PTGR2	14	74318547	-0.08418	0.00925577	9.47004e-20	2.65832e-17	NA	NA	NA	NA	NA	NA	NA	400
rs12431489	14	74449664	G	A	ENSG00000140043	PTGR2	14	74318547	-0.07237	0.00949185	2.45099e-14	4.11689e-12	14	A	G	Y	0.197067	4978	0.802933	400
rs12433783	14	59975810	T	C	ENSG00000126790	L3HYPDH	14	59927081	-0.1623	0.0192483	3.40099e-17	7.62506e-15	14	T	C	Y	0.480112	4978	0.519888	400
rs12442894	15	83602849	A	G	ENSG00000169609	C15orf40	15	83657193	-0.09731	0.0119697	4.303e-16	8.6066e-14	15	G	A	Y	0.133588	4978	0.866412	400
rs12450028	17	2207425	T	C	ENSG00000167720	SRR	17	2206677	-0.1554	0.0134334	5.97505e-31	4.43646e-28	17	C	T	Y	0.176376	4978	0.823624	400
rs12450118	17	2138658	C	T	ENSG00000167720	SRR	17	2206677	-0.136	0.0138011	6.56894e-23	2.46432e-20	17	T	C	Y	0.250502	4978	0.749498	400
rs12450473	17	49286182	T	G	ENSG00000239672	NME1	17	49230897	0.0776	0.00961474	6.97598e-16	1.37079e-13	17	G	T	Y	0.15689	4978	0.84311	400
rs12451892	17	2247982	C	T	ENSG00000167720	SRR	17	2206677	-0.08311	0.0126149	4.45001e-11	4.91143e-09	17	T	C	Y	0.438128	4978	0.561872	400
rs12453596	17	49301356	T	C	ENSG00000239672	NME1	17	49230897	0.07751	0.0095863	6.19099e-16	1.22016e-13	17	C	T	Y	0.156489	4978	0.843511	400
rs12463835	2	88446612	T	C	ENSG00000144115	THNSL2	2	88469835	-0.2623	0.0408074	1.295e-10	1.32886e-08	2	T	C	Y	0.899759	4978	0.899759	400
rs12471649	2	29143425	A	G	ENSG00000171103	TRMT61B	2	29072687	0.1116	0.0158993	2.23201e-12	2.93244e-10	2	G	A	Y	0.370229	4978	0.629771	400
rs12475612	2	29030006	G	T	ENSG00000171103	TRMT61B	2	29072687	0.1548	0.0129277	4.84803e-33	3.97806e-30	2	T	G	Y	0.451185	4978	0.548815	400
rs12480622	20	34234620	G	T	ENSG00000214078	CPNE1	20	34213953	-0.1986	0.0237034	5.35901e-17	1.17818e-14	20	T	G	Y	0.229008	4978	0.770992	400
rs1253105	14	59951982	A	C	ENSG00000126790	L3HYPDH	14	59927081	-0.1719	0.019814	4.11e-18	9.98336e-16	14	C	A	Y	0.46143	4978	0.53857	400
rs1253113	14	59961244	A	G	ENSG00000126790	L3HYPDH	14	59927081	-0.1522	0.0211158	5.68301e-13	8.11117e-11	14	G	A	Y	0.451185	4978	0.548815	400
rs1253117	14	59963761	A	G	ENSG00000126790	L3HYPDH	14	59927081	-0.1623	0.0192483	3.40099e-17	7.62506e-15	14	G	A	Y	0.528526	4978	0.528526	400
rs1253136	14	59933542	C	T	ENSG00000126790	L3HYPDH	14	59927081	-0.1617	0.0197393	2.574e-16	5.2386e-14	14	T	C	Y	0.48634	4978	0.51366	400
rs1253165	14	59883138	A	G	ENSG00000126790	L3HYPDH	14	59927081	-0.1313	0.0203826	1.181e-10	1.22146e-08	NA	NA	NA	NA	NA	NA	NA	400
rs1253170	14	59893647	T	C	ENSG00000126790	L3HYPDH	14	59927081	-0.1159	0.0209878	3.34699e-08	2.26448e-06	14	T	C	Y	0.542989	4978	0.542989	400
rs1253176	14	59894956	C	T	ENSG00000126790	L3HYPDH	14	59927081	-0.1293	0.0197601	6.01002e-11	6.51932e-09	14	C	T	Y	0.481519	4978	0.518481	400
rs12541098	8	67336382	T	C	ENSG00000147576	ADHFE1	8	67342420	0.2129	0.0182518	1.93299e-31	1.47777e-28	8	C	T	Y	0.541181	4978	0.541181	400
rs12564953	1	119665129	G	T	ENSG00000116874	WARS2	1	119573839	-0.2403	0.0292019	1.889e-16	3.90264e-14	1	T	G	Y	0.0634793	4978	0.936521	400
rs12567198	1	119610764	A	G	ENSG00000116874	WARS2	1	119573839	-0.2403	0.0292019	1.889e-16	3.90264e-14	1	G	A	Y	0.0942145	4978	0.905786	400
rs12586723	14	60005074	A	G	ENSG00000126790	L3HYPDH	14	59927081	-0.1353	0.0210947	1.418e-10	1.44676e-08	14	A	G	Y	0.572519	4978	0.572519	400
rs12594013	15	75596353	T	C	ENSG00000140400	MAN2C1	15	75648133	-0.07688	0.0101065	2.805e-14	4.67432e-12	15	C	T	Y	0.123343	4978	0.876657	400
rs12612419	2	160153643	A	G	ENSG00000196151	WDSUB1	2	160092304	-0.1514	0.0164637	3.71599e-20	1.09091e-17	2	A	G	Y	0.2728	4978	0.7272	400
rs12618342	2	160117889	C	T	ENSG00000196151	WDSUB1	2	160092304	-0.2397	0.014611	1.74898e-60	7.52114e-57	2	C	T	Y	0.269988	4978	0.730012	400
rs1262129	14	59947508	C	A	ENSG00000126790	L3HYPDH	14	59927081	-0.1623	0.0192483	3.40099e-17	7.62506e-15	NA	NA	NA	NA	NA	NA	NA	400
rs1262135	14	59909768	C	T	ENSG00000126790	L3HYPDH	14	59927081	-0.1538	0.019127	8.913e-16	1.73454e-13	14	T	C	Y	0.516071	4978	0.516071	400
rs12658868	5	134160995	G	A	ENSG00000164615	CAMLG	5	134074191	-0.1248	0.0146543	1.648e-17	3.79091e-15	5	A	G	Y	0.162515	4978	0.837485	400
rs12678	10	3180175	T	C	ENSG00000107959	PITRM1	10	3179920	-0.4146	0.0375136	2.144e-28	1.28566e-25	10	C	T	Y	0.119124	4978	0.880876	400
rs1268584	14	59950417	G	T	ENSG00000126790	L3HYPDH	14	59927081	-0.1719	0.019814	4.11e-18	9.98336e-16	14	T	G	Y	0.488751	4978	0.511249	400
rs12692542	2	160065027	A	G	ENSG00000196151	WDSUB1	2	160092304	-0.1721	0.0197135	2.54501e-18	6.28716e-16	2	G	A	Y	0.379871	4978	0.620129	400
rs1269946	14	59924889	G	A	ENSG00000126790	L3HYPDH	14	59927081	-0.1388	0.0209189	3.24201e-11	3.63738e-09	14	A	G	Y	0.444556	4978	0.555444	400
rs1269949	14	59899891	C	T	ENSG00000126790	L3HYPDH	14	59927081	-0.1168	0.0211196	3.195e-08	2.16828e-06	14	C	T	Y	0.548011	4978	0.548011	400
rs1271183	14	59891791	T	C	ENSG00000126790	L3HYPDH	14	59927081	-0.1324	0.020358	7.843e-11	8.29548e-09	14	C	T	Y	0.264363	4978	0.735637	400
rs1271507	14	59965429	C	T	ENSG00000126790	L3HYPDH	14	59927081	-0.1522	0.0211158	5.68301e-13	8.11117e-11	14	T	C	Y	0.451386	4978	0.548614	400
rs1271513	14	59842932	C	T	ENSG00000126790	L3HYPDH	14	59927081	-0.1291	0.0203418	2.202e-10	2.18381e-08	14	T	C	Y	0.324628	4978	0.675372	400
rs12715437	3	49751856	T	C	ENSG00000173540	GMPPB	3	49754277	0.09256	0.00990944	9.58001e-21	2.96353e-18	3	T	C	Y	0.862395	4978	0.862395	400
rs12719806	16	492529	C	T	ENSG00000242612	DECR2	16	451826	0.06287	0.0109967	1.083e-08	8.05348e-07	16	C	T	Y	0.3863	4978	0.6137	400
rs1272672	14	59922320	T	C	ENSG00000126790	L3HYPDH	14	59927081	-0.152	0.0191546	2.09801e-15	3.93532e-13	14	C	T	Y	0.529731	4978	0.529731	400
rs1273155	14	59888429	G	A	ENSG00000126790	L3HYPDH	14	59927081	-0.1324	0.020358	7.843e-11	8.29548e-09	14	A	G	Y	0.264966	4978	0.735034	400
rs1273156	14	59899934	T	C	ENSG00000126790	L3HYPDH	14	59927081	-0.1168	0.0211196	3.195e-08	2.16828e-06	14	T	C	Y	0.548413	4978	0.548413	400
rs12744461	1	147118500	G	A	ENSG00000162836	ACP6	1	147101453	0.2516	0.0282419	5.16101e-19	1.34773e-16	1	A	G	Y	0.210125	4978	0.789875	400
rs12744791	1	233089728	T	C	ENSG00000135778	NTPCR	1	233086351	-0.3131	0.0151374	4.84092e-95	2.64504e-90	1	C	T	Y	0.105665	4978	0.894335	400
rs12763	9	136227260	A	G	ENSG00000148290	SURF1	9	136218610	0.1129	0.0138384	3.394e-16	6.84003e-14	9	A	G	Y	0.675974	4978	0.675974	400
rs12784396	10	102027407	T	C	ENSG00000095485	CWF19L1	10	101992055	0.08017	0.00892739	2.70201e-19	7.23912e-17	10	C	T	Y	0.177983	4978	0.822017	400
rs12886261	14	60039374	A	G	ENSG00000126790	L3HYPDH	14	59927081	-0.1385	0.0220322	3.252e-10	3.15211e-08	14	G	A	Y	0.338288	4978	0.661712	400
rs12890494	14	59906030	T	C	ENSG00000126790	L3HYPDH	14	59927081	0.1379	0.0196617	2.32201e-12	3.03779e-10	NA	NA	NA	NA	NA	NA	NA	400
rs12896175	14	60046581	T	C	ENSG00000126790	L3HYPDH	14	59927081	-0.1398	0.022166	2.84601e-10	2.78504e-08	14	C	T	Y	0.306951	4978	0.693049	400
rs12897510	14	60046690	C	T	ENSG00000126790	L3HYPDH	14	59927081	-0.1398	0.022166	2.84601e-10	2.78504e-08	14	T	C	Y	0.306951	4978	0.693049	400
rs12907032	15	83718609	G	T	ENSG00000169609	C15orf40	15	83657193	-0.08681	0.00950913	6.90601e-20	1.9641e-17	15	T	G	Y	0.335476	4978	0.664524	400
rs12937424	17	49228645	T	G	ENSG00000239672	NME1	17	49230897	0.08306	0.00864671	7.54505e-22	2.60533e-19	17	G	T	Y	0.143632	4978	0.856368	400
rs12946936	17	49287320	A	G	ENSG00000239672	NME1	17	49230897	-0.0462	0.00720969	1.474e-10	1.50142e-08	17	G	A	Y	0.44094	4978	0.55906	400
rs12988603	2	160035195	T	C	ENSG00000196151	WDSUB1	2	160092304	0.1237	0.017171	5.847e-13	8.33626e-11	2	C	T	Y	0.160305	4978	0.839695	400
rs12995491	2	88527414	A	G	ENSG00000144115	THNSL2	2	88469835	-0.1812	0.0260292	3.369e-12	4.31634e-10	2	A	G	Y	0.362395	4978	0.637605	400
rs13009357	2	29041877	C	T	ENSG00000171103	TRMT61B	2	29072687	-0.134	0.0133943	1.45999e-23	5.79544e-21	2	T	C	Y	0.319606	4978	0.680394	400
rs13019346	2	88509321	T	C	ENSG00000144115	THNSL2	2	88469835	-0.2241	0.0261477	1.03e-17	2.41355e-15	2	T	C	Y	0.360787	4978	0.639213	400
rs13023008	2	88530933	G	A	ENSG00000144115	THNSL2	2	88469835	-0.1812	0.0260292	3.369e-12	4.31634e-10	2	G	A	Y	0.343311	4978	0.656689	400
rs13024443	2	29046185	T	C	ENSG00000171103	TRMT61B	2	29072687	-0.134	0.0133943	1.45999e-23	5.79544e-21	2	C	T	Y	0.310566	4978	0.689434	400
rs13025081	2	29083850	A	C	ENSG00000171103	TRMT61B	2	29072687	-0.1322	0.0135162	1.36099e-22	4.99674e-20	2	C	A	Y	0.316794	4978	0.683206	400
rs13030945	2	29087799	A	C	ENSG00000171103	TRMT61B	2	29072687	-0.1313	0.0135238	2.76599e-22	9.93061e-20	2	C	A	Y	0.316191	4978	0.683809	400
rs13038622	20	34319343	G	A	ENSG00000214078	CPNE1	20	34213953	-0.461	0.0333006	1.391e-43	2.18621e-40	20	A	G	Y	0.109281	4978	0.890719	400
rs13096480	3	49658084	A	G	ENSG00000173540	GMPPB	3	49754277	0.09256	0.00990944	9.58001e-21	2.96353e-18	NA	NA	NA	NA	NA	NA	NA	400
rs13145977	4	122616166	C	T	ENSG00000164111	ANXA5	4	122589110	-0.182	0.01453	5.39402e-36	5.51797e-33	4	T	C	Y	0.161109	4978	0.838891	400
rs13151539	4	122608681	A	G	ENSG00000164111	ANXA5	4	122589110	-0.1024	0.0138373	1.359e-13	2.08202e-11	4	A	G	Y	0.477099	4978	0.522901	400
rs1326940	11	34916484	A	G	ENSG00000149089	APIP	11	34874641	0.3501	0.023677	1.78998e-49	3.94929e-46	11	A	G	Y	0.579751	4978	0.579751	400
rs1326941	11	34916710	A	G	ENSG00000149089	APIP	11	34874641	0.3501	0.023677	1.78998e-49	3.94929e-46	11	A	G	Y	0.581559	4978	0.581559	400
rs1326942	11	34916785	A	G	ENSG00000149089	APIP	11	34874641	0.3501	0.023677	1.78998e-49	3.94929e-46	NA	NA	NA	NA	NA	NA	NA	400
rs1326944	11	34944524	C	A	ENSG00000149089	APIP	11	34874641	0.3748	0.0284693	1.394e-39	1.76649e-36	11	C	A	Y	0.782644	4978	0.782644	400
rs1326947	11	35024965	G	A	ENSG00000149089	APIP	11	34874641	0.3424	0.0289522	2.85199e-32	2.27587e-29	11	G	A	Y	0.761551	4978	0.761551	400
rs1332018	1	110282972	G	T	ENSG00000134202	GSTM3	1	110276554	-0.2809	0.0212787	8.66002e-40	1.12033e-36	1	G	T	Y	0.741061	4978	0.741061	400
rs1332018	1	110282972	G	T	ENSG00000134201	GSTM5	1	110254864	0.4909	0.0642327	2.13e-14	3.60511e-12	1	G	T	Y	0.741061	4978	0.741061	400
rs13329195	15	83708085	T	C	ENSG00000169609	C15orf40	15	83657193	-0.08714	0.00939814	1.826e-20	5.4997e-18	15	C	T	Y	0.332061	4978	0.667939	400
rs13332303	16	1885632	C	T	ENSG00000063854	HAGH	16	1845621	0.07208	0.00626093	1.139e-30	8.27191e-28	16	T	C	Y	0.11812	4978	0.88188	400
rs13389867	2	160042430	A	G	ENSG00000196151	WDSUB1	2	160092304	-0.1095	0.0190179	8.52502e-09	6.45415e-07	2	G	A	Y	0.190237	4978	0.809763	400
rs13394	19	49950298	C	T	ENSG00000161618	ALDH16A1	19	49956426	0.15	0.0137193	7.97296e-28	4.52125e-25	19	C	T	Y	0.689233	4978	0.689233	400
rs13404031	2	160046448	T	C	ENSG00000196151	WDSUB1	2	160092304	-0.1095	0.0190179	8.52502e-09	6.45415e-07	2	C	T	Y	0.189434	4978	0.810566	400
rs13413382	2	160044881	C	T	ENSG00000196151	WDSUB1	2	160092304	-0.1289	0.018611	4.32899e-12	5.47083e-10	2	T	C	Y	0.194857	4978	0.805143	400
rs1341580	1	119657057	G	T	ENSG00000116874	WARS2	1	119573839	-0.04865	0.00880374	3.275e-08	2.21965e-06	1	T	G	Y	0.486943	4978	0.513057	400
rs13417560	2	160025289	A	G	ENSG00000196151	WDSUB1	2	160092304	-0.1095	0.0190179	8.52502e-09	6.45415e-07	2	G	A	Y	0.165729	4978	0.834271	400
rs13424249	2	160057163	T	C	ENSG00000196151	WDSUB1	2	160092304	-0.1129	0.0177696	2.104e-10	2.09288e-08	2	C	T	Y	0.217758	4978	0.782242	400
rs13429609	2	201816257	T	C	ENSG00000240344	PPIL3	2	201735630	-0.3899	0.0224348	1.185e-67	7.19415e-64	2	C	T	Y	0.191041	4978	0.808959	400
rs1344	1	147119273	G	A	ENSG00000162836	ACP6	1	147101453	-0.2596	0.0274221	2.88498e-21	9.40266e-19	1	G	A	Y	0.47951	4978	0.52049	400
rs1359750	1	75241740	C	T	ENSG00000116791	CRYZ	1	75171170	-0.1951	0.0338725	8.41999e-09	6.38191e-07	1	T	C	Y	0.364604	4978	0.635396	400
rs1360513	1	110275861	C	T	ENSG00000134201	GSTM5	1	110254864	-0.6705	0.0623985	6.22601e-27	3.30251e-24	1	T	C	Y	0.535155	4978	0.535155	400
rs1363907	5	96252803	A	G	ENSG00000164308	ERAP2	5	96211643	0.4369	0.0377748	6.13401e-31	4.54359e-28	5	G	A	Y	0.340297	4978	0.659703	400
rs1363974	5	96293816	G	A	ENSG00000164308	ERAP2	5	96211643	0.443	0.037469	2.96499e-32	2.3519e-29	5	A	G	Y	0.388309	4978	0.611691	400
rs13682	8	67380677	T	C	ENSG00000147576	ADHFE1	8	67342420	0.2113	0.0168816	6.06002e-36	6.07221e-33	8	C	T	Y	0.57955	4978	0.57955	400
rs1380657	17	48598785	G	A	ENSG00000006282	SPATA20	17	48620419	0.142	0.0199846	1.199e-12	1.63444e-10	17	G	A	Y	0.810767	4978	0.810767	400
rs13817	11	65628334	G	A	ENSG00000172803	SNX32	11	65601112	0.08994	0.0125224	6.85202e-13	9.65943e-11	11	G	A	Y	0.42728	4978	0.57272	400
rs13830	20	3204231	A	G	ENSG00000125877	ITPA	20	3189514	-0.7161	0.0455861	1.31802e-55	4.16416e-52	20	G	A	Y	0.0889916	4978	0.911008	400
rs140289	22	24336327	T	C	ENSG00000133433	GSTT2B	22	24299601	0.4009	0.0597963	2.022e-11	2.34947e-09	22	T	C	Y	0.759542	4978	0.759542	400
rs1408579	10	101912194	C	T	ENSG00000095485	CWF19L1	10	101992055	-0.07306	0.00902254	5.61001e-16	1.11274e-13	10	C	T	Y	0.189032	4978	0.810968	400
rs1409716	11	35028935	A	G	ENSG00000149089	APIP	11	34874641	0.3276	0.02886	7.30102e-30	4.92495e-27	11	A	G	Y	0.784853	4978	0.784853	400
rs1409785	1	75248122	G	A	ENSG00000116791	CRYZ	1	75171170	0.1735	0.0224806	1.184e-14	2.04571e-12	1	G	A	Y	0.692648	4978	0.692648	400
rs1430855	11	34912908	T	C	ENSG00000149089	APIP	11	34874641	0.3501	0.023677	1.78998e-49	3.94929e-46	11	T	C	Y	0.579349	4978	0.579349	400
rs143499	17	2132324	T	C	ENSG00000167720	SRR	17	2206677	0.07877	0.0134983	5.36101e-09	4.18987e-07	17	T	C	Y	0.630976	4978	0.630976	400
rs1452114	15	83769879	T	C	ENSG00000169609	C15orf40	15	83657193	-0.0614	0.0100364	9.49001e-10	8.40318e-08	15	C	T	Y	0.492366	4978	0.507634	400
rs1460211	17	48633738	T	C	ENSG00000006282	SPATA20	17	48620419	0.1512	0.0191926	3.326e-15	6.10554e-13	17	T	C	Y	0.853355	4978	0.853355	400
rs1460213	17	48598175	A	G	ENSG00000006282	SPATA20	17	48620419	0.1409	0.0199809	1.767e-12	2.35279e-10	17	A	G	Y	0.810968	4978	0.810968	400
rs1469071	19	13883099	G	A	ENSG00000037757	MRI1	19	13875346	-0.1031	0.0165277	4.432e-10	4.19572e-08	19	A	G	Y	0.54781	4978	0.54781	400
rs1470697	17	61799840	T	C	ENSG00000108592	FTSJ3	17	61896793	-0.05321	0.00908387	4.69499e-09	3.70552e-07	17	T	C	Y	0.730615	4978	0.730615	400
rs149359	5	34035240	C	T	ENSG00000242110	AMACR	5	33986283	-0.1409	0.0256413	3.906e-08	2.60699e-06	5	T	C	Y	0.572318	4978	0.572318	400
rs150853	17	3581903	A	C	ENSG00000197417	SHPK	17	3511556	-0.07913	0.0141713	2.353e-08	1.63766e-06	17	C	A	Y	0.617919	4978	0.617919	400
rs1509662	11	34888763	T	C	ENSG00000149089	APIP	11	34874641	0.3511	0.0292194	2.92801e-33	2.43267e-30	11	T	C	Y	0.825432	4978	0.825432	400
rs1518821	11	43871996	A	C	ENSG00000149084	HSD17B12	11	43577986	-0.09543	0.00992562	6.94401e-22	2.40315e-19	11	A	C	Y	0.644235	4978	0.644235	400
rs151928	5	96123815	T	G	ENSG00000164308	ERAP2	5	96211643	0.2594	0.0470829	3.59999e-08	2.41942e-06	5	G	T	Y	0.225793	4978	0.774207	400
rs1540343	14	73922575	G	A	ENSG00000184227	ACOT1	14	74003818	0.1185	0.0200493	3.41199e-09	2.76721e-07	14	G	A	Y	0.799317	4978	0.799317	400
rs1553760	11	34862837	C	T	ENSG00000149089	APIP	11	34874641	0.3627	0.0288451	2.93202e-36	3.0328e-33	NA	NA	NA	NA	NA	NA	NA	400
rs1555569	17	2149425	C	A	ENSG00000167720	SRR	17	2206677	-0.1452	0.013607	1.392e-26	7.03471e-24	17	A	C	Y	0.180996	4978	0.819004	400
rs15612	5	33988535	T	C	ENSG00000242110	AMACR	5	33986283	-0.2331	0.0257804	1.542e-19	4.23134e-17	5	C	T	Y	0.193853	4978	0.806147	400
rs1571134	11	34910077	G	A	ENSG00000149089	APIP	11	34874641	0.3555	0.0235639	1.98199e-51	5.09087e-48	11	G	A	Y	0.579751	4978	0.579751	400
rs1571680	21	30470087	C	T	ENSG00000156253	RWDD2B	21	30376705	0.153	0.0202354	4.00001e-14	6.53327e-12	21	C	T	Y	0.619124	4978	0.619124	400
rs1571858	1	110279914	T	C	ENSG00000134201	GSTM5	1	110254864	-0.7967	0.0662003	2.33498e-33	1.95924e-30	1	C	T	Y	0.370229	4978	0.629771	400
rs1575983	1	75262196	C	A	ENSG00000116791	CRYZ	1	75171170	-0.1945	0.0344886	1.705e-08	1.22144e-06	1	A	C	Y	0.35898	4978	0.64102	400
rs1578944	19	49945850	C	T	ENSG00000161618	ALDH16A1	19	49956426	0.1495	0.0136031	4.26102e-28	2.49553e-25	19	C	T	Y	0.626758	4978	0.626758	400
rs160580	17	3582595	A	G	ENSG00000197417	SHPK	17	3511556	0.08218	0.0136306	1.649e-09	1.40678e-07	17	A	G	Y	0.708116	4978	0.708116	400
rs161370	17	3530253	G	T	ENSG00000197417	SHPK	17	3511556	-0.09545	0.0168891	1.59e-08	1.14524e-06	17	G	T	Y	0.747489	4978	0.747489	400
rs161373	17	3506043	T	C	ENSG00000197417	SHPK	17	3511556	-0.09864	0.0179564	3.945e-08	2.63018e-06	17	T	C	Y	0.76597	4978	0.76597	400
rs1624387	16	1858888	G	A	ENSG00000063854	HAGH	16	1845621	-0.03658	0.00532952	6.712e-12	8.29503e-10	NA	NA	NA	NA	NA	NA	NA	400
rs1657125	16	1912021	G	T	ENSG00000063854	HAGH	16	1845621	0.06946	0.00616157	1.78201e-29	1.16567e-26	16	T	G	Y	0.167336	4978	0.832664	400
rs16835430	2	201753941	A	G	ENSG00000240344	PPIL3	2	201735630	0.2427	0.0439916	3.449e-08	2.32587e-06	2	G	A	Y	0.0383688	4978	0.961631	400
rs16836477	2	201853457	G	A	ENSG00000240344	PPIL3	2	201735630	-0.3899	0.0224348	1.185e-67	7.19415e-64	2	A	G	Y	0.191241	4978	0.808759	400
rs168803	5	33995705	C	A	ENSG00000242110	AMACR	5	33986283	-0.2183	0.0242158	1.973e-19	5.36333e-17	5	C	A	Y	0.561671	4978	0.561671	400
rs16949120	17	48610732	A	G	ENSG00000006282	SPATA20	17	48620419	-0.2733	0.0250366	9.66499e-28	5.47073e-25	17	G	A	Y	0.153274	4978	0.846726	400
rs16949649	17	49230308	C	T	ENSG00000239672	NME1	17	49230897	0.08392	0.00679299	4.64e-35	4.38637e-32	17	T	C	Y	0.364403	4978	0.635597	400
rs16952025	17	2116798	G	A	ENSG00000167720	SRR	17	2206677	-0.1448	0.013612	1.99099e-26	9.88434e-24	17	A	G	Y	0.250502	4978	0.749498	400
rs16966724	17	26262851	C	A	ENSG00000232859	LYRM9	17	26205340	-0.1951	0.0180271	2.69102e-27	1.46949e-24	17	A	C	Y	0.211129	4978	0.788871	400
rs1698231	16	467585	T	C	ENSG00000242612	DECR2	16	451826	-0.0749	0.0109135	6.73999e-12	8.32851e-10	NA	NA	NA	NA	NA	NA	NA	400
rs17004049	22	24241594	G	A	ENSG00000133433	GSTT2B	22	24299601	1.037	0.118335	1.89701e-18	4.74056e-16	22	A	G	Y	0.117115	4978	0.882885	400
rs17004053	22	24250835	G	A	ENSG00000133433	GSTT2B	22	24299601	1.022	0.156192	6.02e-11	6.52939e-09	22	A	G	Y	0.0375653	4978	0.962435	400
rs170043	17	2200434	A	C	ENSG00000167720	SRR	17	2206677	0.08809	0.0154117	1.092e-08	8.11392e-07	17	A	C	Y	0.834873	4978	0.834873	400
rs170313	17	3584488	A	G	ENSG00000197417	SHPK	17	3511556	0.07995	0.0140472	1.259e-08	9.22709e-07	17	A	G	Y	0.712535	4978	0.712535	400
rs17092784	20	34142287	A	G	ENSG00000214078	CPNE1	20	34213953	-0.19	0.0272258	2.98e-12	3.84982e-10	20	G	A	Y	0.189434	4978	0.810566	400
rs17093026	20	34318911	T	C	ENSG00000214078	CPNE1	20	34213953	-0.461	0.0333006	1.391e-43	2.18621e-40	20	C	T	Y	0.105866	4978	0.894134	400
rs17096225	14	59907552	C	T	ENSG00000126790	L3HYPDH	14	59927081	-0.1204	0.0218752	3.714e-08	2.49065e-06	14	C	T	Y	0.658899	4978	0.658899	400
rs17112705	10	101937194	C	T	ENSG00000095485	CWF19L1	10	101992055	-0.05995	0.0095802	3.907e-10	3.7271e-08	10	T	C	Y	0.298313	4978	0.701687	400
rs1711662	10	131276220	T	C	ENSG00000170430	MGMT	10	131265448	-0.14	0.0212054	4.054e-11	4.50325e-09	10	T	C	Y	0.807352	4978	0.807352	400
rs17150319	9	136184598	T	C	ENSG00000148290	SURF1	9	136218610	-0.1305	0.0213452	9.729e-10	8.6066e-08	9	C	T	Y	0.096826	4978	0.903174	400
rs17150482	9	136194595	C	T	ENSG00000148290	SURF1	9	136218610	0.08851	0.014954	3.243e-09	2.64052e-07	9	T	C	Y	0.255323	4978	0.744677	400
rs17182621	14	74320716	A	C	ENSG00000140043	PTGR2	14	74318547	-0.08418	0.00925577	9.47004e-20	2.65832e-17	14	C	A	Y	0.324427	4978	0.675573	400
rs17182680	14	74384026	A	G	ENSG00000140043	PTGR2	14	74318547	-0.08466	0.00923432	4.82e-20	1.39648e-17	14	G	A	Y	0.517477	4978	0.517477	400
rs17255752	14	59900115	A	G	ENSG00000126790	L3HYPDH	14	59927081	0.1379	0.0196617	2.32201e-12	3.03779e-10	14	G	A	Y	0.442346	4978	0.557654	400
rs17257252	1	28220484	A	C	ENSG00000117748	RPA2	1	28218035	0.05574	0.00870753	1.54e-10	1.56282e-08	1	C	A	Y	0.106468	4978	0.893532	400
rs17320665	8	67321131	T	G	ENSG00000147576	ADHFE1	8	67342420	0.2511	0.0233554	5.84498e-27	3.10773e-24	8	G	T	Y	0.113098	4978	0.886902	400
rs17348711	11	34942313	C	T	ENSG00000149089	APIP	11	34874641	-0.3302	0.0237944	8.707e-44	1.40654e-40	11	T	C	Y	0.114102	4978	0.885898	400
rs17350803	2	88443878	C	T	ENSG00000144115	THNSL2	2	88469835	0.2143	0.02946	3.483e-13	5.09888e-11	2	T	C	Y	0.16131	4978	0.83869	400
rs17361375	15	83680329	A	G	ENSG00000169609	C15orf40	15	83657193	-0.1069	0.0118209	1.52e-19	4.17344e-17	15	G	A	Y	0.129972	4978	0.870028	400
rs174227	2	160178699	T	C	ENSG00000196151	WDSUB1	2	160092304	-0.1628	0.0162836	1.55801e-23	6.16609e-21	2	C	T	Y	0.741663	4978	0.741663	400
rs1742438	16	1911134	A	G	ENSG00000063854	HAGH	16	1845621	0.07079	0.00613918	9.223e-31	6.78837e-28	16	G	A	Y	0.177581	4978	0.822419	400
rs174244	2	160164187	A	C	ENSG00000196151	WDSUB1	2	160092304	-0.1273	0.0230385	3.285e-08	2.22611e-06	2	A	C	Y	0.725994	4978	0.725994	400
rs1742442	16	1859850	A	G	ENSG00000063854	HAGH	16	1845621	-0.03658	0.00532952	6.712e-12	8.29503e-10	16	A	G	Y	0.722178	4978	0.722178	400
rs1742450	16	1854540	C	T	ENSG00000063854	HAGH	16	1845621	-0.03641	0.00537499	1.253e-11	1.49925e-09	16	C	T	Y	0.748292	4978	0.748292	400
rs1742454	16	1939378	T	G	ENSG00000063854	HAGH	16	1845621	0.03688	0.00572898	1.215e-10	1.25383e-08	16	G	T	Y	0.340297	4978	0.659703	400
rs174253	2	160158746	A	G	ENSG00000196151	WDSUB1	2	160092304	-0.11	0.0184365	2.425e-09	2.01458e-07	NA	NA	NA	NA	NA	NA	NA	400
rs174256	2	160153514	T	G	ENSG00000196151	WDSUB1	2	160092304	-0.1094	0.0185304	3.552e-09	2.87373e-07	2	G	T	Y	0.516071	4978	0.516071	400
rs174260	2	160151787	G	A	ENSG00000196151	WDSUB1	2	160092304	-0.11	0.0184365	2.425e-09	2.01458e-07	NA	NA	NA	NA	NA	NA	NA	400
rs174261	2	160147145	T	C	ENSG00000196151	WDSUB1	2	160092304	-0.2208	0.0155862	1.479e-45	2.76974e-42	2	T	C	Y	0.359984	4978	0.640016	400
rs17433496	11	34942576	A	G	ENSG00000149089	APIP	11	34874641	-0.3302	0.0237944	8.707e-44	1.40654e-40	NA	NA	NA	NA	NA	NA	NA	400
rs17435433	2	88509616	T	C	ENSG00000144115	THNSL2	2	88469835	-0.2241	0.0261477	1.03e-17	2.41355e-15	2	T	C	Y	0.33869	4978	0.66131	400
rs17450274	4	122612473	A	G	ENSG00000164111	ANXA5	4	122589110	-0.1824	0.0146502	1.393e-35	1.34782e-32	4	G	A	Y	0.161109	4978	0.838891	400
rs17494056	2	160052731	C	A	ENSG00000196151	WDSUB1	2	160092304	-0.129	0.0187847	6.54402e-12	8.09497e-10	2	A	C	Y	0.139213	4978	0.860787	400
rs17494490	2	160125205	C	T	ENSG00000196151	WDSUB1	2	160092304	0.1748	0.0163304	9.75105e-27	5.00133e-24	2	T	C	Y	0.127963	4978	0.872037	400
rs17552114	1	75172652	C	T	ENSG00000116791	CRYZ	1	75171170	-0.4266	0.0448488	1.871e-21	6.24248e-19	1	T	C	Y	0.0146645	4978	0.985336	400
rs17554331	1	75269284	T	C	ENSG00000116791	CRYZ	1	75171170	-0.3435	0.0400467	9.69702e-18	2.28204e-15	1	C	T	Y	0.0269184	4978	0.973082	400
rs1755700	14	59862624	C	T	ENSG00000126790	L3HYPDH	14	59927081	-0.1318	0.0204441	1.142e-10	1.1827e-08	14	T	C	Y	0.262555	4978	0.737445	400
rs17583316	5	34035609	C	T	ENSG00000242110	AMACR	5	33986283	-0.1546	0.0266091	6.246e-09	4.82148e-07	NA	NA	NA	NA	NA	NA	NA	400
rs17596617	11	43690717	T	C	ENSG00000149084	HSD17B12	11	43577986	-0.06557	0.0100999	8.46402e-11	8.90669e-09	11	C	T	Y	0.299518	4978	0.700482	400
rs17597934	1	110293672	T	C	ENSG00000134202	GSTM3	1	110276554	0.2611	0.0421963	6.10301e-10	5.62332e-08	1	C	T	Y	0.0229008	4978	0.977099	400
rs17617240	1	75173938	T	C	ENSG00000116791	CRYZ	1	75171170	-0.4266	0.0448488	1.871e-21	6.24248e-19	1	C	T	Y	0.0170751	4978	0.982925	400
rs1762418	10	131303353	G	A	ENSG00000170430	MGMT	10	131265448	-0.1252	0.017792	1.966e-12	2.60283e-10	10	G	A	Y	0.481318	4978	0.518682	400
rs1762429	10	131273707	C	T	ENSG00000170430	MGMT	10	131265448	-0.108	0.0194858	2.982e-08	2.03622e-06	10	C	T	Y	0.486139	4978	0.513861	400
rs1762433	10	131269840	C	T	ENSG00000170430	MGMT	10	131265448	-0.1199	0.0189987	2.77299e-10	2.71788e-08	10	C	T	Y	0.471675	4978	0.528325	400
rs1762438	10	131263457	C	T	ENSG00000170430	MGMT	10	131265448	-0.1096	0.0185247	3.29e-09	2.67715e-07	10	C	T	Y	0.532141	4978	0.532141	400
rs1762440	10	131262486	G	T	ENSG00000170430	MGMT	10	131265448	-0.1131	0.0186666	1.37e-09	1.18321e-07	10	G	T	Y	0.51587	4978	0.51587	400
rs17651988	17	49210885	G	A	ENSG00000239672	NME1	17	49230897	0.06524	0.00697346	8.32298e-21	2.5995e-18	17	A	G	Y	0.355564	4978	0.644436	400
rs17668734	10	120914692	A	G	ENSG00000183605	SFXN4	10	120900279	0.06001	0.00775103	9.77098e-15	1.70152e-12	10	G	A	Y	0.266573	4978	0.733427	400
rs17668764	10	120914990	C	T	ENSG00000183605	SFXN4	10	120900279	0.06121	0.00775139	2.865e-15	5.30014e-13	10	T	C	Y	0.302531	4978	0.697469	400
rs17703180	2	160012976	A	G	ENSG00000196151	WDSUB1	2	160092304	0.1276	0.017308	1.67701e-13	2.54446e-11	2	G	A	Y	0.118923	4978	0.881077	400
rs17707155	17	3505233	T	C	ENSG00000197417	SHPK	17	3511556	0.1748	0.0146492	8.02406e-33	6.52079e-30	17	C	T	Y	0.122539	4978	0.877461	400
rs17711539	11	34872901	T	G	ENSG00000149089	APIP	11	34874641	-0.314	0.0240013	4.13896e-39	5.13975e-36	11	G	T	Y	0.122941	4978	0.877059	400
rs1771448	10	131296201	G	A	ENSG00000170430	MGMT	10	131265448	-0.1262	0.0177932	1.316e-12	1.78242e-10	10	G	A	Y	0.475291	4978	0.524709	400
rs177567	17	2197637	C	T	ENSG00000167720	SRR	17	2206677	0.07692	0.0133734	8.83499e-09	6.66708e-07	17	C	T	Y	0.57493	4978	0.57493	400
rs17761723	17	2107090	T	C	ENSG00000167720	SRR	17	2206677	-0.139	0.0135509	1.094e-24	4.72861e-22	NA	NA	NA	NA	NA	NA	NA	400
rs17761734	17	2108853	T	C	ENSG00000167720	SRR	17	2206677	0.09223	0.0169072	4.89499e-08	3.20761e-06	17	C	T	Y	0.0600643	4978	0.939936	400
rs17761864	17	2171637	A	C	ENSG00000167720	SRR	17	2206677	-0.1452	0.013577	1.079e-26	5.49477e-24	17	C	A	Y	0.202491	4978	0.797509	400
rs17782216	14	74320648	G	A	ENSG00000140043	PTGR2	14	74318547	-0.08466	0.00923432	4.82e-20	1.39648e-17	14	A	G	Y	0.504821	4978	0.504821	400
rs17782239	14	74347439	T	C	ENSG00000140043	PTGR2	14	74318547	-0.08339	0.00927045	2.35701e-19	6.37735e-17	14	C	T	Y	0.338489	4978	0.661511	400
rs17783998	11	34863718	T	C	ENSG00000149089	APIP	11	34874641	-0.3127	0.0241995	3.39298e-38	4.0046e-35	11	C	T	Y	0.120329	4978	0.879671	400
rs17834074	14	59891983	A	G	ENSG00000126790	L3HYPDH	14	59927081	-0.2644	0.0307654	8.395e-18	1.98367e-15	14	G	A	Y	0.0596625	4978	0.940338	400
rs17834238	14	60034073	A	C	ENSG00000126790	L3HYPDH	14	59927081	-0.1596	0.0205075	7.10898e-15	1.26451e-12	14	A	C	Y	0.544998	4978	0.544998	400
rs17834425	17	2115271	T	C	ENSG00000167720	SRR	17	2206677	0.09567	0.0168187	1.283e-08	9.39113e-07	17	C	T	Y	0.0604661	4978	0.939534	400
rs17834563	17	2172710	C	T	ENSG00000167720	SRR	17	2206677	-0.1452	0.013577	1.079e-26	5.49477e-24	17	T	C	Y	0.183005	4978	0.816995	400
rs18036	5	96155608	C	T	ENSG00000164308	ERAP2	5	96211643	0.2738	0.0481372	1.286e-08	9.41234e-07	5	T	C	Y	0.241462	4978	0.758538	400
rs18059	5	96352068	T	C	ENSG00000164308	ERAP2	5	96211643	-0.3868	0.038459	8.51598e-24	3.45725e-21	5	C	T	Y	0.541382	4978	0.541382	400
rs1826347	3	49671654	A	C	ENSG00000173540	GMPPB	3	49754277	0.04553	0.00762545	2.361e-09	1.96439e-07	NA	NA	NA	NA	NA	NA	NA	400
rs1860139	14	74296651	T	C	ENSG00000140043	PTGR2	14	74318547	0.08212	0.00919473	4.214e-19	1.10791e-16	14	T	C	Y	0.382081	4978	0.617919	400
rs1860574	17	49299294	C	T	ENSG00000239672	NME1	17	49230897	-0.0462	0.00720969	1.474e-10	1.50142e-08	17	T	C	Y	0.440337	4978	0.559663	400
rs1875840	1	75259995	T	C	ENSG00000116791	CRYZ	1	75171170	0.3194	0.0411738	8.671e-15	1.52104e-12	NA	NA	NA	NA	NA	NA	NA	400
rs1877318	17	61819960	G	A	ENSG00000108592	FTSJ3	17	61896793	-0.054	0.00909759	2.927e-09	2.40112e-07	17	G	A	Y	0.730213	4978	0.730213	400
rs1878809	2	88518315	G	A	ENSG00000144115	THNSL2	2	88469835	-0.1706	0.0263613	9.69701e-11	1.01398e-08	2	G	A	Y	0.294295	4978	0.705705	400
rs1878813	2	88498277	T	C	ENSG00000144115	THNSL2	2	88469835	-0.2292	0.03876	3.353e-09	2.72388e-07	2	T	C	Y	0.889514	4978	0.889514	400
rs1885987	17	2203025	G	T	ENSG00000167720	SRR	17	2206677	-0.1259	0.013324	3.41701e-21	1.10436e-18	17	T	G	Y	0.230012	4978	0.769988	400
rs1886695	20	34180535	G	A	ENSG00000214078	CPNE1	20	34213953	-0.1455	0.0229678	2.374e-10	2.34538e-08	20	G	A	Y	0.711129	4978	0.711129	400
rs1886917	1	119581937	C	T	ENSG00000116874	WARS2	1	119573839	-0.2145	0.0199281	5.10804e-27	2.73469e-24	1	T	C	Y	0.0990358	4978	0.900964	400
rs1887546	1	110295643	T	G	ENSG00000134202	GSTM3	1	110276554	0.2545	0.0231883	5.02002e-28	2.89622e-25	1	G	T	Y	0.32724	4978	0.67276	400
rs1887547	1	110295772	T	C	ENSG00000134201	GSTM5	1	110254864	0.4736	0.063034	5.76098e-14	9.21345e-12	1	T	C	Y	0.769988	4978	0.769988	400
rs1887547	1	110295772	T	C	ENSG00000134202	GSTM3	1	110276554	-0.2486	0.0213649	2.707e-31	2.04926e-28	1	T	C	Y	0.769988	4978	0.769988	400
rs1889742	10	120949557	A	G	ENSG00000183605	SFXN4	10	120900279	-0.06289	0.00824249	2.348e-14	3.95678e-12	10	G	A	Y	0.403777	4978	0.596223	400
rs1892714	22	24269358	C	T	ENSG00000133433	GSTT2B	22	24299601	0.6846	0.0653247	1.068e-25	4.98256e-23	22	C	T	Y	0.814785	4978	0.814785	400
rs1892715	22	24269430	C	T	ENSG00000133433	GSTT2B	22	24299601	0.6846	0.0653247	1.068e-25	4.98256e-23	22	C	T	Y	0.814785	4978	0.814785	400
rs1927328	1	110275744	G	A	ENSG00000134201	GSTM5	1	110254864	-0.8029	0.0657318	2.59198e-34	2.31056e-31	1	A	G	Y	0.367618	4978	0.632382	400
rs1939212	11	65626701	T	C	ENSG00000172803	SNX32	11	65601112	0.09151	0.0129631	1.674e-12	2.2344e-10	11	C	T	Y	0.392326	4978	0.607674	400
rs1956355	14	60017897	G	A	ENSG00000126790	L3HYPDH	14	59927081	-0.1353	0.0210947	1.418e-10	1.44676e-08	14	G	A	Y	0.570711	4978	0.570711	400
rs1956356	14	60012519	C	T	ENSG00000126790	L3HYPDH	14	59927081	-0.1596	0.019558	3.341e-16	6.73614e-14	14	C	T	Y	0.523102	4978	0.523102	400
rs1970357	20	34339200	A	G	ENSG00000214078	CPNE1	20	34213953	-0.461	0.0333006	1.391e-43	2.18621e-40	20	G	A	Y	0.109482	4978	0.890518	400
rs1974871	5	96226535	T	C	ENSG00000164308	ERAP2	5	96211643	0.4211	0.0391956	6.35602e-27	3.34687e-24	NA	NA	NA	NA	NA	NA	NA	400
rs1978566	8	67385088	C	T	ENSG00000147576	ADHFE1	8	67342420	0.1755	0.0183607	1.19499e-21	4.05252e-19	8	T	C	Y	0.346926	4978	0.653074	400
rs1980580	14	60031996	G	A	ENSG00000126790	L3HYPDH	14	59927081	-0.1446	0.0196555	1.885e-13	2.84516e-11	14	G	A	Y	0.466854	4978	0.533146	400
rs1981846	5	96268862	C	A	ENSG00000164308	ERAP2	5	96211643	-0.4147	0.0393077	5.075e-26	2.43114e-23	5	C	A	Y	0.493572	4978	0.506428	400
rs1990252	14	74335215	G	A	ENSG00000140043	PTGR2	14	74318547	-0.08466	0.00923432	4.82e-20	1.39648e-17	14	A	G	Y	0.50462	4978	0.50462	400
rs1997960	6	153292712	T	G	ENSG00000112031	MTRF1L	6	153308497	-0.08695	0.0138688	3.62301e-10	3.47008e-08	6	T	G	Y	0.771997	4978	0.771997	400
rs1998912	11	34947944	A	C	ENSG00000149089	APIP	11	34874641	0.3486	0.0236859	4.97002e-49	1.07111e-45	NA	NA	NA	NA	NA	NA	NA	400
rs2000466	22	24237862	G	T	ENSG00000133433	GSTT2B	22	24299601	-0.3929	0.0700944	2.079e-08	1.46208e-06	22	T	G	Y	0.222378	4978	0.777622	400
rs2000467	22	24241533	A	G	ENSG00000133433	GSTT2B	22	24299601	0.5966	0.0544859	6.67298e-28	3.80965e-25	22	A	G	Y	0.650663	4978	0.650663	400
rs2000468	22	24241611	G	T	ENSG00000133433	GSTT2B	22	24299601	0.6619	0.0502686	1.35401e-39	1.73236e-36	22	G	T	Y	0.410808	4978	0.589192	400
rs2008387	10	131448764	A	G	ENSG00000170430	MGMT	10	131265448	-0.179	0.0195978	6.62196e-20	1.88794e-17	10	G	A	Y	0.283648	4978	0.716352	400
rs2010070	14	74061968	T	C	ENSG00000184227	ACOT1	14	74003818	0.174	0.0191396	9.80403e-20	2.74958e-17	NA	NA	NA	NA	NA	NA	NA	400
rs2012124	22	24234664	T	C	ENSG00000133433	GSTT2B	22	24299601	0.5079	0.0641629	2.45701e-15	4.57911e-13	22	T	C	Y	0.753515	4978	0.753515	400
rs2024289	2	160106802	T	C	ENSG00000196151	WDSUB1	2	160092304	-0.2365	0.0149081	1.12701e-56	3.84868e-53	2	T	C	Y	0.401366	4978	0.598634	400
rs2028002	9	136303253	C	T	ENSG00000148290	SURF1	9	136218610	0.08907	0.013691	7.731e-11	8.18261e-09	9	T	C	Y	0.271796	4978	0.728204	400
rs2028567	17	61915326	G	A	ENSG00000108592	FTSJ3	17	61896793	-0.05321	0.00908387	4.69499e-09	3.70552e-07	17	G	A	Y	0.731016	4978	0.731016	400
rs2031686	11	34953982	A	G	ENSG00000149089	APIP	11	34874641	0.3748	0.0284693	1.394e-39	1.76649e-36	11	A	G	Y	0.782644	4978	0.782644	400
rs2038406	14	60049079	C	T	ENSG00000126790	L3HYPDH	14	59927081	-0.1232	0.019998	7.246e-10	6.5696e-08	14	C	T	Y	0.571314	4978	0.571314	400
rs2041073	14	73972535	C	T	ENSG00000184227	ACOT1	14	74003818	-0.1783	0.01791	2.39002e-23	9.25774e-21	14	T	C	Y	0.667135	4978	0.667135	400
rs2042496	2	160085770	G	A	ENSG00000196151	WDSUB1	2	160092304	-0.2451	0.016022	7.91595e-53	2.24858e-49	2	A	G	Y	0.509442	4978	0.509442	400
rs2044125	17	61863184	G	T	ENSG00000108592	FTSJ3	17	61896793	-0.05305	0.00910687	5.702e-09	4.43844e-07	17	G	T	Y	0.731016	4978	0.731016	400
rs2045886	2	29010517	G	A	ENSG00000171103	TRMT61B	2	29072687	-0.1349	0.0133434	4.997e-24	2.04924e-21	2	A	G	Y	0.313781	4978	0.686219	400
rs2050729	20	34294409	A	G	ENSG00000214078	CPNE1	20	34213953	-0.2414	0.0268418	2.396e-19	6.46026e-17	NA	NA	NA	NA	NA	NA	NA	400
rs2054365	6	107077502	A	G	ENSG00000130348	QRSL1	6	107077453	-0.05125	0.00844799	1.307e-09	1.13482e-07	6	G	A	Y	0.232021	4978	0.767979	400
rs2061947	15	83606232	T	C	ENSG00000169609	C15orf40	15	83657193	0.08494	0.0105184	6.72901e-16	1.32451e-13	15	T	C	Y	0.609482	4978	0.609482	400
rs2069035	2	160020510	C	T	ENSG00000196151	WDSUB1	2	160092304	0.1307	0.0172537	3.586e-14	5.91426e-12	2	T	C	Y	0.114504	4978	0.885496	400
rs2070460	22	24226242	A	G	ENSG00000133433	GSTT2B	22	24299601	0.4172	0.0621327	1.885e-11	2.20102e-09	NA	NA	NA	NA	NA	NA	NA	400
rs2072291	14	74426672	C	T	ENSG00000140043	PTGR2	14	74318547	0.09139	0.00908628	8.46797e-24	3.44077e-21	14	C	T	Y	0.638208	4978	0.638208	400
rs2073932	9	136305439	A	G	ENSG00000148290	SURF1	9	136218610	-0.1346	0.0131164	1.046e-24	4.52746e-22	NA	NA	NA	NA	NA	NA	NA	400
rs2073933	9	136305275	G	A	ENSG00000148290	SURF1	9	136218610	0.07941	0.0139721	1.32e-08	9.63613e-07	9	A	G	Y	0.238851	4978	0.761149	400
rs2074932	14	74441684	G	A	ENSG00000140043	PTGR2	14	74318547	0.07441	0.00897399	1.116e-16	2.36454e-14	14	G	A	Y	0.487545	4978	0.512455	400
rs2074933	14	74441537	T	C	ENSG00000140043	PTGR2	14	74318547	0.0918	0.00906997	4.44403e-24	1.83544e-21	14	T	C	Y	0.675372	4978	0.675372	400
rs2076451	16	1866664	A	G	ENSG00000063854	HAGH	16	1845621	-0.03532	0.00541089	6.68401e-11	7.17419e-09	16	G	A	Y	0.201687	4978	0.798313	400
rs2079714	17	26222520	G	A	ENSG00000232859	LYRM9	17	26205340	-0.2198	0.0174359	1.95201e-36	2.04876e-33	17	G	A	Y	0.790478	4978	0.790478	400
rs2094469	1	110299550	G	A	ENSG00000134202	GSTM3	1	110276554	0.1882	0.0263494	9.166e-13	1.27378e-10	1	A	G	Y	0.238851	4978	0.761149	400
rs2102475	11	34889842	T	C	ENSG00000149089	APIP	11	34874641	-0.2269	0.024246	8.10702e-21	2.54145e-18	11	C	T	Y	0.226396	4978	0.773604	400
rs2104417	20	34127871	A	G	ENSG00000214078	CPNE1	20	34213953	-0.209	0.029172	7.81199e-13	1.09397e-10	20	G	A	Y	0.187425	4978	0.812575	400
rs2108665	5	134136333	T	C	ENSG00000164615	CAMLG	5	134074191	-0.1248	0.0146543	1.648e-17	3.79091e-15	5	C	T	Y	0.161912	4978	0.838088	400
rs2108952	17	26181865	C	T	ENSG00000232859	LYRM9	17	26205340	-0.1861	0.0178333	1.70699e-25	7.80681e-23	17	C	T	Y	0.771997	4978	0.771997	400
rs2123157	15	83663941	T	C	ENSG00000169609	C15orf40	15	83657193	0.09084	0.0100418	1.48001e-19	4.06845e-17	15	T	C	Y	0.519084	4978	0.519084	400
rs2131108	3	49665390	G	A	ENSG00000173540	GMPPB	3	49754277	0.09284	0.010036	2.23e-20	6.67407e-18	3	G	A	Y	0.861792	4978	0.861792	400
rs2131109	3	49704987	T	C	ENSG00000173540	GMPPB	3	49754277	0.04652	0.00763442	1.105e-09	9.68115e-08	3	T	C	Y	0.616312	4978	0.616312	400
rs2136600	2	201742345	T	C	ENSG00000240344	PPIL3	2	201735630	-0.3458	0.0192608	4.50389e-72	3.80319e-68	NA	NA	NA	NA	NA	NA	NA	400
rs2137144	17	61805607	G	A	ENSG00000108592	FTSJ3	17	61896793	-0.05321	0.00908387	4.69499e-09	3.70552e-07	17	G	A	Y	0.708718	4978	0.708718	400
rs2139100	2	88474370	A	G	ENSG00000144115	THNSL2	2	88469835	-0.2557	0.0395019	9.60102e-11	1.00474e-08	2	A	G	Y	0.871033	4978	0.871033	400
rs2145042	14	59998301	C	T	ENSG00000126790	L3HYPDH	14	59927081	-0.1738	0.0198831	2.309e-18	5.7285e-16	14	T	C	Y	0.449377	4978	0.550623	400
rs2150403	21	30376145	T	C	ENSG00000156253	RWDD2B	21	30376705	0.1856	0.0185745	1.64901e-23	6.51513e-21	21	T	C	Y	0.592407	4978	0.592407	400
rs2154594	22	24254055	C	T	ENSG00000133433	GSTT2B	22	24299601	0.7232	0.0514449	6.90295e-45	1.21438e-41	22	C	T	Y	0.624146	4978	0.624146	400
rs2159177	14	74353326	T	C	ENSG00000140043	PTGR2	14	74318547	-0.07309	0.00954499	1.89699e-14	3.22601e-12	14	C	T	Y	0.230012	4978	0.769988	400
rs2159179	14	74316848	T	C	ENSG00000140043	PTGR2	14	74318547	-0.08466	0.00923432	4.82e-20	1.39648e-17	14	C	T	Y	0.501205	4978	0.501205	400
rs2159874	2	160069021	A	G	ENSG00000196151	WDSUB1	2	160092304	-0.2147	0.0170554	2.44701e-36	2.55962e-33	2	G	A	Y	0.48855	4978	0.51145	400
rs2159876	2	160099278	A	G	ENSG00000196151	WDSUB1	2	160092304	-0.2451	0.0157046	6.53487e-55	2.04378e-51	NA	NA	NA	NA	NA	NA	NA	400
rs2161657	5	96232806	C	T	ENSG00000164308	ERAP2	5	96211643	0.4147	0.0393077	5.075e-26	2.43114e-23	5	C	T	Y	0.503415	4978	0.503415	400
rs216174	17	2164898	A	G	ENSG00000167720	SRR	17	2206677	0.08769	0.0155387	1.668e-08	1.19659e-06	17	A	G	Y	0.790277	4978	0.790277	400
rs216189	17	2187401	G	A	ENSG00000167720	SRR	17	2206677	0.07692	0.0133734	8.83499e-09	6.66708e-07	17	G	A	Y	0.574126	4978	0.574126	400
rs216193	17	2203453	A	G	ENSG00000167720	SRR	17	2206677	0.08536	0.01321	1.035e-10	1.07959e-08	17	A	G	Y	0.544797	4978	0.544797	400
rs216201	17	2198800	C	T	ENSG00000167720	SRR	17	2206677	0.07692	0.0133734	8.83499e-09	6.66708e-07	17	C	T	Y	0.574528	4978	0.574528	400
rs216202	17	2197387	T	C	ENSG00000167720	SRR	17	2206677	0.07692	0.0133734	8.83499e-09	6.66708e-07	17	T	C	Y	0.57493	4978	0.57493	400
rs216205	17	2196150	C	T	ENSG00000167720	SRR	17	2206677	0.081	0.0146494	3.216e-08	2.18126e-06	17	C	T	Y	0.757734	4978	0.757734	400
rs216206	17	2196088	C	T	ENSG00000167720	SRR	17	2206677	0.07545	0.0133671	1.657e-08	1.1898e-06	17	C	T	Y	0.575131	4978	0.575131	400
rs216219	17	2147291	T	C	ENSG00000167720	SRR	17	2206677	0.07799	0.0135046	7.69299e-09	5.86486e-07	17	T	C	Y	0.578144	4978	0.578144	400
rs216223	17	2155948	C	T	ENSG00000167720	SRR	17	2206677	0.07725	0.0134455	9.16902e-09	6.90289e-07	17	C	T	Y	0.577943	4978	0.577943	400
rs2176569	2	88476288	G	A	ENSG00000144115	THNSL2	2	88469835	0.1971	0.0305693	1.136e-10	1.17701e-08	2	A	G	Y	0.203897	4978	0.796103	400
rs2186366	22	24254113	C	T	ENSG00000133433	GSTT2B	22	24299601	0.7245	0.0512934	2.678e-45	4.98497e-42	22	C	T	Y	0.623744	4978	0.623744	400
rs2191443	17	49333926	A	C	ENSG00000239672	NME1	17	49230897	0.04338	0.00749255	7.049e-09	5.40898e-07	17	A	C	Y	0.667336	4978	0.667336	400
rs2215134	14	74444625	C	A	ENSG00000140043	PTGR2	14	74318547	0.0918	0.00906997	4.44403e-24	1.83544e-21	14	C	A	Y	0.668742	4978	0.668742	400
rs2224770	17	2205923	T	C	ENSG00000167720	SRR	17	2206677	0.08571	0.013147	7.06102e-11	7.54658e-09	17	T	C	Y	0.52953	4978	0.52953	400
rs222738	17	3505215	T	C	ENSG00000197417	SHPK	17	3511556	-0.1345	0.0243204	3.19601e-08	2.16865e-06	17	C	T	Y	0.142427	4978	0.857573	400
rs222741	17	3508880	G	A	ENSG00000197417	SHPK	17	3511556	-0.1332	0.015455	6.77999e-18	1.61314e-15	17	G	A	Y	0.748694	4978	0.748694	400
rs222778	17	3552038	A	G	ENSG00000197417	SHPK	17	3511556	0.09566	0.014829	1.112e-10	1.15408e-08	17	G	A	Y	0.273805	4978	0.726195	400
rs222779	17	3554059	G	A	ENSG00000197417	SHPK	17	3511556	0.09891	0.0147313	1.89001e-11	2.20659e-09	17	G	A	Y	0.564885	4978	0.564885	400
rs222787	17	3528614	T	C	ENSG00000197417	SHPK	17	3511556	-0.08462	0.0148684	1.261e-08	9.24029e-07	17	C	T	Y	0.421053	4978	0.578947	400
rs2230804	10	101977883	C	T	ENSG00000095485	CWF19L1	10	101992055	-0.06536	0.00935887	2.874e-12	3.7196e-10	10	C	T	Y	0.544797	4978	0.544797	400
rs2231884	11	65656564	T	C	ENSG00000172803	SNX32	11	65601112	0.1595	0.0154114	4.20799e-25	1.87286e-22	11	C	T	Y	0.178385	4978	0.821615	400
rs2235649	16	1837406	T	C	ENSG00000063854	HAGH	16	1845621	0.03539	0.00563894	3.474e-10	3.33838e-08	NA	NA	NA	NA	NA	NA	NA	400
rs2236087	20	3255905	A	G	ENSG00000125877	ITPA	20	3189514	-0.3677	0.0329465	6.36199e-29	3.96872e-26	20	G	A	Y	0.156689	4978	0.843311	400
rs2236103	20	3276821	T	C	ENSG00000125877	ITPA	20	3189514	-0.2901	0.0309332	6.707e-21	2.12046e-18	20	C	T	Y	0.237445	4978	0.762555	400
rs2236104	20	3277602	A	C	ENSG00000125877	ITPA	20	3189514	-0.3677	0.0329106	5.54696e-29	3.47899e-26	20	C	A	Y	0.188831	4978	0.811169	400
rs2236107	20	3285821	A	G	ENSG00000125877	ITPA	20	3189514	-0.3677	0.0329465	6.36199e-29	3.96872e-26	20	G	A	Y	0.15689	4978	0.84311	400
rs2236114	20	3296040	C	T	ENSG00000125877	ITPA	20	3189514	-0.2901	0.0309332	6.707e-21	2.12046e-18	20	T	C	Y	0.237646	4978	0.762354	400
rs2236118	20	3302058	A	G	ENSG00000125877	ITPA	20	3189514	-0.3677	0.0329106	5.54696e-29	3.47899e-26	20	G	A	Y	0.188429	4978	0.811571	400
rs2236121	20	3304320	C	T	ENSG00000125877	ITPA	20	3189514	-0.2901	0.0309332	6.707e-21	2.12046e-18	20	T	C	Y	0.237043	4978	0.762957	400
rs2236570	1	147093887	A	G	ENSG00000162836	ACP6	1	147101453	-0.2724	0.0278197	1.223e-22	4.49368e-20	1	G	A	Y	0.280032	4978	0.719968	400
rs2236619	22	24222606	C	T	ENSG00000133433	GSTT2B	22	24299601	-0.3804	0.0553109	6.092e-12	7.55292e-10	22	T	C	Y	0.338489	4978	0.661511	400
rs2236620	22	24222710	T	C	ENSG00000133433	GSTT2B	22	24299601	-0.3804	0.0553109	6.092e-12	7.55292e-10	22	C	T	Y	0.340096	4978	0.659904	400
rs2236621	22	24222744	C	T	ENSG00000133433	GSTT2B	22	24299601	-0.3804	0.0553109	6.092e-12	7.55292e-10	22	T	C	Y	0.350944	4978	0.649056	400
rs2236736	17	61938248	G	T	ENSG00000108592	FTSJ3	17	61896793	-0.05321	0.00908387	4.69499e-09	3.70552e-07	17	G	T	Y	0.724789	4978	0.724789	400
rs2243521	21	30431730	A	G	ENSG00000156253	RWDD2B	21	30376705	0.1782	0.0210111	2.22799e-17	5.08602e-15	21	A	G	Y	0.776617	4978	0.776617	400
rs2243523	17	80680449	T	G	ENSG00000141560	FN3KRP	17	80674559	0.0994	0.00780187	3.52002e-37	3.91103e-34	17	G	T	Y	0.355966	4978	0.644034	400
rs2243552	21	30318466	G	T	ENSG00000156253	RWDD2B	21	30376705	0.1587	0.0204367	8.13699e-15	1.4331e-12	NA	NA	NA	NA	NA	NA	NA	400
rs224430	20	34153341	T	C	ENSG00000214078	CPNE1	20	34213953	-0.1268	0.0225986	2.012e-08	1.42152e-06	20	C	T	Y	0.361792	4978	0.638208	400
rs224435	20	34154087	G	A	ENSG00000214078	CPNE1	20	34213953	-0.1268	0.0225986	2.012e-08	1.42152e-06	20	A	G	Y	0.328445	4978	0.671555	400
rs224436	20	34154124	C	T	ENSG00000214078	CPNE1	20	34213953	-0.1268	0.0225986	2.012e-08	1.42152e-06	20	T	C	Y	0.328445	4978	0.671555	400
rs224437	20	34154371	A	C	ENSG00000214078	CPNE1	20	34213953	-0.1268	0.0225986	2.012e-08	1.42152e-06	20	C	A	Y	0.361792	4978	0.638208	400
rs224495	17	3513127	A	G	ENSG00000197417	SHPK	17	3511556	-0.1375	0.02497	3.658e-08	2.4554e-06	17	G	A	Y	0.144235	4978	0.855765	400
rs224498	17	3519954	G	T	ENSG00000197417	SHPK	17	3511556	0.1051	0.0144431	3.417e-13	5.00857e-11	17	G	T	Y	0.794094	4978	0.794094	400
rs224503	17	3548784	T	C	ENSG00000197417	SHPK	17	3511556	0.09752	0.0147994	4.41499e-11	4.87741e-09	17	C	T	Y	0.274207	4978	0.725793	400
rs2245434	21	30357307	C	T	ENSG00000156253	RWDD2B	21	30376705	0.18	0.0236493	2.71499e-14	4.5292e-12	21	C	T	Y	0.869827	4978	0.869827	400
rs2246563	17	80681072	T	C	ENSG00000141560	FN3KRP	17	80674559	-0.05482	0.00838524	6.248e-11	6.76168e-09	17	T	C	Y	0.516874	4978	0.516874	400
rs2247809	21	30330451	A	G	ENSG00000156253	RWDD2B	21	30376705	0.1809	0.0183848	7.59806e-23	2.84121e-20	NA	NA	NA	NA	NA	NA	NA	400
rs2255546	5	96249115	T	C	ENSG00000164308	ERAP2	5	96211643	-0.4147	0.0393077	5.075e-26	2.43114e-23	5	C	T	Y	0.552431	4978	0.552431	400
rs2257301	21	30366080	T	C	ENSG00000156253	RWDD2B	21	30376705	0.1813	0.0237653	2.37e-14	3.98878e-12	21	T	C	Y	0.852953	4978	0.852953	400
rs2264574	17	80703380	C	T	ENSG00000141560	FN3KRP	17	80674559	0.0543	0.00921969	3.87201e-09	3.10746e-07	17	C	T	Y	0.687224	4978	0.687224	400
rs2264578	17	80711700	A	G	ENSG00000141560	FN3KRP	17	80674559	0.05014	0.00894338	2.066e-08	1.45426e-06	17	A	G	Y	0.650864	4978	0.650864	400
rs2269123	16	1822159	C	T	ENSG00000063854	HAGH	16	1845621	0.06973	0.00650266	7.913e-27	4.1085e-24	16	T	C	Y	0.149458	4978	0.850542	400
rs2270073	14	74318754	T	G	ENSG00000140043	PTGR2	14	74318547	-0.08521	0.00925981	3.50898e-20	1.03243e-17	14	G	T	Y	0.504821	4978	0.504821	400
rs2270961	10	102016268	G	A	ENSG00000095485	CWF19L1	10	101992055	-0.06536	0.00935887	2.874e-12	3.7196e-10	10	G	A	Y	0.538168	4978	0.538168	400
rs2274536	1	110294577	G	A	ENSG00000134202	GSTM3	1	110276554	0.2524	0.0232456	1.82799e-27	1.01009e-24	1	A	G	Y	0.354359	4978	0.645641	400
rs2275111	10	120917445	G	A	ENSG00000183605	SFXN4	10	120900279	0.0728	0.00734654	3.78799e-23	1.44025e-20	10	G	A	Y	0.509843	4978	0.509843	400
rs2275112	10	120917616	A	G	ENSG00000183605	SFXN4	10	120900279	0.0635	0.00788526	8.07896e-16	1.57984e-13	10	G	A	Y	0.267176	4978	0.732824	400
rs2275552	1	147131945	T	C	ENSG00000162836	ACP6	1	147101453	-0.3303	0.0269222	1.334e-34	1.22079e-31	1	T	C	Y	0.700884	4978	0.700884	400
rs2276097	11	130777813	A	G	ENSG00000120451	SNX19	11	130745331	-0.07658	0.0130006	3.84999e-09	3.09166e-07	11	G	A	Y	0.129972	4978	0.870028	400
rs2277625	17	48609193	G	A	ENSG00000006282	SPATA20	17	48620419	0.1141	0.0192448	3.05e-09	2.49475e-07	17	G	A	Y	0.760546	4978	0.760546	400
rs2277862	20	34152782	T	C	ENSG00000214078	CPNE1	20	34213953	-0.2157	0.0287144	5.827e-14	9.31262e-12	20	C	T	Y	0.189233	4978	0.810767	400
rs2278008	5	33989518	C	T	ENSG00000242110	AMACR	5	33986283	-0.3259	0.0251412	1.98901e-38	2.39007e-35	5	C	T	Y	0.696665	4978	0.696665	400
rs2278019	5	96225252	G	A	ENSG00000164308	ERAP2	5	96211643	0.4211	0.0391956	6.35602e-27	3.34687e-24	5	G	A	Y	0.553435	4978	0.553435	400
rs2279217	10	3181003	A	G	ENSG00000107959	PITRM1	10	3179920	0.3701	0.0304706	6.01501e-34	5.2363e-31	10	A	G	Y	0.696063	4978	0.696063	400
rs2279220	10	3181282	G	A	ENSG00000107959	PITRM1	10	3179920	0.371	0.0304296	3.425e-34	3.03855e-31	10	G	A	Y	0.69546	4978	0.69546	400
rs2281494	20	3235494	G	A	ENSG00000125877	ITPA	20	3189514	-0.3695	0.0328409	2.28398e-29	1.48047e-26	NA	NA	NA	NA	NA	NA	NA	400
rs2281500	20	3262824	A	G	ENSG00000125877	ITPA	20	3189514	-0.3684	0.0329498	5.07299e-29	3.19683e-26	20	G	A	Y	0.195661	4978	0.804339	400
rs2281727	17	2117945	G	A	ENSG00000167720	SRR	17	2206677	0.07855	0.0134241	4.87399e-09	3.83279e-07	17	A	G	Y	0.367216	4978	0.632784	400
rs2286426	14	74353204	G	T	ENSG00000140043	PTGR2	14	74318547	0.09665	0.00901734	8.35802e-27	4.30586e-24	14	G	T	Y	0.631579	4978	0.631579	400
rs2287939	5	33998883	A	G	ENSG00000242110	AMACR	5	33986283	-0.3066	0.0244768	5.37e-36	5.49945e-33	5	A	G	Y	0.71595	4978	0.71595	400
rs2287988	5	96237326	G	A	ENSG00000164308	ERAP2	5	96211643	0.4147	0.0393077	5.075e-26	2.43114e-23	5	G	A	Y	0.552632	4978	0.552632	400
rs2288110	2	160084473	C	A	ENSG00000196151	WDSUB1	2	160092304	-0.2457	0.0161085	1.57698e-52	4.37254e-49	2	A	C	Y	0.478907	4978	0.521093	400
rs2288667	11	34904399	C	T	ENSG00000149089	APIP	11	34874641	0.3501	0.023677	1.78998e-49	3.94929e-46	11	C	T	Y	0.57955	4978	0.57955	400
rs2290864	17	48606313	G	A	ENSG00000006282	SPATA20	17	48620419	0.1148	0.0191328	1.971e-09	1.66436e-07	17	G	A	Y	0.769586	4978	0.769586	400
rs2292868	2	88475047	A	G	ENSG00000144115	THNSL2	2	88469835	-0.2825	0.0375607	5.42901e-14	8.71555e-12	2	G	A	Y	0.0843712	4978	0.915629	400
rs2293011	19	49955016	G	T	ENSG00000161618	ALDH16A1	19	49956426	0.15	0.0137193	7.97296e-28	4.52125e-25	19	G	T	Y	0.609482	4978	0.609482	400
rs2293012	19	49954807	T	G	ENSG00000161618	ALDH16A1	19	49956426	0.15	0.0137193	7.97296e-28	4.52125e-25	19	T	G	Y	0.609281	4978	0.609281	400
rs2293013	19	49954803	C	T	ENSG00000161618	ALDH16A1	19	49956426	0.15	0.0137193	7.97296e-28	4.52125e-25	19	C	T	Y	0.609281	4978	0.609281	400
rs2294618	16	1814391	C	T	ENSG00000063854	HAGH	16	1845621	0.06243	0.00606807	7.959e-25	3.46756e-22	16	T	C	Y	0.153274	4978	0.846726	400
rs2295547	20	3172246	C	A	ENSG00000125877	ITPA	20	3189514	0.1786	0.0267476	2.435e-11	2.79543e-09	20	A	C	Y	0.351346	4978	0.648654	400
rs2296842	14	59950690	C	A	ENSG00000126790	L3HYPDH	14	59927081	-0.1781	0.0226883	4.165e-15	7.59467e-13	14	A	C	Y	0.264363	4978	0.735637	400
rs2297696	10	120916467	G	A	ENSG00000183605	SFXN4	10	120900279	0.06308	0.00789492	1.35e-15	2.58018e-13	10	A	G	Y	0.267979	4978	0.732021	400
rs2302136	14	74375956	C	A	ENSG00000140043	PTGR2	14	74318547	-0.08466	0.00923432	4.82e-20	1.39648e-17	14	A	C	Y	0.517678	4978	0.517678	400
rs2303385	11	65640562	G	A	ENSG00000172803	SNX32	11	65601112	0.07226	0.0120785	2.197e-09	1.83931e-07	11	G	A	Y	0.619727	4978	0.619727	400
rs2303519	8	67369184	T	C	ENSG00000147576	ADHFE1	8	67342420	0.2697	0.0222957	1.10201e-33	9.43427e-31	8	C	T	Y	0.223584	4978	0.776416	400
rs2306310	10	3176363	C	A	ENSG00000107959	PITRM1	10	3179920	-0.4147	0.0373954	1.409e-28	8.54289e-26	10	A	C	Y	0.121937	4978	0.878063	400
rs2306420	4	122591475	A	G	ENSG00000164111	ANXA5	4	122589110	-0.1821	0.0144233	1.529e-36	1.62313e-33	4	G	A	Y	0.154279	4978	0.845721	400
rs2307357	2	201824092	A	G	ENSG00000240344	PPIL3	2	201735630	-0.3776	0.0213024	2.65596e-70	1.97362e-66	2	G	A	Y	0.19767	4978	0.80233	400
rs2307358	2	201785657	C	T	ENSG00000240344	PPIL3	2	201735630	-0.388	0.0224501	6.345e-67	3.61574e-63	2	T	C	Y	0.19084	4978	0.80916	400
rs2307362	2	201785837	A	G	ENSG00000240344	PPIL3	2	201735630	-0.388	0.0224501	6.345e-67	3.61574e-63	2	G	A	Y	0.190639	4978	0.809361	400
rs2308321	10	131565064	G	A	ENSG00000170430	MGMT	10	131265448	0.2127	0.0287553	1.394e-13	2.13142e-11	10	A	G	Y	0.0516272	4978	0.948373	400
rs2308327	10	131565170	G	A	ENSG00000170430	MGMT	10	131265448	0.2127	0.0287553	1.394e-13	2.13142e-11	10	A	G	Y	0.0516272	4978	0.948373	400
rs2318785	17	49239518	A	G	ENSG00000239672	NME1	17	49230897	-0.04596	0.00717339	1.484e-10	1.51078e-08	17	G	A	Y	0.52491	4978	0.52491	400
rs2329020	3	49685073	G	A	ENSG00000173540	GMPPB	3	49754277	0.04652	0.00763442	1.105e-09	9.68115e-08	3	G	A	Y	0.586782	4978	0.586782	400
rs2329021	3	49679072	G	A	ENSG00000173540	GMPPB	3	49754277	0.09256	0.00990944	9.58001e-21	2.96353e-18	3	G	A	Y	0.861591	4978	0.861591	400
rs2330635	22	24251344	T	C	ENSG00000133433	GSTT2B	22	24299601	0.7232	0.0514449	6.90295e-45	1.21438e-41	22	T	C	Y	0.62274	4978	0.62274	400
rs2330638	22	24270033	A	G	ENSG00000133433	GSTT2B	22	24299601	0.6846	0.0653247	1.068e-25	4.98256e-23	22	A	G	Y	0.814785	4978	0.814785	400
rs2336547	14	74399291	G	A	ENSG00000140043	PTGR2	14	74318547	0.119	0.0120968	7.778e-23	2.90616e-20	14	G	A	Y	0.803937	4978	0.803937	400
rs2351010	5	96293929	A	G	ENSG00000164308	ERAP2	5	96211643	0.443	0.037469	2.96499e-32	2.3519e-29	5	G	A	Y	0.389514	4978	0.610486	400
rs2357170	2	160131039	T	C	ENSG00000196151	WDSUB1	2	160092304	-0.2252	0.0153547	1.056e-48	2.22928e-45	2	T	C	Y	0.441342	4978	0.558658	400
rs2362147	1	119764787	G	T	ENSG00000116874	WARS2	1	119573839	-0.1892	0.0269247	2.11e-12	2.78317e-10	1	G	T	Y	0.892326	4978	0.892326	400
rs2363731	2	88521793	T	C	ENSG00000144115	THNSL2	2	88469835	-0.2734	0.0383799	1.052e-12	1.44423e-10	2	C	T	Y	0.115508	4978	0.884492	400
rs2381030	15	83741876	G	A	ENSG00000169609	C15orf40	15	83657193	-0.08561	0.00954371	2.95699e-19	7.89266e-17	15	A	G	Y	0.334472	4978	0.665528	400
rs2381117	9	34382175	T	C	ENSG00000164978	NUDT2	9	34329504	-0.06035	0.00960044	3.25399e-10	3.15305e-08	9	T	C	Y	0.795299	4978	0.795299	400
rs238678	16	1872722	A	G	ENSG00000063854	HAGH	16	1845621	0.06601	0.00601289	4.872e-28	2.81607e-25	16	A	G	Y	0.822017	4978	0.822017	400
rs2388556	10	3191823	T	C	ENSG00000107959	PITRM1	10	3179920	-0.3728	0.0349551	1.48201e-26	7.42897e-24	10	C	T	Y	0.115307	4978	0.884693	400
rs2388557	10	3191527	T	C	ENSG00000107959	PITRM1	10	3179920	0.3676	0.030254	5.70304e-34	4.97872e-31	10	T	C	Y	0.627963	4978	0.627963	400
rs2388559	10	3180343	G	A	ENSG00000107959	PITRM1	10	3179920	-0.3135	0.0257986	5.61105e-34	4.90302e-31	10	A	G	Y	0.480715	4978	0.519285	400
rs2390227	4	122656714	T	C	ENSG00000164111	ANXA5	4	122589110	-0.09607	0.0144727	3.179e-11	3.57273e-09	4	T	C	Y	0.670149	4978	0.670149	400
rs2425071	20	34292961	A	C	ENSG00000214078	CPNE1	20	34213953	-0.2414	0.0268418	2.396e-19	6.46026e-17	20	C	A	Y	0.20229	4978	0.79771	400
rs2425090	20	34304783	A	C	ENSG00000214078	CPNE1	20	34213953	-0.2414	0.0268418	2.396e-19	6.46026e-17	20	C	A	Y	0.193049	4978	0.806951	400
rs2425094	20	34306974	A	G	ENSG00000214078	CPNE1	20	34213953	-0.2414	0.0268418	2.396e-19	6.46026e-17	20	G	A	Y	0.195661	4978	0.804339	400
rs2425122	20	34328848	T	C	ENSG00000214078	CPNE1	20	34213953	-0.2414	0.0268418	2.396e-19	6.46026e-17	20	C	T	Y	0.19546	4978	0.80454	400
rs2425125	20	34330954	A	G	ENSG00000214078	CPNE1	20	34213953	-0.1956	0.0240279	3.93499e-16	7.90286e-14	20	G	A	Y	0.285255	4978	0.714745	400
rs2425132	20	34338390	G	A	ENSG00000214078	CPNE1	20	34213953	-0.246	0.0272383	1.69499e-19	4.63336e-17	20	A	G	Y	0.195661	4978	0.804339	400
rs2425137	20	34345396	A	C	ENSG00000214078	CPNE1	20	34213953	-0.2414	0.0268418	2.396e-19	6.46026e-17	NA	NA	NA	NA	NA	NA	NA	400
rs2425138	20	34345710	A	G	ENSG00000214078	CPNE1	20	34213953	-0.246	0.0272383	1.69499e-19	4.63336e-17	NA	NA	NA	NA	NA	NA	NA	400
rs2425141	20	34350123	G	A	ENSG00000214078	CPNE1	20	34213953	-0.4508	0.0329086	1.03601e-42	1.55212e-39	20	A	G	Y	0.152672	4978	0.847328	400
rs2429186	16	1969939	T	C	ENSG00000063854	HAGH	16	1845621	0.03791	0.00579871	6.249e-11	6.76197e-09	16	C	T	Y	0.258136	4978	0.741864	400
rs2451214	17	80715054	T	C	ENSG00000141560	FN3KRP	17	80674559	0.05008	0.00890236	1.85e-08	1.31749e-06	17	T	C	Y	0.650663	4978	0.650663	400
rs2451215	17	80714899	A	C	ENSG00000141560	FN3KRP	17	80674559	0.05211	0.00895068	5.818e-09	4.51662e-07	17	A	C	Y	0.560064	4978	0.560064	400
rs2459703	17	80690632	C	T	ENSG00000141560	FN3KRP	17	80674559	-0.1081	0.00773513	2.20901e-44	3.70374e-41	17	C	T	Y	0.369425	4978	0.630575	400
rs2498500	1	119673093	T	C	ENSG00000116874	WARS2	1	119573839	-0.2403	0.0292019	1.889e-16	3.90264e-14	1	C	T	Y	0.105263	4978	0.894737	400
rs250412	5	33983044	A	G	ENSG00000242110	AMACR	5	33986283	-0.2297	0.0240394	1.234e-21	4.18023e-19	5	A	G	Y	0.374046	4978	0.625954	400
rs250414	5	33990623	C	T	ENSG00000242110	AMACR	5	33986283	-0.2276	0.0252142	1.77e-19	4.8313e-17	5	C	T	Y	0.290679	4978	0.709321	400
rs253202	5	34015174	T	G	ENSG00000242110	AMACR	5	33986283	-0.2873	0.0255702	2.72202e-29	1.75827e-26	5	T	G	Y	0.56127	4978	0.56127	400
rs2548533	5	96238401	A	G	ENSG00000164308	ERAP2	5	96211643	0.4147	0.0393077	5.075e-26	2.43114e-23	5	A	G	Y	0.552632	4978	0.552632	400
rs2549778	5	96204254	T	C	ENSG00000164308	ERAP2	5	96211643	0.4033	0.0389532	4.03703e-25	1.79936e-22	5	T	C	Y	0.687023	4978	0.687023	400
rs2549779	5	96216387	G	A	ENSG00000164308	ERAP2	5	96211643	-0.3386	0.0397049	1.49e-17	3.43597e-15	5	A	G	Y	0.546404	4978	0.546404	400
rs2549780	5	96216784	A	G	ENSG00000164308	ERAP2	5	96211643	-0.3402	0.0410705	1.198e-16	2.5256e-14	5	G	A	Y	0.498795	4978	0.501205	400
rs2549782	5	96231000	G	T	ENSG00000164308	ERAP2	5	96211643	0.4147	0.0393077	5.075e-26	2.43114e-23	5	G	T	Y	0.552431	4978	0.552431	400
rs2549785	5	96232286	C	T	ENSG00000164308	ERAP2	5	96211643	0.4147	0.0393077	5.075e-26	2.43114e-23	5	C	T	Y	0.552431	4978	0.552431	400
rs2549794	5	96244549	C	T	ENSG00000164308	ERAP2	5	96211643	0.4369	0.0377748	6.13401e-31	4.54359e-28	5	C	T	Y	0.660104	4978	0.660104	400
rs2549795	5	96244638	G	A	ENSG00000164308	ERAP2	5	96211643	-0.4147	0.0393077	5.075e-26	2.43114e-23	5	A	G	Y	0.553033	4978	0.553033	400
rs2549796	5	96245343	T	C	ENSG00000164308	ERAP2	5	96211643	-0.4147	0.0393077	5.075e-26	2.43114e-23	5	C	T	Y	0.504419	4978	0.504419	400
rs2549797	5	96245518	G	A	ENSG00000164308	ERAP2	5	96211643	-0.4147	0.0393077	5.075e-26	2.43114e-23	5	A	G	Y	0.552832	4978	0.552832	400
rs2555568	8	67362864	G	A	ENSG00000147576	ADHFE1	8	67342420	0.1889	0.0173424	1.253e-27	7.01971e-25	8	A	G	Y	0.551627	4978	0.551627	400
rs2555575	8	67375519	T	C	ENSG00000147576	ADHFE1	8	67342420	-0.1886	0.0176758	1.407e-26	7.10665e-24	8	T	C	Y	0.678787	4978	0.678787	400
rs2575357	16	1863520	C	T	ENSG00000063854	HAGH	16	1845621	-0.03452	0.00540352	1.676e-10	1.68866e-08	16	T	C	Y	0.249699	4978	0.750301	400
rs2575372	16	1815757	C	T	ENSG00000063854	HAGH	16	1845621	0.03303	0.0056648	5.518e-09	4.30749e-07	16	T	C	Y	0.266774	4978	0.733226	400
rs2584608	17	61936710	T	C	ENSG00000108592	FTSJ3	17	61896793	-0.05321	0.00908387	4.69499e-09	3.70552e-07	17	T	C	Y	0.730816	4978	0.730816	400
rs2584624	17	61904546	A	G	ENSG00000108592	FTSJ3	17	61896793	-0.05321	0.00908387	4.69499e-09	3.70552e-07	17	A	G	Y	0.725392	4978	0.725392	400
rs2584627	17	61901439	T	C	ENSG00000108592	FTSJ3	17	61896793	-0.05321	0.00908387	4.69499e-09	3.70552e-07	17	T	C	Y	0.731016	4978	0.731016	400
rs2597636	17	61876010	A	G	ENSG00000108592	FTSJ3	17	61896793	-0.05321	0.00908387	4.69499e-09	3.70552e-07	17	A	G	Y	0.730816	4978	0.730816	400
rs2617436	5	96213926	A	G	ENSG00000164308	ERAP2	5	96211643	-0.3358	0.039631	2.388e-17	5.43659e-15	5	G	A	Y	0.548011	4978	0.548011	400
rs26618	5	96130836	C	T	ENSG00000164308	ERAP2	5	96211643	0.2594	0.0470829	3.59999e-08	2.41942e-06	5	T	C	Y	0.226396	4978	0.773604	400
rs26652	5	96138471	A	G	ENSG00000164308	ERAP2	5	96211643	0.2602	0.0470453	3.187e-08	2.1638e-06	5	G	A	Y	0.226999	4978	0.773001	400
rs2665795	17	61925272	C	T	ENSG00000108592	FTSJ3	17	61896793	-0.05321	0.00908387	4.69499e-09	3.70552e-07	17	C	T	Y	0.725593	4978	0.725593	400
rs2665831	17	61912392	C	T	ENSG00000108592	FTSJ3	17	61896793	-0.05321	0.00908387	4.69499e-09	3.70552e-07	17	C	T	Y	0.731016	4978	0.731016	400
rs2665833	17	61906846	T	C	ENSG00000108592	FTSJ3	17	61896793	-0.05321	0.00908387	4.69499e-09	3.70552e-07	17	T	C	Y	0.725593	4978	0.725593	400
rs2665850	17	61954112	T	C	ENSG00000108592	FTSJ3	17	61896793	-0.05354	0.00905052	3.30501e-09	2.68866e-07	17	T	C	Y	0.729209	4978	0.729209	400
rs2677913	17	80720883	A	G	ENSG00000141560	FN3KRP	17	80674559	0.05008	0.00890236	1.85e-08	1.31749e-06	17	G	A	Y	0.349337	4978	0.650663	400
rs2679051	11	43604093	G	A	ENSG00000149084	HSD17B12	11	43577986	0.05171	0.00927035	2.43301e-08	1.68917e-06	11	A	G	Y	0.541784	4978	0.541784	400
rs27042	5	96116940	A	G	ENSG00000164308	ERAP2	5	96211643	0.2256	0.0413265	4.78899e-08	3.14436e-06	5	G	A	Y	0.398955	4978	0.601045	400
rs2718988	8	67358921	A	G	ENSG00000147576	ADHFE1	8	67342420	-0.1767	0.0183012	4.67701e-22	1.6437e-19	8	A	G	Y	0.684813	4978	0.684813	400
rs2718990	8	67349995	G	A	ENSG00000147576	ADHFE1	8	67342420	-0.164	0.018398	4.92198e-19	1.28785e-16	8	G	A	Y	0.705303	4978	0.705303	400
rs2719008	8	67383784	C	T	ENSG00000147576	ADHFE1	8	67342420	0.1978	0.0171439	8.525e-31	6.29457e-28	8	T	C	Y	0.504419	4978	0.504419	400
rs2727330	17	61925498	G	A	ENSG00000108592	FTSJ3	17	61896793	-0.05251	0.00911183	8.271e-09	6.27564e-07	17	G	A	Y	0.72499	4978	0.72499	400
rs27290	5	96350088	G	A	ENSG00000164308	ERAP2	5	96211643	0.443	0.037469	2.96499e-32	2.3519e-29	5	G	A	Y	0.605665	4978	0.605665	400
rs27306	5	96334558	G	T	ENSG00000164308	ERAP2	5	96211643	0.4301	0.0376273	2.943e-30	2.09155e-27	5	G	T	Y	0.659703	4978	0.659703	400
rs2732557	11	34986511	G	A	ENSG00000149089	APIP	11	34874641	0.3325	0.0254317	4.62199e-39	5.73192e-36	11	G	A	Y	0.721374	4978	0.721374	400
rs2732564	11	35015278	G	A	ENSG00000149089	APIP	11	34874641	0.3341	0.0244493	1.643e-42	2.43401e-39	NA	NA	NA	NA	NA	NA	NA	400
rs2737141	17	3514902	C	T	ENSG00000197417	SHPK	17	3511556	-0.1375	0.02497	3.658e-08	2.4554e-06	17	T	C	Y	0.144034	4978	0.855966	400
rs2739338	22	24297130	T	C	ENSG00000133433	GSTT2B	22	24299601	0.7662	0.0476793	4.14996e-58	1.56063e-54	NA	NA	NA	NA	NA	NA	NA	400
rs27397	5	96340616	G	T	ENSG00000164308	ERAP2	5	96211643	-0.4138	0.0393019	6.367e-26	3.02665e-23	5	T	G	Y	0.505625	4978	0.505625	400
rs2762	5	96273298	T	C	ENSG00000164308	ERAP2	5	96211643	0.443	0.037469	2.96499e-32	2.3519e-29	NA	NA	NA	NA	NA	NA	NA	400
rs2762954	11	35009233	T	C	ENSG00000149089	APIP	11	34874641	0.3341	0.0244493	1.643e-42	2.43401e-39	11	T	C	Y	0.647248	4978	0.647248	400
rs2767033	11	35022908	G	A	ENSG00000149089	APIP	11	34874641	0.3355	0.0246146	2.651e-42	3.90241e-39	11	G	A	Y	0.551426	4978	0.551426	400
rs2767036	11	34982148	C	A	ENSG00000149089	APIP	11	34874641	0.3341	0.0244493	1.643e-42	2.43401e-39	NA	NA	NA	NA	NA	NA	NA	400
rs2767038	11	35000983	C	T	ENSG00000149089	APIP	11	34874641	0.333	0.0245007	4.5e-42	6.53108e-39	11	C	T	Y	0.567497	4978	0.567497	400
rs2769278	14	59906727	T	C	ENSG00000126790	L3HYPDH	14	59927081	-0.1168	0.0211196	3.195e-08	2.16828e-06	14	T	C	Y	0.55002	4978	0.55002	400
rs27711	5	96345739	A	G	ENSG00000164308	ERAP2	5	96211643	0.4304	0.037812	5.10398e-30	3.51178e-27	5	A	G	Y	0.659502	4978	0.659502	400
rs277368	1	75230606	T	C	ENSG00000116791	CRYZ	1	75171170	0.2211	0.0241839	6.105e-20	1.74537e-17	1	C	T	Y	0.218562	4978	0.781438	400
rs277370	1	75235082	T	C	ENSG00000116791	CRYZ	1	75171170	-0.3439	0.0400409	8.79401e-18	2.07532e-15	1	T	C	Y	0.962234	4978	0.962234	400
rs277374	1	75200486	A	G	ENSG00000116791	CRYZ	1	75171170	0.2203	0.0241875	8.39101e-20	2.36472e-17	1	G	A	Y	0.210125	4978	0.789875	400
rs277375	1	75204143	A	G	ENSG00000116791	CRYZ	1	75171170	0.2203	0.0241875	8.39101e-20	2.36472e-17	NA	NA	NA	NA	NA	NA	NA	400
rs2774052	14	59900020	A	G	ENSG00000126790	L3HYPDH	14	59927081	-0.1397	0.01995	2.51401e-12	3.27422e-10	14	A	G	Y	0.482925	4978	0.517075	400
rs28050	5	96145424	G	A	ENSG00000164308	ERAP2	5	96211643	0.261	0.0470293	2.861e-08	1.96081e-06	5	A	G	Y	0.234431	4978	0.765569	400
rs2832147	21	30344942	A	G	ENSG00000156253	RWDD2B	21	30376705	0.18	0.0236493	2.71499e-14	4.5292e-12	21	G	A	Y	0.130976	4978	0.869024	400
rs2832148	21	30354025	G	A	ENSG00000156253	RWDD2B	21	30376705	0.18	0.0236493	2.71499e-14	4.5292e-12	21	A	G	Y	0.153676	4978	0.846324	400
rs2832150	21	30354610	C	T	ENSG00000156253	RWDD2B	21	30376705	0.18	0.0236493	2.71499e-14	4.5292e-12	21	T	C	Y	0.153475	4978	0.846525	400
rs2832153	21	30409057	C	A	ENSG00000156253	RWDD2B	21	30376705	0.183	0.018681	1.171e-22	4.31627e-20	21	C	A	Y	0.488148	4978	0.511852	400
rs2832155	21	30410350	A	C	ENSG00000156253	RWDD2B	21	30376705	0.1856	0.0185745	1.64901e-23	6.51513e-21	21	A	C	Y	0.605866	4978	0.605866	400
rs28364711	16	1832363	A	G	ENSG00000063854	HAGH	16	1845621	0.06812	0.00641894	2.61099e-26	1.28388e-23	16	G	A	Y	0.168542	4978	0.831458	400
rs28386778	17	61964815	T	C	ENSG00000108592	FTSJ3	17	61896793	-0.05368	0.00892979	1.84e-09	1.55984e-07	17	T	C	Y	0.728606	4978	0.728606	400
rs28436027	15	83774399	G	A	ENSG00000169609	C15orf40	15	83657193	-0.09247	0.0103352	3.64901e-19	9.65377e-17	15	A	G	Y	0.357774	4978	0.642226	400
rs28498091	17	48597114	T	C	ENSG00000006282	SPATA20	17	48620419	-0.2721	0.024765	4.39999e-28	2.548e-25	17	C	T	Y	0.16593	4978	0.83407	400
rs2853833	21	30446323	G	A	ENSG00000156253	RWDD2B	21	30376705	0.1824	0.0237917	1.767e-14	3.01323e-12	21	G	A	Y	0.957814	4978	0.957814	400
rs2853834	21	30445561	C	T	ENSG00000156253	RWDD2B	21	30376705	0.1813	0.0237653	2.37e-14	3.98878e-12	21	C	T	Y	0.855163	4978	0.855163	400
rs2862954	10	101912064	T	C	ENSG00000095485	CWF19L1	10	101992055	-0.07314	0.00897246	3.59099e-16	7.22605e-14	10	T	C	Y	0.18863	4978	0.81137	400
rs2862961	11	43656535	G	A	ENSG00000149084	HSD17B12	11	43577986	-0.05902	0.0102415	8.271e-09	6.27564e-07	11	G	A	Y	0.691442	4978	0.691442	400
rs2862996	11	43653833	G	T	ENSG00000149084	HSD17B12	11	43577986	-0.05902	0.0102415	8.271e-09	6.27564e-07	11	G	T	Y	0.691442	4978	0.691442	400
rs28793911	9	136299937	C	T	ENSG00000148290	SURF1	9	136218610	0.07941	0.0139721	1.32e-08	9.63613e-07	9	T	C	Y	0.23644	4978	0.76356	400
rs2881836	2	201643582	A	C	ENSG00000240344	PPIL3	2	201735630	-0.1359	0.0208894	7.73298e-11	8.18377e-09	2	A	C	Y	0.559863	4978	0.559863	400
rs2890545	9	34277053	C	T	ENSG00000164978	NUDT2	9	34329504	-0.05971	0.0095229	3.607e-10	3.45653e-08	9	C	T	Y	0.72037	4978	0.72037	400
rs2892966	4	122644567	C	T	ENSG00000164111	ANXA5	4	122589110	-0.08749	0.0144344	1.351e-09	1.16767e-07	4	C	T	Y	0.63419	4978	0.63419	400
rs2910225	19	13866957	C	T	ENSG00000037757	MRI1	19	13875346	-0.09619	0.0175305	4.088e-08	2.71675e-06	19	T	C	Y	0.464845	4978	0.535155	400
rs2910787	5	96274223	C	T	ENSG00000164308	ERAP2	5	96211643	-0.4138	0.0393019	6.367e-26	3.02665e-23	5	C	T	Y	0.411812	4978	0.588188	400
rs2911134	5	96203354	G	T	ENSG00000164308	ERAP2	5	96211643	-0.2715	0.0456802	2.79e-09	2.29807e-07	5	T	G	Y	0.538971	4978	0.538971	400
rs2915200	11	34944371	T	C	ENSG00000149089	APIP	11	34874641	0.3488	0.0237046	5.20502e-49	1.11916e-45	11	T	C	Y	0.571314	4978	0.571314	400
rs2915201	11	34943747	T	G	ENSG00000149089	APIP	11	34874641	0.3748	0.0284693	1.394e-39	1.76649e-36	11	T	G	Y	0.76356	4978	0.76356	400
rs2915214	11	34925994	A	C	ENSG00000149089	APIP	11	34874641	0.3748	0.0284693	1.394e-39	1.76649e-36	11	A	C	Y	0.783246	4978	0.783246	400
rs2915220	11	34914650	T	G	ENSG00000149089	APIP	11	34874641	0.3501	0.023677	1.78998e-49	3.94929e-46	NA	NA	NA	NA	NA	NA	NA	400
rs2915222	11	34914360	T	C	ENSG00000149089	APIP	11	34874641	0.3501	0.023677	1.78998e-49	3.94929e-46	11	T	C	Y	0.57955	4978	0.57955	400
rs2915232	11	34894166	G	A	ENSG00000149089	APIP	11	34874641	0.3644	0.0288136	1.165e-36	1.2467e-33	11	G	A	Y	0.782242	4978	0.782242	400
rs2915237	11	34884992	C	T	ENSG00000149089	APIP	11	34874641	0.3639	0.02886	1.88e-36	1.97541e-33	11	C	T	Y	0.757533	4978	0.757533	400
rs2941042	11	34871463	A	C	ENSG00000149089	APIP	11	34874641	0.3506	0.0292683	4.58801e-33	3.76803e-30	11	A	C	Y	0.781438	4978	0.781438	400
rs2941052	11	34890131	T	G	ENSG00000149089	APIP	11	34874641	0.3644	0.0288136	1.165e-36	1.2467e-33	11	T	G	Y	0.680193	4978	0.680193	400
rs2941061	11	34877761	G	A	ENSG00000149089	APIP	11	34874641	0.3506	0.0292683	4.58801e-33	3.76803e-30	11	G	A	Y	0.800924	4978	0.800924	400
rs2946851	19	49935001	C	T	ENSG00000161618	ALDH16A1	19	49956426	0.07901	0.0143698	3.834e-08	2.56225e-06	19	C	T	Y	0.750904	4978	0.750904	400
rs2956079	11	34881376	T	C	ENSG00000149089	APIP	11	34874641	0.3639	0.02886	1.88e-36	1.97541e-33	11	T	C	Y	0.738248	4978	0.738248	400
rs2956086	11	34902521	A	C	ENSG00000149089	APIP	11	34874641	0.3556	0.0266309	1.139e-40	1.55814e-37	11	A	C	Y	0.703294	4978	0.703294	400
rs2956106	11	34940982	G	A	ENSG00000149089	APIP	11	34874641	0.3486	0.0236859	4.97002e-49	1.07111e-45	11	G	A	Y	0.571113	4978	0.571113	400
rs2956116	11	34934652	A	C	ENSG00000149089	APIP	11	34874641	0.3748	0.0284693	1.394e-39	1.76649e-36	11	A	C	Y	0.783447	4978	0.783447	400
rs2970924	2	88433305	T	C	ENSG00000144115	THNSL2	2	88469835	-0.2505	0.0388658	1.154e-10	1.19446e-08	2	T	C	Y	0.824427	4978	0.824427	400
rs2985403	11	34957074	T	C	ENSG00000149089	APIP	11	34874641	0.3486	0.0236859	4.97002e-49	1.07111e-45	11	T	C	Y	0.571314	4978	0.571314	400
rs2986429	11	34918375	A	G	ENSG00000149089	APIP	11	34874641	0.3491	0.0246765	1.94701e-45	3.63885e-42	11	A	G	Y	0.650864	4978	0.650864	400
rs299596	5	34032014	A	G	ENSG00000242110	AMACR	5	33986283	-0.1434	0.0255807	2.073e-08	1.45885e-06	5	G	A	Y	0.562475	4978	0.562475	400
rs299605	5	34024944	C	A	ENSG00000242110	AMACR	5	33986283	-0.1422	0.0252588	1.805e-08	1.28732e-06	5	A	C	Y	0.507634	4978	0.507634	400
rs299606	5	34024754	A	G	ENSG00000242110	AMACR	5	33986283	-0.1422	0.0252588	1.805e-08	1.28732e-06	5	G	A	Y	0.543994	4978	0.543994	400
rs299608	5	34024385	G	A	ENSG00000242110	AMACR	5	33986283	-0.1422	0.0252588	1.805e-08	1.28732e-06	5	A	G	Y	0.508437	4978	0.508437	400
rs3087804	15	83685773	G	A	ENSG00000169609	C15orf40	15	83657193	-0.08606	0.00947663	1.073e-19	2.99391e-17	15	A	G	Y	0.342507	4978	0.657493	400
rs3094375	9	136319068	C	T	ENSG00000148290	SURF1	9	136218610	0.08681	0.013718	2.481e-10	2.44563e-08	9	T	C	Y	0.350141	4978	0.649859	400
rs3118662	9	136278870	A	G	ENSG00000148290	SURF1	9	136218610	0.1062	0.0140619	4.27599e-14	6.95468e-12	9	A	G	Y	0.636199	4978	0.636199	400
rs3118663	9	136281753	A	G	ENSG00000148290	SURF1	9	136218610	-0.1257	0.0137876	7.73002e-20	2.18762e-17	9	G	A	Y	0.532744	4978	0.532744	400
rs3118667	9	136291063	C	T	ENSG00000148290	SURF1	9	136218610	0.1159	0.0131908	1.544e-18	3.88032e-16	9	C	T	Y	0.581961	4978	0.581961	400
rs3124752	9	136264493	T	C	ENSG00000148290	SURF1	9	136218610	-0.1357	0.0138406	1.077e-22	3.98402e-20	9	C	T	Y	0.519888	4978	0.519888	400
rs3124753	9	136249929	A	G	ENSG00000148290	SURF1	9	136218610	-0.1312	0.0138155	2.16899e-21	7.20307e-19	9	G	A	Y	0.519486	4978	0.519486	400
rs3124768	9	136304497	G	A	ENSG00000148290	SURF1	9	136218610	-0.1346	0.0131164	1.046e-24	4.52746e-22	9	A	G	Y	0.516673	4978	0.516673	400
rs3124776	9	136284450	C	T	ENSG00000148290	SURF1	9	136218610	-0.1274	0.0136831	1.269e-20	3.9005e-18	9	T	C	Y	0.538369	4978	0.538369	400
rs3124782	9	136270996	T	C	ENSG00000148290	SURF1	9	136218610	-0.126	0.0138354	8.462e-20	2.38328e-17	9	C	T	Y	0.506629	4978	0.506629	400
rs3180946	14	74424938	C	T	ENSG00000140043	PTGR2	14	74318547	-0.07237	0.00949185	2.45099e-14	4.11689e-12	14	T	C	Y	0.185416	4978	0.814584	400
rs3182535	10	3200292	G	A	ENSG00000107959	PITRM1	10	3179920	0.3645	0.0308918	3.93902e-32	3.11389e-29	10	G	A	Y	0.626758	4978	0.626758	400
rs3190	2	29025479	A	G	ENSG00000171103	TRMT61B	2	29072687	0.1574	0.0129116	3.48801e-34	3.0915e-31	2	A	G	Y	0.435315	4978	0.564685	400
rs3213715	2	160114437	G	A	ENSG00000196151	WDSUB1	2	160092304	-0.2365	0.0149081	1.12701e-56	3.84868e-53	2	G	A	Y	0.401165	4978	0.598835	400
rs3310	20	3237232	T	C	ENSG00000125877	ITPA	20	3189514	-0.3695	0.0328409	2.28398e-29	1.48047e-26	20	C	T	Y	0.188429	4978	0.811571	400
rs33965274	1	147130661	T	C	ENSG00000162836	ACP6	1	147101453	0.26	0.0283617	4.85102e-20	1.4046e-17	1	C	T	Y	0.202089	4978	0.797911	400
rs346152	19	13879622	C	T	ENSG00000037757	MRI1	19	13875346	-0.09242	0.0168261	3.959e-08	2.63933e-06	NA	NA	NA	NA	NA	NA	NA	400
rs346153	19	13882201	C	T	ENSG00000037757	MRI1	19	13875346	-0.09724	0.0166402	5.10601e-09	4.00472e-07	19	T	C	Y	0.632182	4978	0.632182	400
rs346155	19	13885127	G	A	ENSG00000037757	MRI1	19	13875346	-0.09466	0.0166621	1.338e-08	9.75757e-07	NA	NA	NA	NA	NA	NA	NA	400
rs34755	5	96151760	G	T	ENSG00000164308	ERAP2	5	96211643	-0.2314	0.0420925	3.854e-08	2.5745e-06	5	G	T	Y	0.437324	4978	0.562676	400
rs34765815	5	134178994	G	T	ENSG00000164615	CAMLG	5	134074191	-0.1194	0.0145255	2.035e-16	4.18287e-14	5	T	G	Y	0.171957	4978	0.828043	400
rs35388	5	33983370	T	C	ENSG00000242110	AMACR	5	33986283	-0.2297	0.0240394	1.234e-21	4.18023e-19	5	T	C	Y	0.373443	4978	0.626557	400
rs35414	5	33969628	T	C	ENSG00000242110	AMACR	5	33986283	-0.2274	0.0248368	5.39801e-20	1.55185e-17	5	T	C	Y	0.237847	4978	0.762153	400
rs35805618	2	29057718	A	G	ENSG00000171103	TRMT61B	2	29072687	-0.09666	0.0149358	9.69199e-11	1.01357e-08	2	G	A	Y	0.147248	4978	0.852752	400
rs35842680	14	73973364	G	A	ENSG00000184227	ACOT1	14	74003818	-0.1513	0.0228288	3.412e-11	3.81888e-09	14	A	G	Y	0.0626758	4978	0.937324	400
rs371671	19	13870153	A	C	ENSG00000037757	MRI1	19	13875346	-0.178	0.0152204	1.355e-31	1.0471e-28	19	C	A	Y	0.584572	4978	0.584572	400
rs3736505	11	43876435	G	A	ENSG00000149084	HSD17B12	11	43577986	-0.0942	0.00994172	2.66201e-21	8.74964e-19	11	A	G	Y	0.362395	4978	0.637605	400
rs3736994	14	59943174	C	T	ENSG00000126790	L3HYPDH	14	59927081	-0.1712	0.0206436	1.103e-16	2.33806e-14	14	T	C	Y	0.34552	4978	0.65448	400
rs3739890	9	136194812	A	G	ENSG00000148290	SURF1	9	136218610	-0.1224	0.0139448	1.672e-18	4.18954e-16	9	A	G	Y	0.494777	4978	0.505223	400
rs3740558	10	120919179	G	A	ENSG00000183605	SFXN4	10	120900279	0.07282	0.0073243	2.72599e-23	1.0524e-20	10	G	A	Y	0.508035	4978	0.508035	400
rs3740562	10	120936701	A	G	ENSG00000183605	SFXN4	10	120900279	-0.06479	0.00815748	1.98299e-15	3.72785e-13	10	G	A	Y	0.394737	4978	0.605263	400
rs3740612	10	3175763	T	C	ENSG00000107959	PITRM1	10	3179920	0.3463	0.0317541	1.083e-27	6.09304e-25	10	T	C	Y	0.715749	4978	0.715749	400
rs3743890	16	456416	G	T	ENSG00000242612	DECR2	16	451826	-0.07282	0.0109624	3.08e-11	3.46818e-09	16	T	G	Y	0.403174	4978	0.596826	400
rs3746410	20	34190870	G	A	ENSG00000214078	CPNE1	20	34213953	-0.1497	0.0226842	4.131e-11	4.5833e-09	20	A	G	Y	0.280836	4978	0.719164	400
rs3746845	21	30465039	C	T	ENSG00000156253	RWDD2B	21	30376705	0.1843	0.0243566	3.827e-14	6.28828e-12	NA	NA	NA	NA	NA	NA	NA	400
rs3751035	11	130785205	A	G	ENSG00000120451	SNX19	11	130745331	-0.07681	0.0130114	3.563e-09	2.88238e-07	11	G	A	Y	0.127762	4978	0.872238	400
rs3751972	17	26206414	C	A	ENSG00000232859	LYRM9	17	26205340	-0.2204	0.0172476	2.15901e-37	2.45463e-34	17	C	A	Y	0.785456	4978	0.785456	400
rs3754446	1	110253241	C	A	ENSG00000134201	GSTM5	1	110254864	-0.8509	0.0607889	1.61201e-44	2.74741e-41	1	A	C	Y	0.349136	4978	0.650864	400
rs3756281	4	122599249	A	G	ENSG00000164111	ANXA5	4	122589110	0.1006	0.0141804	1.3e-12	1.76229e-10	4	G	A	Y	0.433106	4978	0.566894	400
rs3756282	4	122603275	A	G	ENSG00000164111	ANXA5	4	122589110	0.1019	0.0139716	3.023e-13	4.47056e-11	NA	NA	NA	NA	NA	NA	NA	400
rs3758630	10	3188071	T	G	ENSG00000107959	PITRM1	10	3179920	0.3654	0.0303113	1.82701e-33	1.53579e-30	10	T	G	Y	0.621736	4978	0.621736	400
rs3758631	10	3187924	T	C	ENSG00000107959	PITRM1	10	3179920	0.3654	0.0303113	1.82701e-33	1.53579e-30	10	T	C	Y	0.676175	4978	0.676175	400
rs3760254	17	61851751	T	G	ENSG00000108592	FTSJ3	17	61896793	-0.05321	0.00908387	4.69499e-09	3.70552e-07	17	T	G	Y	0.725392	4978	0.725392	400
rs3760469	17	49230552	T	G	ENSG00000239672	NME1	17	49230897	-0.06702	0.00664062	5.96701e-24	2.44273e-21	17	T	G	Y	0.496183	4978	0.503817	400
rs3760669	19	49956290	C	T	ENSG00000161618	ALDH16A1	19	49956426	0.1475	0.0151033	1.57401e-22	5.75381e-20	19	C	T	Y	0.741262	4978	0.741262	400
rs3764859	14	74425056	A	C	ENSG00000140043	PTGR2	14	74318547	-0.0716	0.00937743	2.25201e-14	3.79915e-12	14	C	A	Y	0.348132	4978	0.651868	400
rs3766491	1	233140890	T	C	ENSG00000135778	NTPCR	1	233086351	-0.2734	0.0261587	1.44099e-25	6.66576e-23	1	C	T	Y	0.0849739	4978	0.915026	400
rs3766509	1	147130275	A	G	ENSG00000162836	ACP6	1	147101453	-0.2634	0.0268301	9.48207e-23	3.52867e-20	1	G	A	Y	0.580153	4978	0.580153	400
rs3768665	2	29005602	G	A	ENSG00000171103	TRMT61B	2	29072687	0.1512	0.0131711	1.66901e-30	1.20364e-27	2	G	A	Y	0.518481	4978	0.518481	400
rs3768666	2	29005870	T	C	ENSG00000171103	TRMT61B	2	29072687	-0.1349	0.0133434	4.997e-24	2.04924e-21	2	C	T	Y	0.312575	4978	0.687425	400
rs3780809	9	136302683	C	T	ENSG00000148290	SURF1	9	136218610	0.08907	0.013691	7.731e-11	8.18261e-09	9	T	C	Y	0.271595	4978	0.728405	400
rs3785572	17	61829989	C	T	ENSG00000108592	FTSJ3	17	61896793	-0.05321	0.00908387	4.69499e-09	3.70552e-07	17	C	T	Y	0.72499	4978	0.72499	400
rs3785915	17	48613837	A	G	ENSG00000006282	SPATA20	17	48620419	0.1465	0.0189634	1.115e-14	1.93117e-12	17	A	G	Y	0.800321	4978	0.800321	400
rs3787168	20	34233278	C	T	ENSG00000214078	CPNE1	20	34213953	-0.1966	0.0236887	1.047e-16	2.22443e-14	20	T	C	Y	0.287867	4978	0.712133	400
rs3791174	17	80738264	A	G	ENSG00000141560	FN3KRP	17	80674559	0.04886	0.00883154	3.158e-08	2.14568e-06	17	G	A	Y	0.335878	4978	0.664122	400
rs3791357	2	88478664	T	C	ENSG00000144115	THNSL2	2	88469835	-0.2529	0.0376708	1.901e-11	2.21636e-09	2	C	T	Y	0.0994375	4978	0.900563	400
rs3796105	2	160025639	C	A	ENSG00000196151	WDSUB1	2	160092304	0.1028	0.0170277	1.568e-09	1.341e-07	2	A	C	Y	0.178988	4978	0.821012	400
rs3799133	6	153315921	G	A	ENSG00000112031	MTRF1L	6	153308497	-0.09924	0.0169449	4.724e-09	3.72461e-07	6	G	A	Y	0.898353	4978	0.898353	400
rs3799216	6	3150515	C	T	ENSG00000137274	BPHL	6	3118608	-0.2022	0.0195232	3.89403e-25	1.73979e-22	6	C	T	Y	0.558457	4978	0.558457	400
rs3802891	11	43860300	A	G	ENSG00000149084	HSD17B12	11	43577986	0.06599	0.00934746	1.669e-12	2.22805e-10	11	G	A	Y	0.362595	4978	0.637405	400
rs38034	5	96322419	T	C	ENSG00000164308	ERAP2	5	96211643	0.443	0.037469	2.96499e-32	2.3519e-29	5	C	T	Y	0.394335	4978	0.605665	400
rs38040	5	96327663	G	A	ENSG00000164308	ERAP2	5	96211643	-0.4138	0.0393019	6.367e-26	3.02665e-23	5	A	G	Y	0.583769	4978	0.583769	400
rs3809549	15	75650972	A	G	ENSG00000140400	MAN2C1	15	75648133	0.05095	0.00874734	5.72401e-09	4.45221e-07	15	G	A	Y	0.397348	4978	0.602652	400
rs3809767	17	48595434	A	G	ENSG00000006282	SPATA20	17	48620419	-0.2359	0.0236256	1.774e-23	6.97632e-21	17	G	A	Y	0.225191	4978	0.774809	400
rs3814309	1	110277403	C	T	ENSG00000134201	GSTM5	1	110254864	-0.8029	0.0657318	2.59198e-34	2.31056e-31	1	T	C	Y	0.367015	4978	0.632985	400
rs3814592	10	3201010	C	T	ENSG00000107959	PITRM1	10	3179920	0.3472	0.030141	1.056e-30	7.74176e-28	10	C	T	Y	0.621334	4978	0.621334	400
rs3814594	10	3201097	T	C	ENSG00000107959	PITRM1	10	3179920	0.3645	0.0308918	3.93902e-32	3.11389e-29	10	T	C	Y	0.606669	4978	0.606669	400
rs3814595	10	3201679	A	G	ENSG00000107959	PITRM1	10	3179920	0.3788	0.0308033	9.35702e-35	8.68273e-32	10	A	G	Y	0.631378	4978	0.631378	400
rs3818411	10	101960966	C	T	ENSG00000095485	CWF19L1	10	101992055	-0.06486	0.00934021	3.807e-12	4.84675e-10	10	C	T	Y	0.549217	4978	0.549217	400
rs3818562	1	110300441	G	A	ENSG00000134202	GSTM3	1	110276554	-0.1566	0.0227092	5.353e-12	6.69839e-10	1	G	A	Y	0.474086	4978	0.525914	400
rs3819946	1	75175886	C	T	ENSG00000116791	CRYZ	1	75171170	-0.1952	0.0321318	1.24e-09	1.07906e-07	1	T	C	Y	0.460426	4978	0.539574	400
rs3819947	1	75229396	A	G	ENSG00000116791	CRYZ	1	75171170	-0.2009	0.0344349	5.40499e-09	4.22246e-07	1	G	A	Y	0.36139	4978	0.63861	400
rs3820129	1	147091972	T	C	ENSG00000162836	ACP6	1	147101453	0.2104	0.0282671	9.82101e-14	1.53137e-11	1	C	T	Y	0.182403	4978	0.817597	400
rs3821296	2	160086692	G	A	ENSG00000196151	WDSUB1	2	160092304	-0.2455	0.0160206	5.28495e-53	1.51513e-49	2	A	G	Y	0.478907	4978	0.521093	400
rs3827029	20	34332784	C	A	ENSG00000214078	CPNE1	20	34213953	-0.2414	0.0268418	2.396e-19	6.46026e-17	20	C	A	Y	0.804339	4978	0.804339	400
rs3829916	10	3161216	G	A	ENSG00000107959	PITRM1	10	3179920	-0.2418	0.0285864	2.707e-17	6.13727e-15	10	A	G	Y	0.312977	4978	0.687023	400
rs3848350	16	1893882	C	T	ENSG00000063854	HAGH	16	1845621	0.07208	0.00626093	1.139e-30	8.27191e-28	16	T	C	Y	0.130374	4978	0.869626	400
rs3848403	17	80693899	T	C	ENSG00000141560	FN3KRP	17	80674559	-0.1084	0.00774271	1.55299e-44	2.65828e-41	17	C	T	Y	0.59321	4978	0.59321	400
rs3851973	2	201732878	G	A	ENSG00000240344	PPIL3	2	201735630	-0.4734	0.0246794	5.23197e-82	1.10611e-77	2	A	G	Y	0.116914	4978	0.883086	400
rs3858300	10	131342129	A	C	ENSG00000170430	MGMT	10	131265448	-0.1375	0.0189801	4.34299e-13	6.28259e-11	10	A	C	Y	0.762555	4978	0.762555	400
rs3859206	17	80693128	A	G	ENSG00000141560	FN3KRP	17	80674559	-0.1096	0.00764934	1.46199e-46	2.84694e-43	17	G	A	Y	0.580755	4978	0.580755	400
rs3866545	15	75608832	T	C	ENSG00000140400	MAN2C1	15	75648133	-0.0764	0.0100448	2.82901e-14	4.70926e-12	15	C	T	Y	0.0891924	4978	0.910808	400
rs3905288	19	49955222	G	A	ENSG00000161618	ALDH16A1	19	49956426	0.15	0.0137193	7.97296e-28	4.52125e-25	19	G	A	Y	0.60908	4978	0.60908	400
rs3909451	5	96295121	T	G	ENSG00000164308	ERAP2	5	96211643	0.443	0.037469	2.96499e-32	2.3519e-29	NA	NA	NA	NA	NA	NA	NA	400
rs3962032	11	34889989	T	C	ENSG00000149089	APIP	11	34874641	-0.2269	0.024246	8.10702e-21	2.54145e-18	11	C	T	Y	0.226597	4978	0.773403	400
rs400113	17	3542455	C	T	ENSG00000197417	SHPK	17	3511556	0.09177	0.0149315	7.943e-10	7.12917e-08	17	T	C	Y	0.339092	4978	0.660908	400
rs4035021	2	201739327	A	G	ENSG00000240344	PPIL3	2	201735630	0.1204	0.0203192	3.115e-09	2.54299e-07	2	G	A	Y	0.335074	4978	0.664926	400
rs405445	1	75221150	A	G	ENSG00000116791	CRYZ	1	75171170	0.2203	0.0241875	8.39101e-20	2.36472e-17	1	G	A	Y	0.222378	4978	0.777622	400
rs4100646	16	1850446	A	G	ENSG00000063854	HAGH	16	1845621	0.03615	0.00543043	2.79599e-11	3.1796e-09	16	G	A	Y	0.471274	4978	0.528726	400
rs4129190	2	88472791	G	A	ENSG00000144115	THNSL2	2	88469835	-0.2557	0.0395019	9.60102e-11	1.00474e-08	2	G	A	Y	0.869225	4978	0.869225	400
rs4132617	2	29031312	C	A	ENSG00000171103	TRMT61B	2	29072687	0.1581	0.0129548	2.96101e-34	2.63194e-31	2	C	A	Y	0.49317	4978	0.50683	400
rs4140924	14	74432430	G	A	ENSG00000140043	PTGR2	14	74318547	-0.07237	0.00949185	2.45099e-14	4.11689e-12	14	A	G	Y	0.197067	4978	0.802933	400
rs417186	19	13866866	G	T	ENSG00000037757	MRI1	19	13875346	-0.09747	0.0174897	2.504e-08	1.73456e-06	19	T	G	Y	0.360185	4978	0.639815	400
rs417886	19	13865741	G	A	ENSG00000037757	MRI1	19	13875346	-0.09725	0.0177326	4.152e-08	2.7577e-06	19	A	G	Y	0.434914	4978	0.565086	400
rs4233728	2	28977274	A	G	ENSG00000171103	TRMT61B	2	29072687	0.0906	0.0141611	1.576e-10	1.59761e-08	2	A	G	Y	0.60687	4978	0.60687	400
rs4233729	2	29092679	C	T	ENSG00000171103	TRMT61B	2	29072687	0.1571	0.0130306	1.79798e-33	1.51413e-30	2	T	C	Y	0.506428	4978	0.506428	400
rs4242746	10	3202065	T	C	ENSG00000107959	PITRM1	10	3179920	0.3424	0.0303973	1.97198e-29	1.28271e-26	10	T	C	Y	0.620932	4978	0.620932	400
rs4242747	10	3202140	C	T	ENSG00000107959	PITRM1	10	3179920	0.3286	0.0299297	4.81901e-28	2.78718e-25	10	C	T	Y	0.576135	4978	0.576135	400
rs4246599	2	88464926	A	G	ENSG00000144115	THNSL2	2	88469835	-0.2594	0.0396577	6.112e-11	6.62453e-09	2	A	G	Y	0.866814	4978	0.866814	400
rs4253940	1	28263202	C	T	ENSG00000117748	RPA2	1	28218035	0.0452	0.00816158	3.05699e-08	2.08345e-06	1	C	T	Y	0.555444	4978	0.555444	400
rs4291250	8	67395445	A	C	ENSG00000147576	ADHFE1	8	67342420	0.207	0.0239051	4.749e-18	1.14725e-15	8	C	A	Y	0.141221	4978	0.858779	400
rs4336954	10	120976553	T	C	ENSG00000183605	SFXN4	10	120900279	0.06704	0.00813123	1.65501e-16	3.4368e-14	10	C	T	Y	0.277421	4978	0.722579	400
rs4337471	2	88448348	A	G	ENSG00000144115	THNSL2	2	88469835	-0.327	0.0279586	1.338e-31	1.03568e-28	2	A	G	Y	0.69546	4978	0.69546	400
rs4358081	2	29100642	C	A	ENSG00000171103	TRMT61B	2	29072687	0.1355	0.0134514	7.24899e-24	2.94934e-21	2	A	C	Y	0.51808	4978	0.51808	400
rs4359651	2	88464840	G	T	ENSG00000144115	THNSL2	2	88469835	-0.3249	0.0275373	3.97099e-32	3.13383e-29	2	G	T	Y	0.69084	4978	0.69084	400
rs4372836	2	28973883	T	C	ENSG00000171103	TRMT61B	2	29072687	0.1325	0.0143017	1.95701e-20	5.87524e-18	2	T	C	Y	0.698072	4978	0.698072	400
rs4381763	2	201776988	G	T	ENSG00000240344	PPIL3	2	201735630	-0.3762	0.0213226	1.14601e-69	7.94394e-66	2	T	G	Y	0.248292	4978	0.751708	400
rs4386315	2	88435831	A	G	ENSG00000144115	THNSL2	2	88469835	-0.2587	0.0398251	8.25398e-11	8.70539e-09	2	A	G	Y	0.895339	4978	0.895339	400
rs4386964	8	67395905	A	G	ENSG00000147576	ADHFE1	8	67342420	0.2397	0.0211555	9.27899e-30	6.17844e-27	8	G	A	Y	0.23403	4978	0.76597	400
rs4389288	2	29140711	A	G	ENSG00000171103	TRMT61B	2	29072687	0.1116	0.0158993	2.23201e-12	2.93244e-10	2	G	A	Y	0.379269	4978	0.620731	400
rs442573	19	13866405	G	A	ENSG00000037757	MRI1	19	13875346	-0.09619	0.0175305	4.088e-08	2.71675e-06	19	A	G	Y	0.444556	4978	0.555444	400
rs4428104	22	24210050	C	A	ENSG00000133433	GSTT2B	22	24299601	-0.3338	0.0552676	1.544e-09	1.32218e-07	NA	NA	NA	NA	NA	NA	NA	400
rs4497305	10	3206256	C	A	ENSG00000107959	PITRM1	10	3179920	0.2918	0.0300549	2.76301e-22	9.93061e-20	10	C	A	Y	0.596022	4978	0.596022	400
rs4507156	20	3228460	T	C	ENSG00000125877	ITPA	20	3189514	-0.2778	0.0290156	1.027e-21	3.50973e-19	20	C	T	Y	0.221977	4978	0.778023	400
rs452242	1	75225625	T	G	ENSG00000116791	CRYZ	1	75171170	0.2203	0.0241875	8.39101e-20	2.36472e-17	1	G	T	Y	0.211531	4978	0.788469	400
rs4523957	17	2208899	G	T	ENSG00000167720	SRR	17	2206677	0.08359	0.0135017	5.976e-10	5.51615e-08	17	G	T	Y	0.524106	4978	0.524106	400
rs4526985	15	75686082	T	G	ENSG00000140400	MAN2C1	15	75648133	0.05295	0.0087369	1.357e-09	1.17275e-07	15	T	G	Y	0.602652	4978	0.602652	400
rs4546266	4	122654843	T	C	ENSG00000164111	ANXA5	4	122589110	-0.08905	0.0146747	1.293e-09	1.12319e-07	4	T	C	Y	0.644436	4978	0.644436	400
rs456253	17	3543271	G	A	ENSG00000197417	SHPK	17	3511556	0.09058	0.0149495	1.369e-09	1.18257e-07	17	A	G	Y	0.339494	4978	0.660506	400
rs4577244	2	29120733	T	C	ENSG00000171103	TRMT61B	2	29072687	0.1115	0.0158942	2.297e-12	3.00634e-10	2	C	T	Y	0.379068	4978	0.620932	400
rs4587912	14	74281170	G	A	ENSG00000140043	PTGR2	14	74318547	0.1232	0.0124635	4.841e-23	1.83237e-20	14	G	A	Y	0.873443	4978	0.873443	400
rs460716	17	3511808	A	G	ENSG00000197417	SHPK	17	3511556	-0.1332	0.015455	6.77999e-18	1.61314e-15	17	A	G	Y	0.749297	4978	0.749297	400
rs4609511	10	3206027	A	G	ENSG00000107959	PITRM1	10	3179920	0.3024	0.0305478	4.19401e-23	1.59267e-20	10	A	G	Y	0.625151	4978	0.625151	400
rs4611105	10	3173364	A	G	ENSG00000107959	PITRM1	10	3179920	0.2924	0.0307178	1.75e-21	5.85982e-19	10	A	G	Y	0.691041	4978	0.691041	400
rs4611608	2	29064536	G	A	ENSG00000171103	TRMT61B	2	29072687	0.158	0.0130195	6.84093e-34	5.91648e-31	2	A	G	Y	0.551025	4978	0.551025	400
rs4620624	10	3206365	T	C	ENSG00000107959	PITRM1	10	3179920	0.3052	0.0307463	3.196e-23	1.22066e-20	10	T	C	Y	0.696665	4978	0.696665	400
rs4620711	11	43713843	T	C	ENSG00000149084	HSD17B12	11	43577986	0.06282	0.0093949	2.28399e-11	2.63314e-09	11	C	T	Y	0.418642	4978	0.581358	400
rs4622451	14	74366247	A	G	ENSG00000140043	PTGR2	14	74318547	0.09665	0.00901734	8.35802e-27	4.30586e-24	14	A	G	Y	0.632583	4978	0.632583	400
rs4622700	2	201793113	T	C	ENSG00000240344	PPIL3	2	201735630	-0.3899	0.0224348	1.185e-67	7.19415e-64	2	C	T	Y	0.190438	4978	0.809562	400
rs4633926	2	88465476	A	C	ENSG00000144115	THNSL2	2	88469835	-0.2594	0.0396577	6.112e-11	6.62453e-09	2	A	C	Y	0.898353	4978	0.898353	400
rs4638745	2	29093803	G	A	ENSG00000171103	TRMT61B	2	29072687	0.1564	0.0130771	5.76601e-33	4.71051e-30	2	A	G	Y	0.506227	4978	0.506227	400
rs4643069	11	43775734	A	G	ENSG00000149084	HSD17B12	11	43577986	-0.0946	0.00987239	9.49297e-22	3.25016e-19	11	A	G	Y	0.642628	4978	0.642628	400
rs465563	17	3513719	G	A	ENSG00000197417	SHPK	17	3511556	-0.1361	0.0145151	6.82502e-21	2.15557e-18	17	G	A	Y	0.489152	4978	0.510848	400
rs4658997	1	119781299	A	G	ENSG00000116874	WARS2	1	119573839	-0.1464	0.0247575	3.35199e-09	2.7233e-07	1	A	G	Y	0.87284	4978	0.87284	400
rs4665041	2	160073035	G	A	ENSG00000196151	WDSUB1	2	160092304	-0.2419	0.0168091	5.89202e-47	1.16942e-43	2	A	G	Y	0.291483	4978	0.708517	400
rs4665052	2	160116281	A	G	ENSG00000196151	WDSUB1	2	160092304	-0.2397	0.014611	1.74898e-60	7.52114e-57	2	A	G	Y	0.193451	4978	0.806549	400
rs4665053	2	160138654	A	C	ENSG00000196151	WDSUB1	2	160092304	-0.239	0.0146957	1.79803e-59	7.59149e-56	2	A	C	Y	0.269787	4978	0.730213	400
rs4665437	2	29171381	T	C	ENSG00000171103	TRMT61B	2	29072687	0.1115	0.0158942	2.297e-12	3.00634e-10	2	C	T	Y	0.379871	4978	0.620129	400
rs4666122	2	29092850	T	G	ENSG00000171103	TRMT61B	2	29072687	0.1571	0.0130306	1.79798e-33	1.51413e-30	2	G	T	Y	0.506428	4978	0.506428	400
rs4666141	2	29164022	T	G	ENSG00000171103	TRMT61B	2	29072687	0.1115	0.0158942	2.297e-12	3.00634e-10	2	G	T	Y	0.379068	4978	0.620932	400
rs469876	5	96121406	G	A	ENSG00000164308	ERAP2	5	96211643	0.2594	0.0470829	3.59999e-08	2.41942e-06	5	A	G	Y	0.228606	4978	0.771394	400
rs471390	10	131382825	A	G	ENSG00000170430	MGMT	10	131265448	0.1321	0.018309	5.39201e-13	7.7148e-11	10	G	A	Y	0.441141	4978	0.558859	400
rs4750759	10	131436603	A	G	ENSG00000170430	MGMT	10	131265448	-0.161	0.0180772	5.28e-19	1.37803e-16	10	G	A	Y	0.512656	4978	0.512656	400
rs4751099	10	131346464	C	T	ENSG00000170430	MGMT	10	131265448	-0.1323	0.0201862	5.60198e-11	6.0945e-09	10	T	C	Y	0.160908	4978	0.839092	400
rs4751100	10	131346786	C	T	ENSG00000170430	MGMT	10	131265448	-0.1253	0.0197203	2.09999e-10	2.08912e-08	10	C	T	Y	0.794898	4978	0.794898	400
rs4751104	10	131405358	A	G	ENSG00000170430	MGMT	10	131265448	-0.1701	0.0195719	3.592e-18	8.76638e-16	10	G	A	Y	0.326838	4978	0.673162	400
rs4752262	10	120957885	C	T	ENSG00000183605	SFXN4	10	120900279	-0.04817	0.00793883	1.298e-09	1.12721e-07	10	T	C	Y	0.502411	4978	0.502411	400
rs4755202	11	43619938	A	G	ENSG00000149084	HSD17B12	11	43577986	0.0544	0.00942451	7.82499e-09	5.96109e-07	11	G	A	Y	0.458618	4978	0.541382	400
rs4755722	11	43636578	A	G	ENSG00000149084	HSD17B12	11	43577986	-0.05849	0.0102369	1.106e-08	8.20481e-07	11	A	G	Y	0.662716	4978	0.662716	400
rs4755726	11	43642130	T	G	ENSG00000149084	HSD17B12	11	43577986	-0.05849	0.0102369	1.106e-08	8.20481e-07	11	T	G	Y	0.696665	4978	0.696665	400
rs4755731	11	43685168	G	A	ENSG00000149084	HSD17B12	11	43577986	0.06047	0.0093493	9.93999e-11	1.03846e-08	11	A	G	Y	0.440337	4978	0.559663	400
rs4755744	11	43817730	C	A	ENSG00000149084	HSD17B12	11	43577986	-0.09444	0.00993192	1.93e-21	6.4324e-19	11	C	A	Y	0.642828	4978	0.642828	400
rs477692	10	131426022	T	C	ENSG00000170430	MGMT	10	131265448	-0.1598	0.0179518	5.50403e-19	1.43489e-16	10	T	C	Y	0.481519	4978	0.518481	400
rs4793659	17	48606606	G	A	ENSG00000006282	SPATA20	17	48620419	0.142	0.0199846	1.199e-12	1.63444e-10	17	G	A	Y	0.812174	4978	0.812174	400
rs4796172	17	26198381	A	G	ENSG00000232859	LYRM9	17	26205340	-0.2024	0.0177821	5.12601e-30	3.52433e-27	17	A	G	Y	0.68863	4978	0.68863	400
rs4796190	17	26203119	C	T	ENSG00000232859	LYRM9	17	26205340	-0.1357	0.0165809	2.743e-16	5.57278e-14	17	C	T	Y	0.748493	4978	0.748493	400
rs4796222	17	26216786	A	G	ENSG00000232859	LYRM9	17	26205340	-0.22	0.0172576	3.19901e-37	3.56716e-34	17	A	G	Y	0.787666	4978	0.787666	400
rs4796228	17	26222810	G	A	ENSG00000232859	LYRM9	17	26205340	-0.1948	0.0158897	1.49399e-34	1.34992e-31	17	G	A	Y	0.589594	4978	0.589594	400
rs4801799	19	49948612	A	G	ENSG00000161618	ALDH16A1	19	49956426	0.1507	0.0138338	1.23599e-27	6.92859e-25	19	A	G	Y	0.607875	4978	0.607875	400
rs480643	10	131400308	A	G	ENSG00000170430	MGMT	10	131265448	-0.1556	0.0180499	6.664e-18	1.58717e-15	10	A	G	Y	0.442949	4978	0.557051	400
rs4820571	22	24242973	A	G	ENSG00000133433	GSTT2B	22	24299601	0.4723	0.0548174	6.94099e-18	1.64891e-15	22	A	G	Y	0.567095	4978	0.567095	400
rs4822443	22	24235198	A	G	ENSG00000133433	GSTT2B	22	24299601	-0.3929	0.0700944	2.079e-08	1.46208e-06	22	G	A	Y	0.20912	4978	0.79088	400
rs4822451	22	24248166	T	G	ENSG00000133433	GSTT2B	22	24299601	0.7195	0.0513921	1.55399e-44	2.65828e-41	22	T	G	Y	0.577139	4978	0.577139	400
rs4822458	22	24265659	C	T	ENSG00000133433	GSTT2B	22	24299601	0.6886	0.0501959	7.89599e-43	1.19451e-39	22	C	T	Y	0.387103	4978	0.612897	400
rs4822461	22	24268120	G	T	ENSG00000133433	GSTT2B	22	24299601	0.6846	0.0653247	1.068e-25	4.98256e-23	22	G	T	Y	0.816392	4978	0.816392	400
rs4822466	22	24312204	G	A	ENSG00000133433	GSTT2B	22	24299601	0.6862	0.0503935	3.17998e-42	4.65161e-39	22	G	A	Y	0.394536	4978	0.605464	400
rs4833229	4	122600664	A	G	ENSG00000164111	ANXA5	4	122589110	0.1019	0.0139716	3.023e-13	4.47056e-11	4	G	A	Y	0.435516	4978	0.564484	400
rs483769	11	34849573	G	A	ENSG00000149089	APIP	11	34874641	-0.1796	0.0247383	3.87101e-13	5.63669e-11	11	A	G	Y	0.265167	4978	0.734833	400
rs483959	10	131360468	T	C	ENSG00000170430	MGMT	10	131265448	-0.1115	0.0191101	5.39199e-09	4.21303e-07	10	T	C	Y	0.577541	4978	0.577541	400
rs4842843	15	83632164	T	C	ENSG00000169609	C15orf40	15	83657193	0.1059	0.0100778	7.91406e-26	3.74483e-23	15	T	C	Y	0.693049	4978	0.693049	400
rs4842860	15	83680287	A	G	ENSG00000169609	C15orf40	15	83657193	0.1069	0.00996605	7.65097e-27	3.97467e-24	15	A	G	Y	0.623544	4978	0.623544	400
rs4843144	15	83584065	A	G	ENSG00000169609	C15orf40	15	83657193	-0.07504	0.0101998	1.88101e-13	2.8396e-11	15	G	A	Y	0.565488	4978	0.565488	400
rs4855833	3	49657441	A	G	ENSG00000173540	GMPPB	3	49754277	0.09256	0.00990944	9.58001e-21	2.96353e-18	3	A	G	Y	0.848935	4978	0.848935	400
rs4855846	3	49683526	G	A	ENSG00000173540	GMPPB	3	49754277	0.09256	0.00990944	9.58001e-21	2.96353e-18	3	G	A	Y	0.861591	4978	0.861591	400
rs4855881	3	49715446	G	A	ENSG00000173540	GMPPB	3	49754277	0.04652	0.00763442	1.105e-09	9.68115e-08	3	G	A	Y	0.626959	4978	0.626959	400
rs4855882	3	49715354	G	T	ENSG00000173540	GMPPB	3	49754277	0.09256	0.00990944	9.58001e-21	2.96353e-18	3	G	T	Y	0.909803	4978	0.909803	400
rs4855884	3	49704077	A	G	ENSG00000173540	GMPPB	3	49754277	0.04591	0.00761427	1.645e-09	1.40362e-07	3	A	G	Y	0.654279	4978	0.654279	400
rs4855885	3	49690199	G	A	ENSG00000173540	GMPPB	3	49754277	0.09256	0.00990944	9.58001e-21	2.96353e-18	3	G	A	Y	0.913821	4978	0.913821	400
rs485845	11	34830389	A	C	ENSG00000149089	APIP	11	34874641	0.1924	0.0257524	7.95003e-14	1.2514e-11	NA	NA	NA	NA	NA	NA	NA	400
rs4866402	5	34000214	A	C	ENSG00000242110	AMACR	5	33986283	-0.3067	0.0246739	1.793e-35	1.72765e-32	5	A	C	Y	0.717557	4978	0.717557	400
rs4869315	5	96229272	A	G	ENSG00000164308	ERAP2	5	96211643	-0.3577	0.0440968	4.99201e-16	9.9419e-14	5	G	A	Y	0.483126	4978	0.516874	400
rs487820	9	136212369	A	G	ENSG00000148290	SURF1	9	136218610	-0.1358	0.0136191	2.03599e-23	7.94605e-21	9	G	A	Y	0.51366	4978	0.51366	400
rs4878560	9	34282388	A	C	ENSG00000164978	NUDT2	9	34329504	0.09765	0.0110006	6.88402e-19	1.77768e-16	9	C	A	Y	0.300321	4978	0.699679	400
rs4878562	9	34298010	A	G	ENSG00000164978	NUDT2	9	34329504	-0.06881	0.0109291	3.053e-10	2.96945e-08	9	G	A	Y	0.184612	4978	0.815388	400
rs4878564	9	34375450	C	T	ENSG00000164978	NUDT2	9	34329504	0.1008	0.0112461	3.156e-19	8.39971e-17	9	T	C	Y	0.240056	4978	0.759944	400
rs4879775	9	34334793	A	G	ENSG00000164978	NUDT2	9	34329504	0.1032	0.0111299	1.822e-20	5.48943e-18	9	G	A	Y	0.32724	4978	0.67276	400
rs4880592	10	3173581	G	A	ENSG00000107959	PITRM1	10	3179920	-0.3583	0.0274061	4.652e-39	5.76144e-36	10	A	G	Y	0.471876	4978	0.528124	400
rs4886702	15	75724703	G	T	ENSG00000140400	MAN2C1	15	75648133	0.05265	0.00878674	2.073e-09	1.74367e-07	15	G	T	Y	0.600643	4978	0.600643	400
rs4886704	15	75732993	T	C	ENSG00000140400	MAN2C1	15	75648133	0.05297	0.00876056	1.481e-09	1.27245e-07	15	T	C	Y	0.533748	4978	0.533748	400
rs4886705	15	75747203	G	A	ENSG00000140400	MAN2C1	15	75648133	-0.05168	0.00877054	3.80501e-09	3.05845e-07	15	A	G	Y	0.536963	4978	0.536963	400
rs4886706	15	75747219	T	C	ENSG00000140400	MAN2C1	15	75648133	0.0536	0.00878147	1.036e-09	9.12656e-08	15	T	C	Y	0.580153	4978	0.580153	400
rs4898989	14	59935344	A	G	ENSG00000126790	L3HYPDH	14	59927081	-0.1429	0.0210608	1.16e-11	1.39174e-09	14	G	A	Y	0.417236	4978	0.582764	400
rs4899468	14	73936597	C	T	ENSG00000184227	ACOT1	14	74003818	0.1329	0.0201534	4.269e-11	4.72456e-09	14	C	T	Y	0.837284	4978	0.837284	400
rs4899469	14	73990117	T	C	ENSG00000184227	ACOT1	14	74003818	0.2133	0.0182771	1.807e-31	1.38601e-28	14	T	C	Y	0.681197	4978	0.681197	400
rs4901941	14	60031645	C	T	ENSG00000126790	L3HYPDH	14	59927081	-0.1569	0.0203235	1.162e-14	2.00845e-12	14	C	T	Y	0.53636	4978	0.53636	400
rs4903111	14	73905947	A	G	ENSG00000184227	ACOT1	14	74003818	0.1233	0.0201176	8.84499e-10	7.86954e-08	14	A	G	Y	0.824427	4978	0.824427	400
rs4903117	14	73975179	A	G	ENSG00000184227	ACOT1	14	74003818	0.1606	0.0196308	2.81398e-16	5.7095e-14	14	A	G	Y	0.82503	4978	0.82503	400
rs4903163	14	74451171	T	C	ENSG00000140043	PTGR2	14	74318547	0.1129	0.0121802	1.876e-20	5.64115e-18	14	T	C	Y	0.849136	4978	0.849136	400
rs4962046	9	136237783	A	C	ENSG00000148290	SURF1	9	136218610	-0.13	0.020701	3.388e-10	3.26757e-08	9	C	A	Y	0.162515	4978	0.837485	400
rs496298	10	131355130	A	G	ENSG00000170430	MGMT	10	131265448	-0.1268	0.0197921	1.488e-10	1.51419e-08	10	A	G	Y	0.797107	4978	0.797107	400
rs496620	11	34968327	C	T	ENSG00000149089	APIP	11	34874641	0.2795	0.0249196	3.40098e-29	2.18771e-26	11	C	T	Y	0.685818	4978	0.685818	400
rs4968599	17	61835992	T	C	ENSG00000108592	FTSJ3	17	61896793	-0.05321	0.00908387	4.69499e-09	3.70552e-07	17	T	C	Y	0.730816	4978	0.730816	400
rs4970774	1	110268828	C	A	ENSG00000134201	GSTM5	1	110254864	-0.6477	0.0637864	3.174e-24	1.32266e-21	1	A	C	Y	0.546605	4978	0.546605	400
rs4970777	1	110283785	C	T	ENSG00000134201	GSTM5	1	110254864	0.498	0.0644169	1.068e-14	1.85322e-12	1	C	T	Y	0.754118	4978	0.754118	400
rs4970777	1	110283785	C	T	ENSG00000134202	GSTM3	1	110276554	-0.2807	0.0213797	2.23699e-39	2.80035e-36	1	C	T	Y	0.754118	4978	0.754118	400
rs497582	11	34991727	T	C	ENSG00000149089	APIP	11	34874641	0.3341	0.0244493	1.643e-42	2.43401e-39	11	T	C	Y	0.570711	4978	0.570711	400
rs497837	11	34829032	G	A	ENSG00000149089	APIP	11	34874641	0.2178	0.0370034	3.958e-09	3.17373e-07	11	G	A	Y	0.801728	4978	0.801728	400
rs502415	6	153333440	G	T	ENSG00000112031	MTRF1L	6	153308497	-0.1025	0.0130936	4.947e-15	8.91559e-13	6	G	T	Y	0.666734	4978	0.666734	400
rs502857	11	34854662	T	C	ENSG00000149089	APIP	11	34874641	0.1605	0.0273251	4.26099e-09	3.39966e-07	11	T	C	Y	0.597027	4978	0.597027	400
rs503660	10	131418999	A	G	ENSG00000170430	MGMT	10	131265448	-0.1587	0.018004	1.19999e-18	3.03796e-16	10	A	G	Y	0.454198	4978	0.545802	400
rs506219	6	153333883	C	T	ENSG00000112031	MTRF1L	6	153308497	-0.1025	0.0130936	4.947e-15	8.91559e-13	6	C	T	Y	0.666935	4978	0.666935	400
rs506915	10	131398005	G	A	ENSG00000170430	MGMT	10	131265448	0.1335	0.0181062	1.66601e-13	2.52859e-11	10	A	G	Y	0.421856	4978	0.578144	400
rs507900	10	131398144	A	G	ENSG00000170430	MGMT	10	131265448	0.1331	0.0181648	2.34699e-13	3.50639e-11	10	G	A	Y	0.433307	4978	0.566693	400
rs511770	10	131361224	A	G	ENSG00000170430	MGMT	10	131265448	-0.1116	0.0191638	5.764e-09	4.48107e-07	10	A	G	Y	0.64323	4978	0.64323	400
rs512770	9	136133506	A	G	ENSG00000148290	SURF1	9	136218610	-0.09491	0.0161412	4.10299e-09	3.28093e-07	9	A	G	Y	0.726396	4978	0.726396	400
rs513736	10	131406489	G	A	ENSG00000170430	MGMT	10	131265448	-0.1562	0.0180921	5.945e-18	1.42139e-15	10	G	A	Y	0.439333	4978	0.560667	400
rs514182	11	35034307	A	G	ENSG00000149089	APIP	11	34874641	0.2778	0.0260435	1.456e-26	7.30252e-24	11	A	G	Y	0.585577	4978	0.585577	400
rs514963	10	131419707	C	T	ENSG00000170430	MGMT	10	131265448	-0.1438	0.0186831	1.395e-14	2.3969e-12	10	C	T	Y	0.491362	4978	0.508638	400
rs516228	11	34838823	G	A	ENSG00000149089	APIP	11	34874641	0.1931	0.0258287	7.65099e-14	1.20494e-11	11	G	A	Y	0.528124	4978	0.528124	400
rs517323	19	13870227	T	C	ENSG00000037757	MRI1	19	13875346	-0.178	0.0152204	1.355e-31	1.0471e-28	19	C	T	Y	0.579148	4978	0.579148	400
rs519858	11	34831971	G	T	ENSG00000149089	APIP	11	34874641	0.2177	0.0368661	3.523e-09	2.85176e-07	11	G	T	Y	0.830856	4978	0.830856	400
rs523472	11	35031668	G	A	ENSG00000149089	APIP	11	34874641	0.3162	0.0247828	2.78201e-37	3.12846e-34	11	G	A	Y	0.576738	4978	0.576738	400
rs524545	10	131411840	G	T	ENSG00000170430	MGMT	10	131265448	-0.144	0.0186425	1.125e-14	1.94776e-12	10	G	T	Y	0.473684	4978	0.526316	400
rs525487	1	75217420	G	A	ENSG00000116791	CRYZ	1	75171170	0.2203	0.0241875	8.39101e-20	2.36472e-17	1	A	G	Y	0.211933	4978	0.788067	400
rs530466	10	131427717	T	C	ENSG00000170430	MGMT	10	131265448	-0.1598	0.0179518	5.50403e-19	1.43489e-16	10	T	C	Y	0.481519	4978	0.518481	400
rs531572	10	131427569	C	T	ENSG00000170430	MGMT	10	131265448	-0.1598	0.0179518	5.50403e-19	1.43489e-16	10	C	T	Y	0.481519	4978	0.518481	400
rs535719	11	34853382	A	G	ENSG00000149089	APIP	11	34874641	0.1963	0.0257926	2.726e-14	4.54675e-12	11	A	G	Y	0.530133	4978	0.530133	400
rs544217	10	131420584	A	G	ENSG00000170430	MGMT	10	131265448	-0.1447	0.0186805	9.48099e-15	1.65305e-12	10	A	G	Y	0.507031	4978	0.507031	400
rs545323	6	153345309	C	T	ENSG00000112031	MTRF1L	6	153308497	-0.1025	0.0132589	1.07e-14	1.856e-12	6	C	T	Y	0.765769	4978	0.765769	400
rs546333	10	131431124	G	A	ENSG00000170430	MGMT	10	131265448	-0.1787	0.0205178	3.052e-18	7.48982e-16	10	A	G	Y	0.290478	4978	0.709522	400
rs551491	10	131397821	G	A	ENSG00000170430	MGMT	10	131265448	-0.1162	0.0185013	3.37199e-10	3.2528e-08	10	G	A	Y	0.456006	4978	0.543994	400
rs552627	11	34826680	G	A	ENSG00000149089	APIP	11	34874641	0.1936	0.0259501	8.622e-14	1.35327e-11	11	G	A	Y	0.60908	4978	0.60908	400
rs553371	10	131413676	T	C	ENSG00000170430	MGMT	10	131265448	-0.1587	0.018004	1.19999e-18	3.03796e-16	10	T	C	Y	0.451788	4978	0.548212	400
rs553877	9	136214955	A	G	ENSG00000148290	SURF1	9	136218610	0.1121	0.0138246	5.11601e-16	1.01779e-13	9	A	G	Y	0.674769	4978	0.674769	400
rs558114	11	65632262	G	T	ENSG00000172803	SNX32	11	65601112	0.08994	0.0125224	6.85202e-13	9.65943e-11	11	G	T	Y	0.427682	4978	0.572318	400
rs558764	10	131426957	T	G	ENSG00000170430	MGMT	10	131265448	-0.16	0.0180466	7.58501e-19	1.95219e-16	10	T	G	Y	0.447971	4978	0.552029	400
rs566798	11	34852277	C	T	ENSG00000149089	APIP	11	34874641	0.1591	0.0274491	6.78401e-09	5.21598e-07	11	C	T	Y	0.682001	4978	0.682001	400
rs567700	10	131423126	C	T	ENSG00000170430	MGMT	10	131265448	-0.1587	0.018004	1.19999e-18	3.03796e-16	10	C	T	Y	0.440739	4978	0.559261	400
rs568529	11	34842506	C	A	ENSG00000149089	APIP	11	34874641	0.1581	0.0274756	8.70501e-09	6.58076e-07	11	C	A	Y	0.677782	4978	0.677782	400
rs568617	11	65653242	T	C	ENSG00000172803	SNX32	11	65601112	0.14	0.014352	1.76e-22	6.41099e-20	11	C	T	Y	0.305143	4978	0.694857	400
rs570967	10	131421330	T	G	ENSG00000170430	MGMT	10	131265448	-0.1453	0.0186235	6.09401e-15	1.09066e-12	10	T	G	Y	0.505826	4978	0.505826	400
rs571549	9	136221213	T	C	ENSG00000148290	SURF1	9	136218610	-0.1356	0.0137001	4.25701e-23	1.61527e-20	9	C	T	Y	0.511249	4978	0.511249	400
rs574831	10	131379190	A	G	ENSG00000170430	MGMT	10	131265448	-0.1167	0.0186139	3.62199e-10	3.46946e-08	10	A	G	Y	0.470068	4978	0.529932	400
rs5751759	22	24234493	G	A	ENSG00000133433	GSTT2B	22	24299601	-0.3854	0.0700981	3.84099e-08	2.56637e-06	22	A	G	Y	0.214142	4978	0.785858	400
rs5751760	22	24243573	G	A	ENSG00000133433	GSTT2B	22	24299601	0.6619	0.0502686	1.35401e-39	1.73236e-36	22	G	A	Y	0.412013	4978	0.587987	400
rs5751761	22	24243736	C	T	ENSG00000133433	GSTT2B	22	24299601	0.6619	0.0502686	1.35401e-39	1.73236e-36	22	C	T	Y	0.442748	4978	0.557252	400
rs5751770	22	24252842	T	C	ENSG00000133433	GSTT2B	22	24299601	0.7232	0.0514449	6.90295e-45	1.21438e-41	22	T	C	Y	0.573724	4978	0.573724	400
rs5760093	22	24240340	G	A	ENSG00000133433	GSTT2B	22	24299601	0.6067	0.0620799	1.472e-22	5.3979e-20	22	G	A	Y	0.642628	4978	0.642628	400
rs5760095	22	24247293	A	G	ENSG00000133433	GSTT2B	22	24299601	0.6721	0.0503461	1.191e-40	1.6103e-37	22	A	G	Y	0.396344	4978	0.603656	400
rs5760096	22	24247310	A	G	ENSG00000133433	GSTT2B	22	24299601	0.6593	0.0593209	1.071e-28	6.5621e-26	NA	NA	NA	NA	NA	NA	NA	400
rs5760098	22	24248314	A	G	ENSG00000133433	GSTT2B	22	24299601	0.7195	0.0513921	1.55399e-44	2.65828e-41	22	A	G	Y	0.592407	4978	0.592407	400
rs5760101	22	24248712	T	C	ENSG00000133433	GSTT2B	22	24299601	0.6619	0.0593033	6.30801e-29	3.94299e-26	22	T	C	Y	0.718763	4978	0.718763	400
rs5760102	22	24248761	T	C	ENSG00000133433	GSTT2B	22	24299601	0.7195	0.0513921	1.55399e-44	2.65828e-41	22	T	C	Y	0.591	4978	0.591	400
rs5760106	22	24250645	C	A	ENSG00000133433	GSTT2B	22	24299601	0.7193	0.0518947	1.09501e-43	1.76277e-40	22	C	A	Y	0.622539	4978	0.622539	400
rs5760176	22	24402321	A	G	ENSG00000133433	GSTT2B	22	24299601	-0.6244	0.0514352	6.519e-34	5.64857e-31	22	G	A	Y	0.345119	4978	0.654881	400
rs578932	10	131370724	A	C	ENSG00000170430	MGMT	10	131265448	0.1333	0.0182517	2.80499e-13	4.16008e-11	10	C	A	Y	0.428084	4978	0.571916	400
rs579325	10	131363688	T	C	ENSG00000170430	MGMT	10	131265448	0.1292	0.0181083	9.69e-13	1.34139e-10	10	C	T	Y	0.435315	4978	0.564685	400
rs583245	17	80723451	G	A	ENSG00000141560	FN3KRP	17	80674559	0.04955	0.00886541	2.282e-08	1.59434e-06	17	A	G	Y	0.350743	4978	0.649257	400
rs583583	1	147083114	T	C	ENSG00000162836	ACP6	1	147101453	-0.2724	0.0278197	1.223e-22	4.49368e-20	1	C	T	Y	0.29771	4978	0.70229	400
rs583887	11	65644027	T	C	ENSG00000172803	SNX32	11	65601112	0.14	0.014352	1.76e-22	6.41099e-20	11	T	C	Y	0.69546	4978	0.69546	400
rs598662	6	153348708	G	A	ENSG00000112031	MTRF1L	6	153308497	0.0668	0.012246	4.90201e-08	3.21153e-06	6	A	G	Y	0.479108	4978	0.520892	400
rs599314	17	80728072	G	A	ENSG00000141560	FN3KRP	17	80674559	0.05248	0.00889906	3.69599e-09	2.97804e-07	17	A	G	Y	0.46585	4978	0.53415	400
rs5996635	22	24270777	C	T	ENSG00000133433	GSTT2B	22	24299601	0.6846	0.0653247	1.068e-25	4.98256e-23	NA	NA	NA	NA	NA	NA	NA	400
rs6003942	22	24239065	T	C	ENSG00000133433	GSTT2B	22	24299601	0.9804	0.159561	8.02798e-10	7.20266e-08	22	C	T	Y	0.0644837	4978	0.935516	400
rs6003959	22	24264395	T	C	ENSG00000133433	GSTT2B	22	24299601	0.4733	0.064881	2.98899e-13	4.42238e-11	22	C	T	Y	0.209723	4978	0.790277	400
rs6003970	22	24270733	G	A	ENSG00000133433	GSTT2B	22	24299601	0.6829	0.0659776	4.16398e-25	1.85416e-22	22	G	A	Y	0.814785	4978	0.814785	400
rs6004011	22	24338071	G	T	ENSG00000133433	GSTT2B	22	24299601	0.82	0.0719121	4.04802e-30	2.84488e-27	22	T	G	Y	0.247087	4978	0.752913	400
rs601863	11	65646557	C	A	ENSG00000172803	SNX32	11	65601112	0.1404	0.0143145	1.038e-22	3.84435e-20	11	C	A	Y	0.695058	4978	0.695058	400
rs6037506	20	3199769	T	C	ENSG00000125877	ITPA	20	3189514	0.1715	0.0271613	2.717e-10	2.66722e-08	20	T	C	Y	0.647851	4978	0.647851	400
rs6037515	20	3233091	A	C	ENSG00000125877	ITPA	20	3189514	-0.2922	0.0309013	3.202e-21	1.03632e-18	20	C	A	Y	0.237445	4978	0.762555	400
rs6051693	20	3244449	G	T	ENSG00000125877	ITPA	20	3189514	-0.2922	0.0309013	3.202e-21	1.03632e-18	20	T	G	Y	0.230414	4978	0.769586	400
rs6051702	20	3251924	C	A	ENSG00000125877	ITPA	20	3189514	-0.3677	0.0329106	5.54696e-29	3.47899e-26	20	A	C	Y	0.184211	4978	0.815789	400
rs6051708	20	3262493	C	T	ENSG00000125877	ITPA	20	3189514	-0.3677	0.0329106	5.54696e-29	3.47899e-26	20	T	C	Y	0.186621	4978	0.813379	400
rs6051713	20	3265779	G	A	ENSG00000125877	ITPA	20	3189514	-0.3677	0.0329106	5.54696e-29	3.47899e-26	20	A	G	Y	0.195862	4978	0.804138	400
rs6051732	20	3294182	A	G	ENSG00000125877	ITPA	20	3189514	-0.3677	0.0329106	5.54696e-29	3.47899e-26	20	G	A	Y	0.184211	4978	0.815789	400
rs6058276	20	34187728	G	T	ENSG00000214078	CPNE1	20	34213953	-0.1455	0.0229678	2.374e-10	2.34538e-08	20	T	G	Y	0.28867	4978	0.71133	400
rs6058288	20	34228680	T	C	ENSG00000214078	CPNE1	20	34213953	-0.2014	0.023911	3.67301e-17	8.20917e-15	20	C	T	Y	0.270791	4978	0.729209	400
rs6058296	20	34269225	T	G	ENSG00000214078	CPNE1	20	34213953	-0.2458	0.0267589	4.08701e-20	1.19305e-17	20	G	T	Y	0.13861	4978	0.86139	400
rs6058312	20	34324484	C	A	ENSG00000214078	CPNE1	20	34213953	-0.2414	0.0268418	2.396e-19	6.46026e-17	20	A	C	Y	0.195661	4978	0.804339	400
rs6060516	20	34214368	C	T	ENSG00000214078	CPNE1	20	34213953	-0.1918	0.0236467	5.018e-16	9.99152e-14	20	T	C	Y	0.267176	4978	0.732824	400
rs6060526	20	34225302	T	C	ENSG00000214078	CPNE1	20	34213953	-0.2035	0.0239309	1.83699e-17	4.21625e-15	20	C	T	Y	0.226396	4978	0.773604	400
rs6060539	20	34239382	T	C	ENSG00000214078	CPNE1	20	34213953	-0.2014	0.023911	3.67301e-17	8.20917e-15	20	C	T	Y	0.28646	4978	0.71354	400
rs6060565	20	34285442	T	C	ENSG00000214078	CPNE1	20	34213953	-0.1992	0.0239003	7.77401e-17	1.68009e-14	20	C	T	Y	0.288268	4978	0.711732	400
rs6060570	20	34291166	C	A	ENSG00000214078	CPNE1	20	34213953	-0.2442	0.027241	3.11899e-19	8.31312e-17	20	A	C	Y	0.195862	4978	0.804138	400
rs6060578	20	34305445	T	C	ENSG00000214078	CPNE1	20	34213953	-0.461	0.0333006	1.391e-43	2.18621e-40	20	C	T	Y	0.109482	4978	0.890518	400
rs6060582	20	34313297	T	C	ENSG00000214078	CPNE1	20	34213953	-0.1934	0.0240169	8.10103e-16	1.58383e-13	20	C	T	Y	0.287264	4978	0.712736	400
rs6088887	20	34171324	A	G	ENSG00000214078	CPNE1	20	34213953	-0.1482	0.0259175	1.077e-08	8.01336e-07	20	G	A	Y	0.190639	4978	0.809361	400
rs610516	17	80762839	C	T	ENSG00000141560	FN3KRP	17	80674559	0.05086	0.00882797	8.35002e-09	6.33146e-07	17	T	C	Y	0.44998	4978	0.55002	400
rs6119625	20	34160455	G	A	ENSG00000214078	CPNE1	20	34213953	-0.2214	0.0285532	8.90703e-15	1.55926e-12	20	A	G	Y	0.189835	4978	0.810165	400
rs6120998	20	34187313	A	G	ENSG00000214078	CPNE1	20	34213953	-0.2736	0.0297332	3.51898e-20	1.03504e-17	20	G	A	Y	0.144235	4978	0.855765	400
rs6121015	20	34243017	T	C	ENSG00000214078	CPNE1	20	34213953	-0.1996	0.023906	6.86302e-17	1.48896e-14	20	C	T	Y	0.27039	4978	0.72961	400
rs613089	1	147081187	A	G	ENSG00000162836	ACP6	1	147101453	-0.2697	0.0277596	2.58801e-22	9.3247e-20	1	G	A	Y	0.27722	4978	0.72278	400
rs6139030	20	3187733	C	T	ENSG00000125877	ITPA	20	3189514	-0.7584	0.0449352	6.57088e-64	3.11401e-60	20	T	C	Y	0.109883	4978	0.890117	400
rs6139031	20	3189982	A	G	ENSG00000125877	ITPA	20	3189514	-0.2437	0.028529	1.317e-17	3.05371e-15	20	G	A	Y	0.176979	4978	0.823021	400
rs6139071	20	3299054	C	T	ENSG00000125877	ITPA	20	3189514	-0.2901	0.0309332	6.707e-21	2.12046e-18	20	T	C	Y	0.237043	4978	0.762957	400
rs616836	9	136213521	T	C	ENSG00000148290	SURF1	9	136218610	0.1109	0.0138363	1.1e-15	2.11938e-13	9	T	C	Y	0.686621	4978	0.686621	400
rs622614	11	65663239	T	C	ENSG00000172803	SNX32	11	65601112	0.1375	0.0143357	8.68597e-22	2.98487e-19	11	T	C	Y	0.640619	4978	0.640619	400
rs622789	17	80769812	T	G	ENSG00000141560	FN3KRP	17	80674559	0.0491	0.00886524	3.051e-08	2.07952e-06	17	G	T	Y	0.350342	4978	0.649658	400
rs629246	17	80757538	C	T	ENSG00000141560	FN3KRP	17	80674559	0.04817	0.00874148	3.578e-08	2.4071e-06	17	T	C	Y	0.381679	4978	0.618321	400
rs630303	11	65631973	G	A	ENSG00000172803	SNX32	11	65601112	0.08994	0.0125224	6.85202e-13	9.65943e-11	11	G	A	Y	0.429289	4978	0.570711	400
rs635375	11	65621995	G	A	ENSG00000172803	SNX32	11	65601112	0.08994	0.0125224	6.85202e-13	9.65943e-11	11	G	A	Y	0.427682	4978	0.572318	400
rs637384	6	153340412	C	A	ENSG00000112031	MTRF1L	6	153308497	-0.1008	0.0131697	1.949e-14	3.31325e-12	6	C	A	Y	0.666131	4978	0.666131	400
rs638820	1	110209906	A	G	ENSG00000134201	GSTM5	1	110254864	-0.391	0.067014	5.39201e-09	4.21303e-07	1	G	A	Y	0.543994	4978	0.543994	400
rs6428805	1	119769884	A	C	ENSG00000116874	WARS2	1	119573839	-0.1807	0.0276568	6.418e-11	6.92387e-09	1	A	C	Y	0.89775	4978	0.89775	400
rs6432515	2	160054932	A	G	ENSG00000196151	WDSUB1	2	160092304	-0.1104	0.0172125	1.418e-10	1.44676e-08	2	G	A	Y	0.456609	4978	0.543391	400
rs645900	11	65648135	G	A	ENSG00000172803	SNX32	11	65601112	0.1404	0.0142874	8.62895e-23	3.21764e-20	11	G	A	Y	0.694857	4978	0.694857	400
rs6484738	11	34860858	A	G	ENSG00000149089	APIP	11	34874641	-0.2763	0.0239068	6.77397e-31	5.01363e-28	NA	NA	NA	NA	NA	NA	NA	400
rs6485438	11	43686618	A	G	ENSG00000149084	HSD17B12	11	43577986	-0.06107	0.0101798	1.984e-09	1.67442e-07	NA	NA	NA	NA	NA	NA	NA	400
rs6485443	11	43696316	T	C	ENSG00000149084	HSD17B12	11	43577986	-0.06557	0.0100999	8.46402e-11	8.90669e-09	11	C	T	Y	0.289474	4978	0.710526	400
rs6485451	11	43743302	T	C	ENSG00000149084	HSD17B12	11	43577986	0.08746	0.00875352	1.662e-23	6.55809e-21	11	T	C	Y	0.431699	4978	0.568301	400
rs6485453	11	43748673	C	T	ENSG00000149084	HSD17B12	11	43577986	0.06788	0.0090578	6.676e-14	1.05857e-11	11	C	T	Y	0.467256	4978	0.532744	400
rs6485456	11	43766902	T	C	ENSG00000149084	HSD17B12	11	43577986	-0.09364	0.00988139	2.632e-21	8.65406e-19	11	T	C	Y	0.641623	4978	0.641623	400
rs6485471	11	43852491	C	T	ENSG00000149084	HSD17B12	11	43577986	0.06599	0.00934746	1.669e-12	2.22805e-10	11	T	C	Y	0.390719	4978	0.609281	400
rs6485472	11	43856321	G	T	ENSG00000149084	HSD17B12	11	43577986	0.06568	0.0093863	2.607e-12	3.39153e-10	11	T	G	Y	0.391121	4978	0.608879	400
rs648732	11	65631167	C	T	ENSG00000172803	SNX32	11	65601112	0.08994	0.0125224	6.85202e-13	9.65943e-11	11	C	T	Y	0.427481	4978	0.572519	400
rs6495174	15	75712481	C	T	ENSG00000140400	MAN2C1	15	75648133	0.05438	0.00886061	8.39499e-10	7.51162e-08	15	C	T	Y	0.528927	4978	0.528927	400
rs6495176	15	75736452	C	T	ENSG00000140400	MAN2C1	15	75648133	0.05297	0.00876056	1.481e-09	1.27245e-07	15	C	T	Y	0.577742	4978	0.577742	400
rs6504177	17	61812655	G	A	ENSG00000108592	FTSJ3	17	61896793	-0.05329	0.00910847	4.89801e-09	3.84874e-07	17	G	A	Y	0.691844	4978	0.691844	400
rs6504178	17	61812733	G	A	ENSG00000108592	FTSJ3	17	61896793	-0.05329	0.00910847	4.89801e-09	3.84874e-07	17	G	A	Y	0.730414	4978	0.730414	400
rs6504180	17	61813169	T	C	ENSG00000108592	FTSJ3	17	61896793	-0.05321	0.00908387	4.69499e-09	3.70552e-07	17	T	C	Y	0.724387	4978	0.724387	400
rs6504666	17	48601328	G	A	ENSG00000006282	SPATA20	17	48620419	0.142	0.0199846	1.199e-12	1.63444e-10	17	G	A	Y	0.795701	4978	0.795701	400
rs6504675	17	48634357	C	T	ENSG00000006282	SPATA20	17	48620419	-0.2371	0.0169916	2.97599e-44	4.92744e-41	17	T	C	Y	0.40217	4978	0.59783	400
rs6504700	17	49317880	T	C	ENSG00000239672	NME1	17	49230897	0.04435	0.00746711	2.861e-09	2.35321e-07	17	T	C	Y	0.6591	4978	0.6591	400
rs6505066	17	26264111	G	T	ENSG00000232859	LYRM9	17	26205340	-0.1188	0.0164986	5.994e-13	8.53536e-11	17	T	G	Y	0.480514	4978	0.519486	400
rs6505510	17	26179790	C	A	ENSG00000232859	LYRM9	17	26205340	-0.09825	0.0154143	1.842e-10	1.84491e-08	17	C	A	Y	0.460024	4978	0.539976	400
rs6505524	17	26197769	A	C	ENSG00000232859	LYRM9	17	26205340	-0.1052	0.0154113	8.72301e-12	1.0643e-09	17	A	C	Y	0.483126	4978	0.516874	400
rs652021	11	65623347	G	A	ENSG00000172803	SNX32	11	65601112	0.08994	0.0125224	6.85202e-13	9.65943e-11	11	G	A	Y	0.427682	4978	0.572318	400
rs652265	17	80718387	C	A	ENSG00000141560	FN3KRP	17	80674559	0.05302	0.00893483	2.95499e-09	2.42258e-07	17	A	C	Y	0.47489	4978	0.52511	400
rs652600	9	136311017	G	A	ENSG00000148290	SURF1	9	136218610	-0.1219	0.0149202	3.08e-16	6.22342e-14	9	G	A	Y	0.534753	4978	0.534753	400
rs6547881	2	29032746	C	T	ENSG00000171103	TRMT61B	2	29072687	-0.1344	0.0133898	1.043e-23	4.22138e-21	2	T	C	Y	0.312977	4978	0.687023	400
rs6547882	2	29037001	T	C	ENSG00000171103	TRMT61B	2	29072687	0.1576	0.01302	9.99996e-34	8.57674e-31	2	T	C	Y	0.440538	4978	0.559462	400
rs6547892	2	29138009	G	A	ENSG00000171103	TRMT61B	2	29072687	-0.104	0.0145861	1.003e-12	1.38371e-10	2	A	G	Y	0.322017	4978	0.677983	400
rs655315	1	110215178	G	A	ENSG00000134201	GSTM5	1	110254864	-0.5967	0.0646126	2.58199e-20	7.67708e-18	1	A	G	Y	0.442949	4978	0.557051	400
rs656040	11	65621057	T	C	ENSG00000172803	SNX32	11	65601112	0.08994	0.0125224	6.85202e-13	9.65943e-11	11	T	C	Y	0.427682	4978	0.572318	400
rs656980	11	65656282	A	G	ENSG00000172803	SNX32	11	65601112	0.14	0.014352	1.76e-22	6.41099e-20	11	G	A	Y	0.304942	4978	0.695058	400
rs6573257	14	59910266	G	A	ENSG00000126790	L3HYPDH	14	59927081	-0.1408	0.0209208	1.695e-11	1.99093e-09	14	A	G	Y	0.409803	4978	0.590197	400
rs6573260	14	59976589	C	T	ENSG00000126790	L3HYPDH	14	59927081	-0.1453	0.0212504	8.05701e-12	9.86148e-10	14	T	C	Y	0.407393	4978	0.592607	400
rs6573270	14	60029167	T	C	ENSG00000126790	L3HYPDH	14	59927081	-0.1323	0.021103	3.62799e-10	3.47414e-08	14	T	C	Y	0.570309	4978	0.570309	400
rs6573272	14	60043323	A	G	ENSG00000126790	L3HYPDH	14	59927081	-0.1385	0.0220322	3.252e-10	3.15211e-08	14	G	A	Y	0.29088	4978	0.70912	400
rs6574121	14	73929571	G	A	ENSG00000184227	ACOT1	14	74003818	0.129	0.0202056	1.721e-10	1.73269e-08	14	G	A	Y	0.725793	4978	0.725793	400
rs6574123	14	73968992	T	C	ENSG00000184227	ACOT1	14	74003818	0.1567	0.0198076	2.551e-15	4.74191e-13	14	T	C	Y	0.828043	4978	0.828043	400
rs6574128	14	74051889	T	G	ENSG00000184227	ACOT1	14	74003818	0.213	0.018793	8.90404e-30	5.93304e-27	14	T	G	Y	0.866613	4978	0.866613	400
rs6574151	14	74348819	A	G	ENSG00000140043	PTGR2	14	74318547	0.09665	0.00901734	8.35802e-27	4.30586e-24	14	A	G	Y	0.64544	4978	0.64544	400
rs6574154	14	74396820	C	A	ENSG00000140043	PTGR2	14	74318547	0.09665	0.00901734	8.35802e-27	4.30586e-24	14	C	A	Y	0.599036	4978	0.599036	400
rs6574155	14	74399212	C	T	ENSG00000140043	PTGR2	14	74318547	0.09665	0.00901734	8.35802e-27	4.30586e-24	14	C	T	Y	0.644837	4978	0.644837	400
rs6579255	20	34219496	C	T	ENSG00000214078	CPNE1	20	34213953	-0.2014	0.023911	3.67301e-17	8.20917e-15	20	T	C	Y	0.271193	4978	0.728807	400
rs6584354	10	102007714	A	C	ENSG00000095485	CWF19L1	10	101992055	-0.06756	0.00938389	6.04e-13	8.58113e-11	10	A	C	Y	0.434311	4978	0.565689	400
rs658517	9	136222490	G	A	ENSG00000148290	SURF1	9	136218610	-0.1356	0.0137001	4.25701e-23	1.61527e-20	9	A	G	Y	0.510647	4978	0.510647	400
rs658524	11	65647260	A	G	ENSG00000172803	SNX32	11	65601112	0.1404	0.0143145	1.038e-22	3.84435e-20	NA	NA	NA	NA	NA	NA	NA	400
rs658938	11	65651830	A	G	ENSG00000172803	SNX32	11	65601112	0.14	0.014352	1.76e-22	6.41099e-20	11	A	G	Y	0.695259	4978	0.695259	400
rs6590535	11	130769033	C	T	ENSG00000120451	SNX19	11	130745331	-0.07657	0.012923	3.121e-09	2.54766e-07	11	T	C	Y	0.207513	4978	0.792487	400
rs659857	11	65629932	T	C	ENSG00000172803	SNX32	11	65601112	0.08994	0.0125224	6.85202e-13	9.65943e-11	11	T	C	Y	0.427481	4978	0.572519	400
rs6602032	10	3169771	G	A	ENSG00000107959	PITRM1	10	3179920	0.2975	0.0310267	8.93695e-22	3.06998e-19	10	G	A	Y	0.693652	4978	0.693652	400
rs6602036	10	3219794	A	G	ENSG00000107959	PITRM1	10	3179920	0.2524	0.0297294	2.06799e-17	4.73008e-15	10	A	G	Y	0.666935	4978	0.666935	400
rs6603038	15	83646331	T	C	ENSG00000169609	C15orf40	15	83657193	0.09378	0.0101836	3.29499e-20	9.71003e-18	15	T	C	Y	0.580554	4978	0.580554	400
rs6603041	15	83670073	A	C	ENSG00000169609	C15orf40	15	83657193	0.09419	0.0101342	1.482e-20	4.52524e-18	15	A	C	Y	0.574327	4978	0.574327	400
rs6603042	15	83678394	T	G	ENSG00000169609	C15orf40	15	83657193	-0.08932	0.0102647	3.27101e-18	8.01035e-16	15	G	T	Y	0.289072	4978	0.710928	400
rs6603044	15	83683811	T	C	ENSG00000169609	C15orf40	15	83657193	-0.08949	0.00939903	1.71201e-21	5.73675e-19	15	C	T	Y	0.331057	4978	0.668943	400
rs6603046	15	83733001	T	C	ENSG00000169609	C15orf40	15	83657193	-0.08644	0.00949813	8.97201e-20	2.52157e-17	15	C	T	Y	0.381077	4978	0.618923	400
rs665306	11	65624025	T	C	ENSG00000172803	SNX32	11	65601112	0.08994	0.0125224	6.85202e-13	9.65943e-11	11	T	C	Y	0.428284	4978	0.571716	400
rs6674938	1	147131465	T	C	ENSG00000162836	ACP6	1	147101453	-0.3303	0.0269222	1.334e-34	1.22079e-31	1	T	C	Y	0.701888	4978	0.701888	400
rs668356	11	65621487	T	C	ENSG00000172803	SNX32	11	65601112	0.08994	0.0125224	6.85202e-13	9.65943e-11	11	T	C	Y	0.428485	4978	0.571515	400
rs6684608	1	110296289	T	C	ENSG00000134201	GSTM5	1	110254864	0.4762	0.0629012	3.715e-14	6.11941e-12	1	T	C	Y	0.741061	4978	0.741061	400
rs6684608	1	110296289	T	C	ENSG00000134202	GSTM3	1	110276554	-0.249	0.0213228	1.65801e-31	1.27489e-28	1	T	C	Y	0.741061	4978	0.741061	400
rs668990	17	80765322	A	C	ENSG00000141560	FN3KRP	17	80674559	0.0491	0.00886524	3.051e-08	2.07952e-06	17	C	A	Y	0.348132	4978	0.651868	400
rs6693815	1	110301260	T	C	ENSG00000134202	GSTM3	1	110276554	0.2106	0.0279624	5.01399e-14	8.09969e-12	1	C	T	Y	0.31599	4978	0.68401	400
rs6704201	1	119621341	T	C	ENSG00000116874	WARS2	1	119573839	-0.2403	0.0292019	1.889e-16	3.90264e-14	NA	NA	NA	NA	NA	NA	NA	400
rs6704443	1	233093955	T	C	ENSG00000135778	NTPCR	1	233086351	0.08025	0.0140668	1.164e-08	8.59732e-07	1	T	C	Y	0.665729	4978	0.665729	400
rs6707606	2	29173283	C	T	ENSG00000171103	TRMT61B	2	29072687	-0.1071	0.0143995	1.024e-13	1.58791e-11	2	T	C	Y	0.322419	4978	0.677581	400
rs6707848	2	28988083	T	C	ENSG00000171103	TRMT61B	2	29072687	0.1339	0.014034	1.413e-21	4.76229e-19	2	T	C	Y	0.6364	4978	0.6364	400
rs671410	9	136311679	G	T	ENSG00000148290	SURF1	9	136218610	-0.1048	0.0138595	3.981e-14	6.50565e-12	9	G	T	Y	0.371434	4978	0.628566	400
rs6718625	2	160141906	C	T	ENSG00000196151	WDSUB1	2	160092304	-0.2242	0.0154265	7.43903e-48	1.48599e-44	2	C	T	Y	0.472479	4978	0.527521	400
rs6721087	2	160032007	G	A	ENSG00000196151	WDSUB1	2	160092304	0.09964	0.0169921	4.521e-09	3.58923e-07	2	G	A	Y	0.789072	4978	0.789072	400
rs672170	6	153345185	A	G	ENSG00000112031	MTRF1L	6	153308497	-0.07797	0.013148	3.026e-09	2.47817e-07	6	A	G	Y	0.652069	4978	0.652069	400
rs6722069	2	88533151	T	C	ENSG00000144115	THNSL2	2	88469835	-0.2734	0.0383799	1.052e-12	1.44423e-10	2	C	T	Y	0.134391	4978	0.865609	400
rs6723106	2	160109798	A	G	ENSG00000196151	WDSUB1	2	160092304	-0.2365	0.0149081	1.12701e-56	3.84868e-53	2	A	G	Y	0.401165	4978	0.598835	400
rs6724281	2	88529531	T	G	ENSG00000144115	THNSL2	2	88469835	-0.218	0.0272697	1.304e-15	2.4974e-13	2	T	G	Y	0.73865	4978	0.73865	400
rs6733823	2	242695900	T	C	ENSG00000180902	D2HGDH	2	242673994	0.1868	0.0169393	2.81301e-28	1.67173e-25	2	T	C	Y	0.639213	4978	0.639213	400
rs6737027	2	29070805	T	C	ENSG00000171103	TRMT61B	2	29072687	-0.1335	0.0134078	2.353e-23	9.11814e-21	2	C	T	Y	0.317999	4978	0.682001	400
rs6737837	2	160064395	A	G	ENSG00000196151	WDSUB1	2	160092304	-0.1234	0.0210789	4.793e-09	3.77484e-07	2	A	G	Y	0.579952	4978	0.579952	400
rs6741790	2	160037654	C	T	ENSG00000196151	WDSUB1	2	160092304	0.09964	0.0169921	4.521e-09	3.58923e-07	2	C	T	Y	0.776014	4978	0.776014	400
rs6744612	2	29100845	A	G	ENSG00000171103	TRMT61B	2	29072687	0.1355	0.0134514	7.24899e-24	2.94934e-21	2	G	A	Y	0.528726	4978	0.528726	400
rs6747253	2	201748415	A	G	ENSG00000240344	PPIL3	2	201735630	-0.4219	0.0235558	9.73488e-72	8.1463e-68	2	G	A	Y	0.118923	4978	0.881077	400
rs6749462	2	29109631	C	T	ENSG00000171103	TRMT61B	2	29072687	-0.1078	0.0144369	8.207e-14	1.29141e-11	2	T	C	Y	0.285255	4978	0.714745	400
rs6753809	2	29171177	G	A	ENSG00000171103	TRMT61B	2	29072687	-0.1071	0.0143995	1.024e-13	1.58791e-11	2	A	G	Y	0.322419	4978	0.677581	400
rs6758637	2	160157417	A	G	ENSG00000196151	WDSUB1	2	160092304	0.1329	0.016795	2.511e-15	4.6713e-13	NA	NA	NA	NA	NA	NA	NA	400
rs6760186	2	29087274	C	T	ENSG00000171103	TRMT61B	2	29072687	-0.1322	0.0135162	1.36099e-22	4.99674e-20	2	T	C	Y	0.317196	4978	0.682804	400
rs6761921	2	160123080	A	C	ENSG00000196151	WDSUB1	2	160092304	-0.2446	0.0162578	3.71696e-51	9.35652e-48	2	C	A	Y	0.290478	4978	0.709522	400
rs6774202	3	49687779	T	G	ENSG00000173540	GMPPB	3	49754277	0.09256	0.00990944	9.58001e-21	2.96353e-18	3	T	G	Y	0.849136	4978	0.849136	400
rs677977	1	147083744	T	C	ENSG00000162836	ACP6	1	147101453	-0.2724	0.0278197	1.223e-22	4.49368e-20	1	C	T	Y	0.305544	4978	0.694456	400
rs6809879	3	49834571	G	A	ENSG00000173540	GMPPB	3	49754277	0.09933	0.0100211	3.69e-23	1.40645e-20	3	A	G	Y	0.130976	4978	0.869024	400
rs6823721	4	122573054	C	T	ENSG00000164111	ANXA5	4	122589110	-0.1063	0.013963	2.67901e-14	4.47561e-12	4	C	T	Y	0.549217	4978	0.549217	400
rs6830321	4	122614755	C	T	ENSG00000164111	ANXA5	4	122589110	-0.1024	0.0138373	1.359e-13	2.08202e-11	4	C	T	Y	0.475291	4978	0.524709	400
rs6857886	4	122641690	A	G	ENSG00000164111	ANXA5	4	122589110	-0.08821	0.0144528	1.039e-09	9.14951e-08	4	A	G	Y	0.622941	4978	0.622941	400
rs687672	11	65649984	T	C	ENSG00000172803	SNX32	11	65601112	0.14	0.014352	1.76e-22	6.41099e-20	11	T	C	Y	0.696665	4978	0.696665	400
rs688092	6	153343952	A	G	ENSG00000112031	MTRF1L	6	153308497	-0.1025	0.0132589	1.07e-14	1.856e-12	6	A	G	Y	0.764564	4978	0.764564	400
rs6889019	5	34041339	G	T	ENSG00000242110	AMACR	5	33986283	-0.1643	0.0264922	5.58101e-10	5.17779e-08	5	G	T	Y	0.673363	4978	0.673363	400
rs6900526	6	153273743	A	G	ENSG00000112031	MTRF1L	6	153308497	0.0749	0.0122184	8.78301e-10	7.82339e-08	6	G	A	Y	0.596826	4978	0.596826	400
rs6901	10	3180227	T	C	ENSG00000107959	PITRM1	10	3179920	0.3757	0.0305148	7.79902e-35	7.27333e-32	10	T	C	Y	0.705102	4978	0.705102	400
rs6921137	6	153308198	T	G	ENSG00000112031	MTRF1L	6	153308497	-0.1024	0.0136467	6.20701e-14	9.88932e-12	6	T	G	Y	0.765368	4978	0.765368	400
rs6933330	6	3143765	T	G	ENSG00000137274	BPHL	6	3118608	-0.2013	0.0195123	5.93103e-25	2.6122e-22	6	T	G	Y	0.682403	4978	0.682403	400
rs694994	11	65653309	C	T	ENSG00000172803	SNX32	11	65601112	0.14	0.014352	1.76e-22	6.41099e-20	11	T	C	Y	0.304741	4978	0.695259	400
rs7001334	8	67398541	T	C	ENSG00000147576	ADHFE1	8	67342420	0.1714	0.0281239	1.098e-09	9.62891e-08	8	C	T	Y	0.224789	4978	0.775211	400
rs7007961	8	67276508	G	A	ENSG00000147576	ADHFE1	8	67342420	0.2511	0.0233554	5.84498e-27	3.10773e-24	8	A	G	Y	0.111892	4978	0.888108	400
rs7025269	9	34336266	C	T	ENSG00000164978	NUDT2	9	34329504	-0.06241	0.00939542	3.082e-11	3.47001e-09	9	C	T	Y	0.789675	4978	0.789675	400
rs7028914	9	34284727	A	G	ENSG00000164978	NUDT2	9	34329504	0.09765	0.0110006	6.88402e-19	1.77768e-16	9	G	A	Y	0.300321	4978	0.699679	400
rs7039222	9	34332740	G	A	ENSG00000164978	NUDT2	9	34329504	0.1008	0.0112186	2.58601e-19	6.94637e-17	9	A	G	Y	0.251306	4978	0.748694	400
rs7045680	9	34281390	A	G	ENSG00000164978	NUDT2	9	34329504	-0.05971	0.0095229	3.607e-10	3.45653e-08	9	A	G	Y	0.791483	4978	0.791483	400
rs7078068	10	3219445	T	C	ENSG00000107959	PITRM1	10	3179920	0.2351	0.0285776	1.924e-16	3.96967e-14	10	T	C	Y	0.452591	4978	0.547409	400
rs7080419	10	131455235	A	G	ENSG00000170430	MGMT	10	131265448	-0.1052	0.0189127	2.661e-08	1.83443e-06	10	G	A	Y	0.523303	4978	0.523303	400
rs7082319	10	131463899	G	A	ENSG00000170430	MGMT	10	131265448	-0.1057	0.0183987	9.19301e-09	6.91814e-07	10	A	G	Y	0.367015	4978	0.632985	400
rs7086721	10	3163068	T	C	ENSG00000107959	PITRM1	10	3179920	0.2035	0.031992	2.005e-10	1.99804e-08	10	T	C	Y	0.690438	4978	0.690438	400
rs7087541	10	131309979	A	C	ENSG00000170430	MGMT	10	131265448	-0.131	0.0179634	3.04001e-13	4.49428e-11	10	A	C	Y	0.45902	4978	0.54098	400
rs7092621	10	3223179	A	G	ENSG00000107959	PITRM1	10	3179920	0.2992	0.0300143	2.09201e-23	8.15099e-21	NA	NA	NA	NA	NA	NA	NA	400
rs7093673	10	120982356	T	C	ENSG00000183605	SFXN4	10	120900279	-0.04958	0.00876926	1.569e-08	1.13125e-06	10	C	T	Y	0.290478	4978	0.709522	400
rs7094698	10	3183747	A	G	ENSG00000107959	PITRM1	10	3179920	0.3648	0.0306601	1.209e-32	9.76445e-30	10	A	G	Y	0.698272	4978	0.698272	400
rs7102454	11	65594820	C	T	ENSG00000172803	SNX32	11	65601112	0.07226	0.0121244	2.524e-09	2.08935e-07	11	T	C	Y	0.230615	4978	0.769385	400
rs7106967	11	43713989	G	A	ENSG00000149084	HSD17B12	11	43577986	0.08419	0.00894027	4.644e-21	1.48644e-18	11	G	A	Y	0.412415	4978	0.587585	400
rs7110437	11	43780553	C	A	ENSG00000149084	HSD17B12	11	43577986	-0.09364	0.00988139	2.632e-21	8.65406e-19	11	C	A	Y	0.64323	4978	0.64323	400
rs7114014	11	65581772	C	T	ENSG00000172803	SNX32	11	65601112	0.06802	0.012085	1.818e-08	1.29579e-06	11	C	T	Y	0.435717	4978	0.564283	400
rs7116641	11	43696917	G	T	ENSG00000149084	HSD17B12	11	43577986	-0.06557	0.0100999	8.46402e-11	8.90669e-09	11	T	G	Y	0.289072	4978	0.710928	400
rs7118017	11	34901123	G	A	ENSG00000149089	APIP	11	34874641	-0.2193	0.0240944	8.89198e-20	2.49983e-17	11	A	G	Y	0.328847	4978	0.671153	400
rs7118659	11	43817125	C	T	ENSG00000149084	HSD17B12	11	43577986	-0.09167	0.0100101	5.29799e-20	1.52357e-17	11	C	T	Y	0.617115	4978	0.617115	400
rs7129517	11	34872236	G	T	ENSG00000149089	APIP	11	34874641	-0.2798	0.0239189	1.307e-31	1.01253e-28	NA	NA	NA	NA	NA	NA	NA	400
rs7130678	11	34869181	G	A	ENSG00000149089	APIP	11	34874641	-0.278	0.0240966	8.59505e-31	6.33622e-28	11	A	G	Y	0.233226	4978	0.766774	400
rs7130774	11	34869267	G	A	ENSG00000149089	APIP	11	34874641	-0.2798	0.0239189	1.307e-31	1.01253e-28	11	A	G	Y	0.232423	4978	0.767577	400
rs7131110	11	43846850	T	C	ENSG00000149084	HSD17B12	11	43577986	-0.09543	0.00992562	6.94401e-22	2.40315e-19	11	T	C	Y	0.644436	4978	0.644436	400
rs7131229	11	34869328	A	G	ENSG00000149089	APIP	11	34874641	-0.2798	0.0239189	1.307e-31	1.01253e-28	11	G	A	Y	0.233226	4978	0.766774	400
rs7131272	11	34869548	T	C	ENSG00000149089	APIP	11	34874641	-0.2798	0.0239189	1.307e-31	1.01253e-28	11	C	T	Y	0.233226	4978	0.766774	400
rs714156	2	160141068	C	T	ENSG00000196151	WDSUB1	2	160092304	-0.2447	0.0163768	1.759e-50	4.21101e-47	2	T	C	Y	0.292085	4978	0.707915	400
rs7142206	14	74407062	A	C	ENSG00000140043	PTGR2	14	74318547	0.09665	0.00901734	8.35802e-27	4.30586e-24	14	A	C	Y	0.645038	4978	0.645038	400
rs7143627	14	74085091	G	A	ENSG00000184227	ACOT1	14	74003818	0.1751	0.019152	6.094e-20	1.74277e-17	14	G	A	Y	0.825432	4978	0.825432	400
rs7146947	14	59935002	G	A	ENSG00000126790	L3HYPDH	14	59927081	-0.1415	0.0210079	1.633e-11	1.92199e-09	14	A	G	Y	0.416633	4978	0.583367	400
rs7148202	14	74452465	T	C	ENSG00000140043	PTGR2	14	74318547	-0.07237	0.00949185	2.45099e-14	4.11689e-12	14	C	T	Y	0.197871	4978	0.802129	400
rs7148485	14	74413420	C	T	ENSG00000140043	PTGR2	14	74318547	-0.07141	0.00939533	2.948e-14	4.90119e-12	14	T	C	Y	0.369626	4978	0.630374	400
rs7151295	14	59978072	A	G	ENSG00000126790	L3HYPDH	14	59927081	-0.1453	0.0212504	8.05701e-12	9.86148e-10	14	G	A	Y	0.403777	4978	0.596223	400
rs7156875	14	73955933	A	C	ENSG00000184227	ACOT1	14	74003818	0.1292	0.0196602	4.97601e-11	5.44346e-09	14	A	C	Y	0.803536	4978	0.803536	400
rs7157202	14	59875592	T	C	ENSG00000126790	L3HYPDH	14	59927081	0.123	0.0196307	3.71199e-10	3.54946e-08	14	C	T	Y	0.449377	4978	0.550623	400
rs7157725	14	74406031	C	T	ENSG00000140043	PTGR2	14	74318547	0.09665	0.00901734	8.35802e-27	4.30586e-24	14	C	T	Y	0.644636	4978	0.644636	400
rs7157889	14	73942963	A	G	ENSG00000184227	ACOT1	14	74003818	-0.136	0.0236715	9.17499e-09	6.90626e-07	14	G	A	Y	0.0648855	4978	0.935114	400
rs7164429	15	75618414	A	G	ENSG00000140400	MAN2C1	15	75648133	-0.07834	0.0100272	5.59499e-15	1.00464e-12	NA	NA	NA	NA	NA	NA	NA	400
rs716886	15	83715853	A	G	ENSG00000169609	C15orf40	15	83657193	-0.09114	0.010214	4.53499e-19	1.18927e-16	15	G	A	Y	0.210727	4978	0.789273	400
rs7172665	15	83717146	A	C	ENSG00000169609	C15orf40	15	83657193	-0.08624	0.00950144	1.12099e-19	3.11938e-17	15	C	A	Y	0.371033	4978	0.628967	400
rs7177462	15	83732905	A	G	ENSG00000169609	C15orf40	15	83657193	-0.09358	0.010317	1.185e-19	3.28863e-17	15	G	A	Y	0.199478	4978	0.800522	400
rs7182283	15	75643759	T	G	ENSG00000140400	MAN2C1	15	75648133	0.05069	0.00875033	6.917e-09	5.3134e-07	15	G	T	Y	0.467256	4978	0.532744	400
rs7207005	17	61860355	A	G	ENSG00000108592	FTSJ3	17	61896793	-0.05291	0.00905458	5.11299e-09	4.00952e-07	17	A	G	Y	0.731016	4978	0.731016	400
rs7210724	17	61799198	T	C	ENSG00000108592	FTSJ3	17	61896793	-0.05381	0.00909951	3.349e-09	2.72134e-07	17	T	C	Y	0.730615	4978	0.730615	400
rs7212196	17	61834981	T	C	ENSG00000108592	FTSJ3	17	61896793	-0.05321	0.00908387	4.69499e-09	3.70552e-07	17	T	C	Y	0.735235	4978	0.735235	400
rs7213232	17	2165340	G	A	ENSG00000167720	SRR	17	2206677	0.07692	0.0133734	8.83499e-09	6.66708e-07	17	A	G	Y	0.422057	4978	0.577943	400
rs7217226	17	2136065	G	T	ENSG00000167720	SRR	17	2206677	0.07774	0.0133577	5.89e-09	4.56908e-07	17	T	G	Y	0.367015	4978	0.632985	400
rs7218395	17	26241477	G	A	ENSG00000232859	LYRM9	17	26205340	-0.1961	0.0159484	9.52609e-35	8.81349e-32	17	G	A	Y	0.585175	4978	0.585175	400
rs7218436	17	2241899	C	T	ENSG00000167720	SRR	17	2206677	-0.0988	0.0125415	3.331e-15	6.11351e-13	17	T	C	Y	0.517678	4978	0.517678	400
rs7221853	17	61859836	A	G	ENSG00000108592	FTSJ3	17	61896793	-0.05305	0.00910687	5.702e-09	4.43844e-07	17	A	G	Y	0.731016	4978	0.731016	400
rs7222189	17	61836372	T	C	ENSG00000108592	FTSJ3	17	61896793	-0.05321	0.00908387	4.69499e-09	3.70552e-07	17	T	C	Y	0.725191	4978	0.725191	400
rs7224724	17	26216090	T	C	ENSG00000232859	LYRM9	17	26205340	-0.1975	0.0159329	2.755e-35	2.65184e-32	17	T	C	Y	0.62495	4978	0.62495	400
rs724714	11	34941494	G	A	ENSG00000149089	APIP	11	34874641	0.3748	0.0284693	1.394e-39	1.76649e-36	11	G	A	Y	0.770992	4978	0.770992	400
rs7258719	19	49946871	T	C	ENSG00000161618	ALDH16A1	19	49956426	0.1503	0.0137578	8.78102e-28	4.97644e-25	19	T	C	Y	0.633387	4978	0.633387	400
rs7261862	20	34116282	C	T	ENSG00000214078	CPNE1	20	34213953	-0.1752	0.0279036	3.413e-10	3.2869e-08	20	T	C	Y	0.227601	4978	0.772399	400
rs7264396	20	34154741	T	C	ENSG00000214078	CPNE1	20	34213953	-0.1268	0.0225986	2.012e-08	1.42152e-06	20	C	T	Y	0.325834	4978	0.674166	400
rs7280043	21	30388553	G	A	ENSG00000156253	RWDD2B	21	30376705	0.1856	0.0185745	1.64901e-23	6.51513e-21	21	G	A	Y	0.606067	4978	0.606067	400
rs7280960	21	30406347	A	G	ENSG00000156253	RWDD2B	21	30376705	0.1813	0.0237653	2.37e-14	3.98878e-12	21	G	A	Y	0.126959	4978	0.873041	400
rs7293178	22	24248370	A	G	ENSG00000133433	GSTT2B	22	24299601	0.9618	0.174545	3.582e-08	2.40909e-06	22	G	A	Y	0.065689	4978	0.934311	400
rs731726	11	34857707	T	C	ENSG00000149089	APIP	11	34874641	0.2618	0.0432763	1.453e-09	1.25001e-07	11	C	T	Y	0.0695058	4978	0.930494	400
rs738806	22	24234172	A	G	ENSG00000133433	GSTT2B	22	24299601	0.5276	0.0626452	3.7e-17	8.2675e-15	22	A	G	Y	0.74548	4978	0.74548	400
rs740506	14	74409032	A	G	ENSG00000140043	PTGR2	14	74318547	-0.07227	0.00941349	1.625e-14	2.77873e-12	14	G	A	Y	0.407393	4978	0.592607	400
rs740507	14	74408223	A	G	ENSG00000140043	PTGR2	14	74318547	-0.07309	0.00954499	1.89699e-14	3.22601e-12	14	G	A	Y	0.193049	4978	0.806951	400
rs740645	17	26273607	A	G	ENSG00000232859	LYRM9	17	26205340	-0.12	0.016464	3.13101e-13	4.61559e-11	17	G	A	Y	0.424267	4978	0.575733	400
rs7425670	2	88522028	A	G	ENSG00000144115	THNSL2	2	88469835	-0.2734	0.0383799	1.052e-12	1.44423e-10	2	G	A	Y	0.115709	4978	0.884291	400
rs743165	14	59972205	C	T	ENSG00000126790	L3HYPDH	14	59927081	-0.1623	0.0192483	3.40099e-17	7.62506e-15	NA	NA	NA	NA	NA	NA	NA	400
rs746124	11	34998746	G	A	ENSG00000149089	APIP	11	34874641	0.3345	0.0256143	5.63699e-39	6.95352e-36	11	G	A	Y	0.687425	4978	0.687425	400
rs7462	19	49949652	A	G	ENSG00000161618	ALDH16A1	19	49956426	-0.08366	0.0130538	1.466e-10	1.49393e-08	19	G	A	Y	0.185818	4978	0.814182	400
rs7475	2	29023749	G	A	ENSG00000171103	TRMT61B	2	29072687	-0.1349	0.0133434	4.997e-24	2.04924e-21	2	A	G	Y	0.296505	4978	0.703495	400
rs7482725	11	43723632	A	G	ENSG00000149084	HSD17B12	11	43577986	0.08469	0.00890978	1.995e-21	6.63713e-19	11	A	G	Y	0.424869	4978	0.575131	400
rs7483	1	110279701	T	C	ENSG00000134201	GSTM5	1	110254864	-0.7967	0.0662003	2.33498e-33	1.95924e-30	1	C	T	Y	0.36139	4978	0.63861	400
rs749240	17	2186100	T	C	ENSG00000167720	SRR	17	2206677	0.07692	0.0133734	8.83499e-09	6.66708e-07	17	C	T	Y	0.425472	4978	0.574528	400
rs750214	15	83740936	A	C	ENSG00000169609	C15orf40	15	83657193	-0.08561	0.00954371	2.95699e-19	7.89266e-17	15	C	A	Y	0.380876	4978	0.619124	400
rs7522428	1	75178360	C	T	ENSG00000116791	CRYZ	1	75171170	0.2068	0.0245757	3.935e-17	8.76729e-15	1	C	T	Y	0.779429	4978	0.779429	400
rs7524644	1	119766683	C	T	ENSG00000116874	WARS2	1	119573839	-0.1807	0.0276568	6.418e-11	6.92387e-09	1	C	T	Y	0.882684	4978	0.882684	400
rs7524733	1	119766726	C	T	ENSG00000116874	WARS2	1	119573839	-0.1807	0.0276568	6.418e-11	6.92387e-09	1	C	T	Y	0.89775	4978	0.89775	400
rs7535692	1	75237970	A	C	ENSG00000116791	CRYZ	1	75171170	-0.2009	0.0344349	5.40499e-09	4.22246e-07	1	C	A	Y	0.360787	4978	0.639213	400
rs7547190	1	75252764	T	C	ENSG00000116791	CRYZ	1	75171170	-0.2006	0.0321412	4.342e-10	4.1146e-08	1	C	T	Y	0.379871	4978	0.620129	400
rs7551082	1	119540842	C	A	ENSG00000116874	WARS2	1	119573839	-0.2307	0.0284632	5.266e-16	1.04651e-13	1	A	C	Y	0.137204	4978	0.862796	400
rs7560	14	59971039	G	T	ENSG00000126790	L3HYPDH	14	59927081	-0.1754	0.0225345	7.047e-15	1.25397e-12	14	T	G	Y	0.307754	4978	0.692246	400
rs7562391	2	201736166	C	A	ENSG00000240344	PPIL3	2	201735630	-0.4679	0.0241484	1.229e-83	4.96337e-79	2	A	C	Y	0.17497	4978	0.82503	400
rs7563672	2	242712870	T	G	ENSG00000180902	D2HGDH	2	242673994	-0.2372	0.0181294	4.07801e-39	5.07084e-36	2	G	T	Y	0.398955	4978	0.601045	400
rs7564250	2	160095086	G	A	ENSG00000196151	WDSUB1	2	160092304	-0.2397	0.014611	1.74898e-60	7.52114e-57	2	G	A	Y	0.269385	4978	0.730615	400
rs7567861	2	29035849	C	T	ENSG00000171103	TRMT61B	2	29072687	0.1576	0.01302	9.99996e-34	8.57674e-31	2	C	T	Y	0.447569	4978	0.552431	400
rs7569216	2	88472280	C	T	ENSG00000144115	THNSL2	2	88469835	-0.2557	0.0395019	9.60102e-11	1.00474e-08	2	C	T	Y	0.899558	4978	0.899558	400
rs7570136	2	160071693	C	A	ENSG00000196151	WDSUB1	2	160092304	-0.2298	0.0149571	2.85598e-53	8.44847e-50	2	C	A	Y	0.28867	4978	0.71133	400
rs7579277	2	28996295	G	A	ENSG00000171103	TRMT61B	2	29072687	0.1339	0.014034	1.413e-21	4.76229e-19	2	G	A	Y	0.634793	4978	0.634793	400
rs758053	14	73986914	T	C	ENSG00000184227	ACOT1	14	74003818	0.1945	0.0194958	1.93099e-23	7.55849e-21	14	T	C	Y	0.784251	4978	0.784251	400
rs758109	14	73958375	T	C	ENSG00000184227	ACOT1	14	74003818	0.131	0.0196397	2.555e-11	2.92488e-09	14	T	C	Y	0.804339	4978	0.804339	400
rs758240	14	74441345	G	T	ENSG00000140043	PTGR2	14	74318547	0.07441	0.00897399	1.116e-16	2.36454e-14	14	G	T	Y	0.487947	4978	0.512053	400
rs758241	14	74410663	T	C	ENSG00000140043	PTGR2	14	74318547	-0.06925	0.00933484	1.18499e-13	1.8272e-11	14	C	T	Y	0.396344	4978	0.603656	400
rs7582582	2	242710079	C	T	ENSG00000180902	D2HGDH	2	242673994	0.1933	0.017025	7.09602e-30	4.79712e-27	2	C	T	Y	0.614705	4978	0.614705	400
rs7586743	2	160006143	T	C	ENSG00000196151	WDSUB1	2	160092304	0.1246	0.0171327	3.52499e-13	5.15547e-11	2	C	T	Y	0.160104	4978	0.839896	400
rs7588862	2	160073526	T	C	ENSG00000196151	WDSUB1	2	160092304	-0.2354	0.0160833	1.64898e-48	3.42658e-45	2	T	C	Y	0.565689	4978	0.565689	400
rs7588993	2	201763866	G	A	ENSG00000240344	PPIL3	2	201735630	-0.3366	0.0195465	1.86399e-66	1.03676e-62	NA	NA	NA	NA	NA	NA	NA	400
rs7590305	2	88513131	C	T	ENSG00000144115	THNSL2	2	88469835	-0.1822	0.0261799	3.414e-12	4.37218e-10	2	C	T	Y	0.321414	4978	0.678586	400
rs7591849	2	160112881	G	T	ENSG00000196151	WDSUB1	2	160092304	-0.2252	0.0153547	1.056e-48	2.22928e-45	2	G	T	Y	0.474287	4978	0.525713	400
rs7592895	2	29100168	A	G	ENSG00000171103	TRMT61B	2	29072687	-0.113	0.0140582	9.129e-16	1.77509e-13	2	G	A	Y	0.317196	4978	0.682804	400
rs7597048	2	29066756	A	G	ENSG00000171103	TRMT61B	2	29072687	-0.134	0.0133943	1.45999e-23	5.79544e-21	2	G	A	Y	0.321012	4978	0.678988	400
rs7597440	2	201842010	A	G	ENSG00000240344	PPIL3	2	201735630	-0.3908	0.0228371	1.197e-65	6.42689e-62	2	G	A	Y	0.133186	4978	0.866814	400
rs7601413	2	29032238	A	G	ENSG00000171103	TRMT61B	2	29072687	-0.1349	0.0133434	4.997e-24	2.04924e-21	2	G	A	Y	0.31137	4978	0.68863	400
rs7601720	2	29032478	A	G	ENSG00000171103	TRMT61B	2	29072687	-0.1349	0.0133434	4.997e-24	2.04924e-21	2	G	A	Y	0.312374	4978	0.687626	400
rs7601934	2	29032673	T	G	ENSG00000171103	TRMT61B	2	29072687	-0.1349	0.0133434	4.997e-24	2.04924e-21	2	G	T	Y	0.355564	4978	0.644436	400
rs7603170	2	160107072	T	C	ENSG00000196151	WDSUB1	2	160092304	-0.2397	0.014611	1.74898e-60	7.52114e-57	2	T	C	Y	0.269385	4978	0.730615	400
rs7606251	2	201736734	C	T	ENSG00000240344	PPIL3	2	201735630	-0.3579	0.0200663	3.72298e-71	3.03346e-67	NA	NA	NA	NA	NA	NA	NA	400
rs7608205	2	160135241	A	G	ENSG00000196151	WDSUB1	2	160092304	-0.2384	0.0147701	1.321e-58	5.07037e-55	2	A	G	Y	0.269787	4978	0.730213	400
rs761825	20	34194054	C	T	ENSG00000214078	CPNE1	20	34213953	-0.1494	0.0226463	4.19301e-11	4.64489e-09	20	T	C	Y	0.336481	4978	0.663519	400
rs761826	20	34194243	G	A	ENSG00000214078	CPNE1	20	34213953	-0.1494	0.0226463	4.19301e-11	4.64489e-09	20	A	G	Y	0.331458	4978	0.668542	400
rs7628207	3	49754970	T	C	ENSG00000173540	GMPPB	3	49754277	0.09256	0.00990944	9.58001e-21	2.96353e-18	3	T	C	Y	0.84994	4978	0.84994	400
rs7637711	3	49829653	G	A	ENSG00000173540	GMPPB	3	49754277	0.09193	0.00990245	1.639e-20	4.9687e-18	3	A	G	Y	0.137204	4978	0.862796	400
rs766127	6	153313832	G	A	ENSG00000112031	MTRF1L	6	153308497	-0.1039	0.0129875	1.244e-15	2.38791e-13	6	G	A	Y	0.658899	4978	0.658899	400
rs7676539	4	122619946	A	G	ENSG00000164111	ANXA5	4	122589110	-0.1031	0.0137529	6.54999e-14	1.04019e-11	4	G	A	Y	0.503817	4978	0.503817	400
rs7680787	4	122624065	C	T	ENSG00000164111	ANXA5	4	122589110	-0.1526	0.0142599	1.003e-26	5.1246e-24	4	T	C	Y	0.290478	4978	0.709522	400
rs7684567	4	122577770	G	T	ENSG00000164111	ANXA5	4	122589110	-0.1736	0.0144844	4.24301e-33	3.49086e-30	4	T	G	Y	0.280233	4978	0.719767	400
rs7716222	5	96293006	A	C	ENSG00000164308	ERAP2	5	96211643	0.445	0.0375959	2.53099e-32	2.02493e-29	5	C	A	Y	0.388911	4978	0.611089	400
rs7750365	6	107089289	G	T	ENSG00000130348	QRSL1	6	107077453	-0.0507	0.00845841	2.047e-09	1.72414e-07	6	T	G	Y	0.350342	4978	0.649658	400
rs7819605	8	67260472	G	A	ENSG00000147576	ADHFE1	8	67342420	0.1782	0.0178579	1.88798e-23	7.39637e-21	NA	NA	NA	NA	NA	NA	NA	400
rs7853609	9	34320195	C	T	ENSG00000164978	NUDT2	9	34329504	0.09765	0.0110006	6.88402e-19	1.77768e-16	9	T	C	Y	0.320611	4978	0.679389	400
rs7862080	9	34303922	A	G	ENSG00000164978	NUDT2	9	34329504	-0.06229	0.00941898	3.76e-11	4.19221e-09	9	A	G	Y	0.790277	4978	0.790277	400
rs7868756	9	34271381	C	T	ENSG00000164978	NUDT2	9	34329504	0.09765	0.0110006	6.88402e-19	1.77768e-16	9	T	C	Y	0.315789	4978	0.684211	400
rs7893985	10	101893418	G	A	ENSG00000095485	CWF19L1	10	101992055	-0.05688	0.00937297	1.291e-09	1.12166e-07	10	G	A	Y	0.570711	4978	0.570711	400
rs7897258	10	120909428	T	C	ENSG00000183605	SFXN4	10	120900279	-0.0663	0.00739942	3.24201e-19	8.61875e-17	10	C	T	Y	0.501808	4978	0.501808	400
rs7905095	10	131448143	A	G	ENSG00000170430	MGMT	10	131265448	-0.1803	0.0184554	1.522e-22	5.57246e-20	10	G	A	Y	0.403174	4978	0.596826	400
rs7909964	10	131338714	C	T	ENSG00000170430	MGMT	10	131265448	0.1303	0.0181178	6.39398e-13	9.05219e-11	10	T	C	Y	0.44556	4978	0.55444	400
rs7912487	10	3204561	C	T	ENSG00000107959	PITRM1	10	3179920	0.3052	0.0307463	3.196e-23	1.22066e-20	10	C	T	Y	0.692447	4978	0.692447	400
rs7917	2	201768238	T	C	ENSG00000240344	PPIL3	2	201735630	-0.3356	0.0195799	7.46203e-66	4.10131e-62	2	C	T	Y	0.28184	4978	0.71816	400
rs7922807	10	102023006	C	T	ENSG00000095485	CWF19L1	10	101992055	-0.06756	0.00938389	6.04e-13	8.58113e-11	10	C	T	Y	0.4319	4978	0.5681	400
rs7924157	10	3189115	C	T	ENSG00000107959	PITRM1	10	3179920	-0.3734	0.0352529	3.24501e-26	1.57893e-23	10	T	C	Y	0.142226	4978	0.857774	400
rs7928523	11	43719101	T	C	ENSG00000149084	HSD17B12	11	43577986	-0.0657	0.0100874	7.36198e-11	7.81697e-09	11	C	T	Y	0.292688	4978	0.707312	400
rs7932905	11	43727577	G	A	ENSG00000149084	HSD17B12	11	43577986	0.08469	0.00890978	1.995e-21	6.63713e-19	11	G	A	Y	0.425673	4978	0.574327	400
rs7937316	11	34890657	G	A	ENSG00000149089	APIP	11	34874641	-0.3187	0.0239925	2.892e-40	3.85959e-37	11	A	G	Y	0.12495	4978	0.87505	400
rs7940691	11	65640906	C	T	ENSG00000172803	SNX32	11	65601112	0.07226	0.0120785	2.197e-09	1.83931e-07	11	C	T	Y	0.592005	4978	0.592005	400
rs7944241	11	43695374	G	A	ENSG00000149084	HSD17B12	11	43577986	0.06182	0.009313	3.179e-11	3.57273e-09	11	A	G	Y	0.440337	4978	0.559663	400
rs7946980	11	34820438	C	T	ENSG00000149089	APIP	11	34874641	0.1564	0.0275109	1.308e-08	9.56281e-07	11	C	T	Y	0.649859	4978	0.649859	400
rs7947848	11	34866220	C	T	ENSG00000149089	APIP	11	34874641	-0.278	0.0240966	8.59505e-31	6.33622e-28	11	T	C	Y	0.232824	4978	0.767176	400
rs7950996	11	34946712	G	A	ENSG00000149089	APIP	11	34874641	-0.3302	0.0237944	8.707e-44	1.40654e-40	11	A	G	Y	0.114102	4978	0.885898	400
rs8005861	14	59952002	T	C	ENSG00000126790	L3HYPDH	14	59927081	-0.1719	0.019814	4.11e-18	9.98336e-16	14	C	T	Y	0.429088	4978	0.570912	400
rs8008237	14	60047754	C	T	ENSG00000126790	L3HYPDH	14	59927081	-0.1475	0.0209839	2.07701e-12	2.7416e-10	14	T	C	Y	0.324829	4978	0.675171	400
rs8008450	14	60035354	T	C	ENSG00000126790	L3HYPDH	14	59927081	-0.1355	0.0220511	8.00499e-10	7.18342e-08	14	C	T	Y	0.314785	4978	0.685215	400
rs8008877	14	74355220	C	A	ENSG00000140043	PTGR2	14	74318547	-0.07309	0.00954499	1.89699e-14	3.22601e-12	14	A	C	Y	0.230012	4978	0.769988	400
rs8012476	14	74292029	G	A	ENSG00000140043	PTGR2	14	74318547	0.09029	0.0113037	1.375e-15	2.62418e-13	14	G	A	Y	0.749297	4978	0.749297	400
rs8012627	14	73954497	C	A	ENSG00000184227	ACOT1	14	74003818	0.1299	0.0197476	4.768e-11	5.23936e-09	14	C	A	Y	0.803335	4978	0.803335	400
rs8013123	14	74392950	T	C	ENSG00000140043	PTGR2	14	74318547	0.09665	0.00901734	8.35802e-27	4.30586e-24	14	T	C	Y	0.598835	4978	0.598835	400
rs8013446	14	74359494	T	C	ENSG00000140043	PTGR2	14	74318547	0.1225	0.0122455	1.468e-23	5.82475e-21	14	T	C	Y	0.842306	4978	0.842306	400
rs8014577	14	73963383	T	C	ENSG00000184227	ACOT1	14	74003818	0.1149	0.0196722	5.197e-09	4.07231e-07	14	T	C	Y	0.809964	4978	0.809964	400
rs8015976	14	74055115	G	A	ENSG00000184227	ACOT1	14	74003818	0.213	0.018793	8.90404e-30	5.93304e-27	14	G	A	Y	0.866814	4978	0.866814	400
rs8018967	14	73976934	C	T	ENSG00000184227	ACOT1	14	74003818	-0.1592	0.0195336	3.63801e-16	7.3175e-14	NA	NA	NA	NA	NA	NA	NA	400
rs8020189	14	59949727	T	C	ENSG00000126790	L3HYPDH	14	59927081	-0.1756	0.0226852	9.886e-15	1.71994e-12	14	C	T	Y	0.291081	4978	0.708919	400
rs8020267	14	74318714	A	G	ENSG00000140043	PTGR2	14	74318547	0.1757	0.0140976	1.187e-35	1.15815e-32	14	A	G	Y	0.943753	4978	0.943753	400
rs8020630	14	74318673	A	G	ENSG00000140043	PTGR2	14	74318547	-0.08418	0.00925577	9.47004e-20	2.65832e-17	NA	NA	NA	NA	NA	NA	NA	400
rs8020809	14	74319989	A	G	ENSG00000140043	PTGR2	14	74318547	-0.08466	0.00923432	4.82e-20	1.39648e-17	14	G	A	Y	0.495581	4978	0.504419	400
rs8023669	15	83720657	C	T	ENSG00000169609	C15orf40	15	83657193	-0.08717	0.00943867	2.57301e-20	7.65283e-18	15	T	C	Y	0.337485	4978	0.662515	400
rs8031650	15	75609030	C	A	ENSG00000140400	MAN2C1	15	75648133	-0.07785	0.00994423	4.931e-15	8.8902e-13	15	A	C	Y	0.215548	4978	0.784452	400
rs8031723	15	83733832	C	T	ENSG00000169609	C15orf40	15	83657193	-0.1077	0.0117897	6.53602e-20	1.86573e-17	15	T	C	Y	0.130976	4978	0.869024	400
rs8035001	15	83750752	C	T	ENSG00000169609	C15orf40	15	83657193	0.09118	0.0102312	5.01601e-19	1.3106e-16	15	C	T	Y	0.699478	4978	0.699478	400
rs8040998	15	83702064	C	T	ENSG00000169609	C15orf40	15	83657193	-0.08681	0.00950913	6.90601e-20	1.9641e-17	15	T	C	Y	0.328847	4978	0.671153	400
rs8043020	15	83663005	A	G	ENSG00000169609	C15orf40	15	83657193	0.09132	0.0100698	1.204e-19	3.33937e-17	15	A	G	Y	0.575934	4978	0.575934	400
rs8055552	16	1828839	G	A	ENSG00000063854	HAGH	16	1845621	0.03149	0.00552565	1.206e-08	8.87577e-07	16	A	G	Y	0.305745	4978	0.694255	400
rs8064608	17	49326232	A	G	ENSG00000239672	NME1	17	49230897	0.04338	0.00749255	7.049e-09	5.40898e-07	17	A	G	Y	0.659703	4978	0.659703	400
rs8065080	17	3480447	C	T	ENSG00000197417	SHPK	17	3511556	0.1205	0.0137533	1.926e-18	4.80912e-16	17	T	C	Y	0.318803	4978	0.681197	400
rs8065650	17	2180823	T	C	ENSG00000167720	SRR	17	2206677	0.07947	0.0133634	2.734e-09	2.25434e-07	17	C	T	Y	0.426677	4978	0.573323	400
rs8065903	17	48629458	A	G	ENSG00000006282	SPATA20	17	48620419	0.1573	0.0192496	3.043e-16	6.15133e-14	17	A	G	Y	0.860386	4978	0.860386	400
rs8066754	17	61816590	T	C	ENSG00000108592	FTSJ3	17	61896793	-0.05346	0.0091007	4.24701e-09	3.38938e-07	17	T	C	Y	0.724387	4978	0.724387	400
rs8067360	17	80694826	C	T	ENSG00000141560	FN3KRP	17	80674559	-0.1047	0.00770817	5.05203e-42	7.29806e-39	17	T	C	Y	0.604259	4978	0.604259	400
rs8067428	17	26267997	A	G	ENSG00000232859	LYRM9	17	26205340	-0.1881	0.0195791	7.45601e-22	2.5765e-19	17	G	A	Y	0.22037	4978	0.77963	400
rs8068726	17	48593134	T	C	ENSG00000006282	SPATA20	17	48620419	-0.2309	0.0240507	7.95296e-22	2.74312e-19	17	C	T	Y	0.195862	4978	0.804138	400
rs8069453	17	49261750	T	C	ENSG00000239672	NME1	17	49230897	-0.0462	0.00720969	1.474e-10	1.50142e-08	17	T	C	Y	0.562274	4978	0.562274	400
rs8069969	17	61822223	T	G	ENSG00000108592	FTSJ3	17	61896793	-0.05321	0.00908387	4.69499e-09	3.70552e-07	17	T	G	Y	0.72499	4978	0.72499	400
rs8076470	17	48625828	T	C	ENSG00000006282	SPATA20	17	48620419	-0.2369	0.0166836	9.21603e-46	1.73993e-42	NA	NA	NA	NA	NA	NA	NA	400
rs8078361	17	26230480	C	T	ENSG00000232859	LYRM9	17	26205340	-0.2194	0.017445	2.83799e-36	2.93881e-33	17	C	T	Y	0.751708	4978	0.751708	400
rs8078936	17	3480396	T	C	ENSG00000197417	SHPK	17	3511556	0.1225	0.013902	1.233e-18	3.11983e-16	17	C	T	Y	0.299518	4978	0.700482	400
rs8081273	17	2222325	T	C	ENSG00000167720	SRR	17	2206677	-0.1192	0.0125608	2.314e-21	7.66819e-19	17	C	T	Y	0.496384	4978	0.503616	400
rs8081454	17	61842646	A	G	ENSG00000108592	FTSJ3	17	61896793	-0.05087	0.00915406	2.743e-08	1.88592e-06	17	A	G	Y	0.731217	4978	0.731217	400
rs8082467	17	26253468	G	A	ENSG00000232859	LYRM9	17	26205340	-0.2194	0.017445	2.83799e-36	2.93881e-33	17	G	A	Y	0.742668	4978	0.742668	400
rs8116470	20	34167382	A	G	ENSG00000214078	CPNE1	20	34213953	-0.1438	0.0260004	3.18999e-08	2.16535e-06	20	G	A	Y	0.189434	4978	0.810566	400
rs8119219	20	3173907	C	T	ENSG00000125877	ITPA	20	3189514	0.1786	0.0267476	2.435e-11	2.79543e-09	20	T	C	Y	0.350141	4978	0.649859	400
rs8128151	21	30405763	G	T	ENSG00000156253	RWDD2B	21	30376705	0.1813	0.0237653	2.37e-14	3.98878e-12	21	G	T	Y	0.852551	4978	0.852551	400
rs8138536	22	24260743	G	A	ENSG00000133433	GSTT2B	22	24299601	0.9618	0.174545	3.582e-08	2.40909e-06	22	A	G	Y	0.0901969	4978	0.909803	400
rs840381	5	34022361	C	T	ENSG00000242110	AMACR	5	33986283	-0.2141	0.0248126	6.20699e-18	1.48212e-15	5	T	C	Y	0.466854	4978	0.533146	400
rs840386	5	34020277	T	C	ENSG00000242110	AMACR	5	33986283	-0.2141	0.0248126	6.20699e-18	1.48212e-15	5	C	T	Y	0.471274	4978	0.528726	400
rs840391	5	34018504	C	T	ENSG00000242110	AMACR	5	33986283	-0.1942	0.0244371	1.91201e-15	3.60316e-13	5	T	C	Y	0.547007	4978	0.547007	400
rs840396	5	34016484	C	T	ENSG00000242110	AMACR	5	33986283	-0.2771	0.0255273	1.887e-27	1.04145e-24	5	C	T	Y	0.551627	4978	0.551627	400
rs8500	14	74428445	A	G	ENSG00000140043	PTGR2	14	74318547	-0.0716	0.00937743	2.25201e-14	3.79915e-12	14	G	A	Y	0.34552	4978	0.65448	400
rs8660	14	59939727	C	T	ENSG00000126790	L3HYPDH	14	59927081	-0.1623	0.0192483	3.40099e-17	7.62506e-15	14	T	C	Y	0.516874	4978	0.516874	400
rs871026	10	131293145	G	A	ENSG00000170430	MGMT	10	131265448	-0.1276	0.0177829	7.20798e-13	1.01458e-10	10	G	A	Y	0.483528	4978	0.516472	400
rs871028	10	131293478	A	G	ENSG00000170430	MGMT	10	131265448	-0.1313	0.018013	3.118e-13	4.6008e-11	10	A	G	Y	0.456609	4978	0.543391	400
rs872598	15	83584579	C	A	ENSG00000169609	C15orf40	15	83657193	-0.0737	0.00998658	1.584e-13	2.40845e-11	15	A	C	Y	0.524106	4978	0.524106	400
rs872599	15	83584643	T	G	ENSG00000169609	C15orf40	15	83657193	-0.07662	0.0102275	6.80501e-14	1.07774e-11	15	G	T	Y	0.500201	4978	0.500201	400
rs878619	17	48633271	G	A	ENSG00000006282	SPATA20	17	48620419	-0.2395	0.0167212	1.56899e-46	3.04891e-43	NA	NA	NA	NA	NA	NA	NA	400
rs885640	2	160075183	G	A	ENSG00000196151	WDSUB1	2	160092304	-0.2456	0.0164498	2.09498e-50	4.97686e-47	2	A	G	Y	0.341302	4978	0.658698	400
rs886090	9	136199503	A	G	ENSG00000148290	SURF1	9	136218610	0.1023	0.0140267	3.026e-13	4.47428e-11	9	G	A	Y	0.283045	4978	0.716955	400
rs890948	5	34043649	T	C	ENSG00000242110	AMACR	5	33986283	-0.1619	0.0265523	1.078e-09	9.46871e-08	5	T	C	Y	0.716151	4978	0.716151	400
rs890949	5	34043893	C	T	ENSG00000242110	AMACR	5	33986283	-0.1601	0.0266381	1.853e-09	1.57028e-07	5	C	T	Y	0.701487	4978	0.701487	400
rs890951	5	34044232	T	C	ENSG00000242110	AMACR	5	33986283	-0.1566	0.0264955	3.412e-09	2.76721e-07	5	T	C	Y	0.627762	4978	0.627762	400
rs890952	5	34044407	T	C	ENSG00000242110	AMACR	5	33986283	-0.1566	0.0264955	3.412e-09	2.76721e-07	5	T	C	Y	0.627561	4978	0.627561	400
rs891550	11	34891730	T	C	ENSG00000149089	APIP	11	34874641	0.3644	0.0288136	1.165e-36	1.2467e-33	NA	NA	NA	NA	NA	NA	NA	400
rs894406	17	61901657	A	G	ENSG00000108592	FTSJ3	17	61896793	-0.05321	0.00908387	4.69499e-09	3.70552e-07	17	A	G	Y	0.725191	4978	0.725191	400
rs894407	17	61901641	T	C	ENSG00000108592	FTSJ3	17	61896793	-0.05321	0.00908387	4.69499e-09	3.70552e-07	17	T	C	Y	0.725191	4978	0.725191	400
rs898896	6	107063162	C	T	ENSG00000130348	QRSL1	6	107077453	0.05683	0.00923773	7.654e-10	6.89175e-08	6	C	T	Y	0.599036	4978	0.599036	400
rs906902	11	34780278	A	G	ENSG00000149089	APIP	11	34874641	-0.1753	0.0245843	9.99501e-13	1.37991e-10	11	G	A	Y	0.375653	4978	0.624347	400
rs909962	6	3157399	A	G	ENSG00000137274	BPHL	6	3118608	-0.2075	0.0194436	1.37801e-26	6.9716e-24	6	A	G	Y	0.542587	4978	0.542587	400
rs915590	22	24261143	A	G	ENSG00000133433	GSTT2B	22	24299601	0.667	0.0712837	8.20499e-21	2.56697e-18	22	A	G	Y	0.810767	4978	0.810767	400
rs919554	11	34892681	G	A	ENSG00000149089	APIP	11	34874641	0.3644	0.0288136	1.165e-36	1.2467e-33	11	G	A	Y	0.782242	4978	0.782242	400
rs9207	17	61823899	C	T	ENSG00000108592	FTSJ3	17	61896793	-0.05321	0.00908387	4.69499e-09	3.70552e-07	17	C	T	Y	0.725392	4978	0.725392	400
rs925388	10	120918950	C	T	ENSG00000183605	SFXN4	10	120900279	0.0728	0.00734654	3.78799e-23	1.44025e-20	10	C	T	Y	0.504219	4978	0.504219	400
rs927904	1	75260328	T	C	ENSG00000116791	CRYZ	1	75171170	0.1581	0.0223177	1.4e-12	1.88958e-10	NA	NA	NA	NA	NA	NA	NA	400
rs9287783	2	160072363	T	C	ENSG00000196151	WDSUB1	2	160092304	-0.231	0.015119	1.05899e-52	2.96283e-49	2	C	T	Y	0.667336	4978	0.667336	400
rs929166	1	110255174	G	T	ENSG00000134201	GSTM5	1	110254864	-0.8301	0.0657917	1.70001e-36	1.7985e-33	1	T	G	Y	0.354158	4978	0.645842	400
rs9292520	5	34045909	A	G	ENSG00000242110	AMACR	5	33986283	-0.1616	0.0264953	1.066e-09	9.37484e-08	5	A	G	Y	0.715548	4978	0.715548	400
rs929450	14	74252993	A	G	ENSG00000140043	PTGR2	14	74318547	0.1267	0.0139197	8.85398e-20	2.4899e-17	NA	NA	NA	NA	NA	NA	NA	400
rs9298112	8	67419420	G	T	ENSG00000147576	ADHFE1	8	67342420	0.1711	0.0227221	5.06999e-14	8.1873e-12	8	T	G	Y	0.142226	4978	0.857774	400
rs9303577	17	49249186	C	A	ENSG00000239672	NME1	17	49230897	-0.0527	0.00743342	1.345e-12	1.81905e-10	17	C	A	Y	0.55906	4978	0.55906	400
rs9305386	21	30386751	A	G	ENSG00000156253	RWDD2B	21	30376705	0.1813	0.0237653	2.37e-14	3.98878e-12	21	A	G	Y	0.85235	4978	0.85235	400
rs9323348	14	59925659	T	G	ENSG00000126790	L3HYPDH	14	59927081	-0.137	0.020831	4.80902e-11	5.28006e-09	14	G	T	Y	0.412616	4978	0.587384	400
rs9323351	14	60031020	G	A	ENSG00000126790	L3HYPDH	14	59927081	-0.2095	0.0292191	7.50101e-13	1.0528e-10	14	A	G	Y	0.070912	4978	0.929088	400
rs9325562	10	120970543	A	G	ENSG00000183605	SFXN4	10	120900279	-0.05049	0.0081982	7.33601e-10	6.64407e-08	10	G	A	Y	0.383688	4978	0.616312	400
rs9326	11	35017205	G	T	ENSG00000149089	APIP	11	34874641	0.3341	0.0244493	1.643e-42	2.43401e-39	NA	NA	NA	NA	NA	NA	NA	400
rs939015	11	43868651	T	C	ENSG00000149084	HSD17B12	11	43577986	-0.09543	0.00992562	6.94401e-22	2.40315e-19	11	T	C	Y	0.644034	4978	0.644034	400
rs9392465	6	3162378	C	A	ENSG00000137274	BPHL	6	3118608	-0.1185	0.0201149	3.835e-09	3.08015e-07	6	C	A	Y	0.478305	4978	0.521695	400
rs9405611	6	3144028	A	G	ENSG00000137274	BPHL	6	3118608	-0.1728	0.0190245	1.056e-19	2.94825e-17	6	A	G	Y	0.634592	4978	0.634592	400
rs9405612	6	3144113	C	T	ENSG00000137274	BPHL	6	3118608	-0.1708	0.0188715	1.42099e-19	3.91316e-17	NA	NA	NA	NA	NA	NA	NA	400
rs9411396	9	136187652	G	T	ENSG00000148290	SURF1	9	136218610	-0.1204	0.021665	2.739e-08	1.88331e-06	9	T	G	Y	0.177782	4978	0.822218	400
rs9423466	10	3162669	C	T	ENSG00000107959	PITRM1	10	3179920	0.2664	0.0320458	9.32398e-17	1.99556e-14	10	C	T	Y	0.680796	4978	0.680796	400
rs9423477	10	3166221	A	G	ENSG00000107959	PITRM1	10	3179920	-0.2836	0.0276635	1.162e-24	5.00158e-22	10	G	A	Y	0.34552	4978	0.65448	400
rs9423479	10	3166345	A	G	ENSG00000107959	PITRM1	10	3179920	-0.235	0.028424	1.366e-16	2.86288e-14	10	G	A	Y	0.459823	4978	0.540177	400
rs9423490	10	3177320	C	T	ENSG00000107959	PITRM1	10	3179920	0.3697	0.0305093	8.52191e-34	7.3566e-31	10	C	T	Y	0.694656	4978	0.694656	400
rs9423506	10	3218457	C	T	ENSG00000107959	PITRM1	10	3179920	0.2507	0.0298663	4.69599e-17	1.04104e-14	10	C	T	Y	0.665327	4978	0.665327	400
rs9423690	10	3165972	T	C	ENSG00000107959	PITRM1	10	3179920	0.2651	0.0318591	8.721e-17	1.87384e-14	10	T	C	Y	0.667336	4978	0.667336	400
rs945231	10	131294827	G	A	ENSG00000170430	MGMT	10	131265448	0.1337	0.0182834	2.619e-13	3.89419e-11	10	A	G	Y	0.415629	4978	0.584371	400
rs946904	1	147122831	T	C	ENSG00000162836	ACP6	1	147101453	0.2709	0.027907	2.80799e-22	1.00666e-19	1	C	T	Y	0.220972	4978	0.779028	400
rs947428	1	119778411	A	G	ENSG00000116874	WARS2	1	119573839	-0.1807	0.0276568	6.418e-11	6.92387e-09	1	A	G	Y	0.87284	4978	0.87284	400
rs947431	1	119778931	T	G	ENSG00000116874	WARS2	1	119573839	-0.1807	0.0276568	6.418e-11	6.92387e-09	1	T	G	Y	0.925874	4978	0.925874	400
rs950546	9	34310083	A	G	ENSG00000164978	NUDT2	9	34329504	0.09765	0.0110006	6.88402e-19	1.77768e-16	9	G	A	Y	0.326235	4978	0.673765	400
rs952489	11	35031576	G	A	ENSG00000149089	APIP	11	34874641	0.3162	0.0247828	2.78201e-37	3.12846e-34	11	G	A	Y	0.557453	4978	0.557453	400
rs957655	8	67409841	A	G	ENSG00000147576	ADHFE1	8	67342420	0.145	0.01938	7.32301e-14	1.15564e-11	8	G	A	Y	0.28405	4978	0.71595	400
rs9624364	22	24311474	A	G	ENSG00000133433	GSTT2B	22	24299601	1.205	0.116956	6.826e-25	2.99784e-22	22	G	A	Y	0.124347	4978	0.875653	400
rs9657084	8	67407191	A	C	ENSG00000147576	ADHFE1	8	67342420	0.2049	0.0242628	3.04e-17	6.86042e-15	8	C	A	Y	0.163118	4978	0.836882	400
rs9673084	15	75622943	A	G	ENSG00000140400	MAN2C1	15	75648133	-0.07924	0.0101722	6.70998e-15	1.19629e-12	NA	NA	NA	NA	NA	NA	NA	400
rs967751	11	34858084	T	G	ENSG00000149089	APIP	11	34874641	0.2229	0.0372361	2.149e-09	1.8027e-07	11	T	G	Y	0.79992	4978	0.79992	400
rs968719	17	61908271	C	T	ENSG00000108592	FTSJ3	17	61896793	-0.05321	0.00908387	4.69499e-09	3.70552e-07	17	C	T	Y	0.731217	4978	0.731217	400
rs9693689	8	67292716	T	C	ENSG00000147576	ADHFE1	8	67342420	-0.1696	0.0184241	3.406e-20	1.00308e-17	8	T	C	Y	0.692447	4978	0.692447	400
rs971714	14	60028266	G	T	ENSG00000126790	L3HYPDH	14	59927081	-0.1353	0.0210947	1.418e-10	1.44676e-08	14	G	T	Y	0.570309	4978	0.570309	400
rs974951	14	60026490	G	A	ENSG00000126790	L3HYPDH	14	59927081	-0.1353	0.0210947	1.418e-10	1.44676e-08	14	G	A	Y	0.57051	4978	0.57051	400
rs977467	8	67306864	A	G	ENSG00000147576	ADHFE1	8	67342420	-0.1685	0.0184921	8.08695e-20	2.28458e-17	8	A	G	Y	0.696665	4978	0.696665	400
rs9824435	3	49674343	C	T	ENSG00000173540	GMPPB	3	49754277	0.09256	0.00990944	9.58001e-21	2.96353e-18	3	C	T	Y	0.914022	4978	0.914022	400
rs9829155	3	49817450	C	T	ENSG00000173540	GMPPB	3	49754277	0.09256	0.00990944	9.58001e-21	2.96353e-18	3	T	C	Y	0.137405	4978	0.862595	400
rs9835157	3	49797769	A	G	ENSG00000173540	GMPPB	3	49754277	0.09256	0.00990944	9.58001e-21	2.96353e-18	3	G	A	Y	0.137204	4978	0.862796	400
rs984690	11	34935661	G	T	ENSG00000149089	APIP	11	34874641	0.3748	0.0284693	1.394e-39	1.76649e-36	11	G	T	Y	0.771394	4978	0.771394	400
rs9870755	3	49809841	T	C	ENSG00000173540	GMPPB	3	49754277	0.0925	0.00994358	1.372e-20	4.19764e-18	3	C	T	Y	0.1364	4978	0.8636	400
rs9870858	3	49769071	C	T	ENSG00000173540	GMPPB	3	49754277	0.09256	0.00990944	9.58001e-21	2.96353e-18	3	C	T	Y	0.849337	4978	0.849337	400
rs9883000	3	49667691	T	C	ENSG00000173540	GMPPB	3	49754277	0.09256	0.00990944	9.58001e-21	2.96353e-18	3	T	C	Y	0.861993	4978	0.861993	400
rs9889777	17	49336793	A	C	ENSG00000239672	NME1	17	49230897	0.04618	0.00744571	5.567e-10	5.16531e-08	17	A	C	Y	0.687826	4978	0.687826	400
rs989128	17	48636534	A	G	ENSG00000006282	SPATA20	17	48620419	-0.2311	0.0167621	3.049e-43	4.68892e-40	17	G	A	Y	0.333266	4978	0.666734	400
rs9897822	17	3529566	T	C	ENSG00000197417	SHPK	17	3511556	0.1454	0.0154292	4.35399e-21	1.39602e-18	17	C	T	Y	0.120329	4978	0.879671	400
rs9905529	17	2177732	C	T	ENSG00000167720	SRR	17	2206677	0.07692	0.0133734	8.83499e-09	6.66708e-07	17	T	C	Y	0.426075	4978	0.573925	400
rs9910849	17	2175768	T	C	ENSG00000167720	SRR	17	2206677	0.08512	0.014615	5.74e-09	4.46353e-07	17	C	T	Y	0.237646	4978	0.762354	400
rs9913319	17	3533412	A	G	ENSG00000197417	SHPK	17	3511556	0.09797	0.0156338	3.691e-10	3.53047e-08	17	G	A	Y	0.193652	4978	0.806348	400
rs9915099	17	49289155	C	A	ENSG00000239672	NME1	17	49230897	0.04514	0.00746798	1.499e-09	1.28613e-07	17	C	A	Y	0.659301	4978	0.659301	400
rs9925460	16	1849943	A	G	ENSG00000063854	HAGH	16	1845621	0.03744	0.00555044	1.526e-11	1.80337e-09	16	G	A	Y	0.407593	4978	0.592407	400
rs9926962	16	1851826	G	A	ENSG00000063854	HAGH	16	1845621	0.03744	0.00555044	1.526e-11	1.80337e-09	16	A	G	Y	0.406991	4978	0.593009	400
rs9932890	16	1847868	G	T	ENSG00000063854	HAGH	16	1845621	0.03739	0.00559537	2.352e-11	2.70718e-09	16	T	G	Y	0.427883	4978	0.572117	400
rs9944160	14	74306123	A	G	ENSG00000140043	PTGR2	14	74318547	0.1208	0.0124656	3.304e-22	1.17856e-19	14	A	G	Y	0.862997	4978	0.862997	400
rs9971190	10	131461323	A	G	ENSG00000170430	MGMT	10	131265448	-0.1114	0.0184705	1.627e-09	1.38903e-07	10	G	A	Y	0.355364	4978	0.644636	400
rs9973903	2	88489290	C	T	ENSG00000144115	THNSL2	2	88469835	-0.2321	0.0388309	2.27e-09	1.89428e-07	2	C	T	Y	0.799317	4978	0.799317	400
rs9978171	21	30454092	T	C	ENSG00000156253	RWDD2B	21	30376705	0.1843	0.0243566	3.827e-14	6.28828e-12	21	T	C	Y	0.850944	4978	0.850944	400
rs998273	2	160048297	T	G	ENSG00000196151	WDSUB1	2	160092304	0.1244	0.0172222	5.07602e-13	7.28401e-11	2	G	T	Y	0.226597	4978	0.773403	400

## Sheet: Anterior cingulate cis-eQTL
variant_id	SNP	tss_distance	ma_samples	ma_count	maf	pval_nominal	slope	slope_se	pval_nominal_threshold	min_pval_nominal	pval_beta	Gene Name
chr10_100037655_A_G_b38	rs12412869	-230025	65	75	0.255102	4.18374e-12	0.624804	0.0812394	5.13926e-05	4.781e-27	7.51258e-23	CWF19L1
chr10_100038188_C_T_b38	rs12415923	-229492	65	75	0.255102	4.18374e-12	0.624804	0.0812394	5.13926e-05	4.781e-27	7.51258e-23	CWF19L1
chr10_100038589_T_C_b38	rs2862928	-229091	94	129	0.438776	1.6568e-09	0.448077	0.0687084	5.13926e-05	4.781e-27	7.51258e-23	CWF19L1
chr10_100042848_C_CT_b38	rs113331420	-224832	99	143	0.486395	2.19666e-08	0.420862	0.07028	5.13926e-05	4.781e-27	7.51258e-23	CWF19L1
chr10_100044357_C_T_b38	rs11599088	-223323	65	75	0.255102	4.18374e-12	0.624804	0.0812394	5.13926e-05	4.781e-27	7.51258e-23	CWF19L1
chr10_100046766_T_C_b38	rs12772115	-220914	66	77	0.261905	1.10181e-11	0.599286	0.0798387	5.13926e-05	4.781e-27	7.51258e-23	CWF19L1
chr10_100049106_G_A_b38	rs12247707	-218574	66	77	0.261905	1.10181e-11	0.599286	0.0798387	5.13926e-05	4.781e-27	7.51258e-23	CWF19L1
chr10_100049902_G_A_b38	rs11593916	-217778	66	77	0.261905	1.10181e-11	0.599286	0.0798387	5.13926e-05	4.781e-27	7.51258e-23	CWF19L1
chr10_100051409_C_G_b38	rs11594585	-216271	66	77	0.261905	1.10181e-11	0.599286	0.0798387	5.13926e-05	4.781e-27	7.51258e-23	CWF19L1
chr10_100055122_T_C_b38	rs11190382	-212558	73	85	0.289116	3.19668e-10	0.54468	0.0795066	5.13926e-05	4.781e-27	7.51258e-23	CWF19L1
chr10_100055199_C_G_b38	rs11190383	-212481	66	77	0.261905	1.10181e-11	0.599286	0.0798387	5.13926e-05	4.781e-27	7.51258e-23	CWF19L1
chr10_100057584_A_G_b38	rs2862926	-210096	87	109	0.370748	2.96949e-09	0.474095	0.0740438	5.13926e-05	4.781e-27	7.51258e-23	CWF19L1
chr10_100057785_T_C_b38	rs2902364	-209895	66	76	0.258503	5.82817e-12	0.611408	0.0801548	5.13926e-05	4.781e-27	7.51258e-23	CWF19L1
chr10_100057800_C_T_b38	rs2862925	-209880	85	105	0.357143	6.67857e-13	0.549072	0.0683165	5.13926e-05	4.781e-27	7.51258e-23	CWF19L1
chr10_100059401_T_TAACAAC_b38	rs139708186	-208279	77	92	0.340741	4.02745e-12	0.578554	0.075155	5.13926e-05	4.781e-27	7.51258e-23	CWF19L1
chr10_100060908_A_G_b38	rs12782078	-206772	77	91	0.309524	5.96663e-15	0.625165	0.0701613	5.13926e-05	4.781e-27	7.51258e-23	CWF19L1
chr10_100061574_G_C_b38	rs11597528	-206106	77	91	0.309524	5.96663e-15	0.625165	0.0701613	5.13926e-05	4.781e-27	7.51258e-23	CWF19L1
chr10_100061926_T_C_b38	rs7906181	-205754	86	104	0.353741	2.4857e-13	0.568886	0.0691911	5.13926e-05	4.781e-27	7.51258e-23	CWF19L1
chr10_100063173_T_G_b38	rs4459228	-204507	77	91	0.309524	5.96663e-15	0.625165	0.0701613	5.13926e-05	4.781e-27	7.51258e-23	CWF19L1
chr10_100063786_T_C_b38	rs4462272	-203894	77	91	0.309524	5.96663e-15	0.625165	0.0701613	5.13926e-05	4.781e-27	7.51258e-23	CWF19L1
chr10_100064214_T_C_b38	rs11818417	-203466	66	76	0.258503	5.82817e-12	0.611408	0.0801548	5.13926e-05	4.781e-27	7.51258e-23	CWF19L1
chr10_100064533_A_G_b38	rs12767674	-203147	76	90	0.306122	3.61897e-15	0.631244	0.0701239	5.13926e-05	4.781e-27	7.51258e-23	CWF19L1
chr10_100064544_T_C_b38	rs12769220	-203136	76	90	0.306122	3.61897e-15	0.631244	0.0701239	5.13926e-05	4.781e-27	7.51258e-23	CWF19L1
chr10_100065403_C_G_b38	rs3829161	-202277	91	115	0.391156	8.78704e-16	0.584296	0.0631001	5.13926e-05	4.781e-27	7.51258e-23	CWF19L1
chr10_100067862_G_A_b38	rs7477551	-199818	79	95	0.323129	1.19902e-11	0.538613	0.0719108	5.13926e-05	4.781e-27	7.51258e-23	CWF19L1
chr10_100068843_C_A_b38	rs12776483	-198837	67	80	0.272109	5.19048e-14	0.620134	0.0728489	5.13926e-05	4.781e-27	7.51258e-23	CWF19L1
chr10_100068866_G_GT_b38	rs34633631	-198814	67	80	0.272109	5.19048e-14	0.620134	0.0728489	5.13926e-05	4.781e-27	7.51258e-23	CWF19L1
chr10_100072279_G_C_b38	rs12761969	-195401	67	80	0.272109	5.19048e-14	0.620134	0.0728489	5.13926e-05	4.781e-27	7.51258e-23	CWF19L1
chr10_100073582_G_T_b38	rs4475856	-194098	67	80	0.272109	5.19048e-14	0.620134	0.0728489	5.13926e-05	4.781e-27	7.51258e-23	CWF19L1
chr10_100073963_C_T_b38	rs11598979	-193717	70	83	0.282313	1.9836e-13	0.597305	0.0722782	5.13926e-05	4.781e-27	7.51258e-23	CWF19L1
chr10_100074335_C_T_b38	rs12775433	-193345	70	83	0.282313	1.9836e-13	0.597305	0.0722782	5.13926e-05	4.781e-27	7.51258e-23	CWF19L1
chr10_100075164_G_A_b38	rs11599683	-192516	67	80	0.272109	5.19048e-14	0.620134	0.0728489	5.13926e-05	4.781e-27	7.51258e-23	CWF19L1
chr10_100077499_A_G_b38	rs2862924	-190181	93	132	0.44898	9.18847e-14	0.529391	0.0629709	5.13926e-05	4.781e-27	7.51258e-23	CWF19L1
chr10_100078510_A_C_b38	rs7906355	-189170	80	97	0.329932	3.85862e-12	0.544553	0.0706636	5.13926e-05	4.781e-27	7.51258e-23	CWF19L1
chr10_100080295_T_C_b38	rs7900372	-187385	79	95	0.323129	7.09247e-12	0.547948	0.0721895	5.13926e-05	4.781e-27	7.51258e-23	CWF19L1
chr10_100080362_T_A_b38	rs11596211	-187318	66	78	0.265306	6.84527e-14	0.632109	0.0747047	5.13926e-05	4.781e-27	7.51258e-23	CWF19L1
chr10_100081203_A_G_b38	rs12774352	-186477	80	97	0.329932	3.85862e-12	0.544553	0.0706636	5.13926e-05	4.781e-27	7.51258e-23	CWF19L1
chr10_100083012_C_A_b38	rs4606421	-184668	76	92	0.312925	5.46479e-10	0.495814	0.0735174	5.13926e-05	4.781e-27	7.51258e-23	CWF19L1
chr10_100083442_A_T_b38	rs10883440	-184238	93	132	0.44898	9.18847e-14	0.529391	0.0629709	5.13926e-05	4.781e-27	7.51258e-23	CWF19L1
chr10_100083851_G_A_b38	rs11593131	-183829	80	97	0.329932	3.85862e-12	0.544553	0.0706636	5.13926e-05	4.781e-27	7.51258e-23	CWF19L1
chr10_100085028_A_G_b38	rs2862950	-182652	67	80	0.272109	5.19048e-14	0.620134	0.0728489	5.13926e-05	4.781e-27	7.51258e-23	CWF19L1
chr10_100085191_A_C_b38	rs2862951	-182489	67	80	0.272109	5.19048e-14	0.620134	0.0728489	5.13926e-05	4.781e-27	7.51258e-23	CWF19L1
chr10_100085356_CT_C_b38	rs11311407	-182324	76	92	0.312925	5.46479e-10	0.495814	0.0735174	5.13926e-05	4.781e-27	7.51258e-23	CWF19L1
chr10_100085677_T_C_b38	rs11596076	-182003	80	97	0.329932	3.85862e-12	0.544553	0.0706636	5.13926e-05	4.781e-27	7.51258e-23	CWF19L1
chr10_100085790_C_T_b38	rs34236122	-181890	80	97	0.329932	3.85862e-12	0.544553	0.0706636	5.13926e-05	4.781e-27	7.51258e-23	CWF19L1
chr10_100086416_A_C_b38	rs1410079	-181264	94	135	0.459184	2.382e-13	0.518896	0.0630501	5.13926e-05	4.781e-27	7.51258e-23	CWF19L1
chr10_100088100_T_C_b38	rs11597870	-179580	67	80	0.272109	5.19048e-14	0.620134	0.0728489	5.13926e-05	4.781e-27	7.51258e-23	CWF19L1
chr10_100088687_C_T_b38	rs7899288	-178993	76	92	0.312925	5.46479e-10	0.495814	0.0735174	5.13926e-05	4.781e-27	7.51258e-23	CWF19L1
chr10_100089654_C_A_b38	rs11596253	-178026	67	80	0.272109	5.19048e-14	0.620134	0.0728489	5.13926e-05	4.781e-27	7.51258e-23	CWF19L1
chr10_100090322_C_A_b38	rs11596837	-177358	70	83	0.282313	1.9836e-13	0.597305	0.0722782	5.13926e-05	4.781e-27	7.51258e-23	CWF19L1
chr10_100095173_CA_C_b38	rs140872521	-172507	67	80	0.272109	5.19048e-14	0.620134	0.0728489	5.13926e-05	4.781e-27	7.51258e-23	CWF19L1
chr10_100095421_C_T_b38	rs7903378	-172259	93	132	0.44898	9.18847e-14	0.529391	0.0629709	5.13926e-05	4.781e-27	7.51258e-23	CWF19L1
chr10_100095474_G_C_b38	rs12765091	-172206	70	83	0.282313	1.9836e-13	0.597305	0.0722782	5.13926e-05	4.781e-27	7.51258e-23	CWF19L1
chr10_100095666_A_G_b38	rs4375373	-172014	76	92	0.312925	5.46479e-10	0.495814	0.0735174	5.13926e-05	4.781e-27	7.51258e-23	CWF19L1
chr10_100097204_C_G_b38	rs4919422	-170476	94	134	0.455782	1.71496e-13	0.524361	0.0632441	5.13926e-05	4.781e-27	7.51258e-23	CWF19L1
chr10_100099448_G_A_b38	rs9888058	-168232	74	88	0.29932	8.47364e-16	0.631297	0.0681273	5.13926e-05	4.781e-27	7.51258e-23	CWF19L1
chr10_100101678_G_A_b38	rs11597390	-166002	70	83	0.282313	1.9836e-13	0.597305	0.0722782	5.13926e-05	4.781e-27	7.51258e-23	CWF19L1
chr10_100101865_T_C_b38	rs11596883	-165815	69	81	0.27551	6.76984e-13	0.590684	0.0735172	5.13926e-05	4.781e-27	7.51258e-23	CWF19L1
chr10_100102891_G_A_b38	rs2862946	-164789	76	92	0.312925	5.46479e-10	0.495814	0.0735174	5.13926e-05	4.781e-27	7.51258e-23	CWF19L1
chr10_100102937_T_C_b38	rs1853700	-164743	70	83	0.282313	1.9836e-13	0.597305	0.0722782	5.13926e-05	4.781e-27	7.51258e-23	CWF19L1
chr10_100103034_T_C_b38	rs1853699	-164646	70	83	0.282313	1.9836e-13	0.597305	0.0722782	5.13926e-05	4.781e-27	7.51258e-23	CWF19L1
chr10_100103232_C_T_b38	rs11595257	-164448	70	83	0.282313	1.9836e-13	0.597305	0.0722782	5.13926e-05	4.781e-27	7.51258e-23	CWF19L1
chr10_100103284_T_C_b38	rs11597561	-164396	67	80	0.272109	5.19048e-14	0.620134	0.0728489	5.13926e-05	4.781e-27	7.51258e-23	CWF19L1
chr10_100103653_C_A_b38	rs7474634	-164027	67	80	0.272109	5.19048e-14	0.620134	0.0728489	5.13926e-05	4.781e-27	7.51258e-23	CWF19L1
chr10_100104060_G_C_b38	rs2862947	-163620	69	81	0.277397	1.10555e-12	0.593199	0.0746866	5.13926e-05	4.781e-27	7.51258e-23	CWF19L1
chr10_100104416_A_G_b38	rs2862948	-163264	70	83	0.282313	1.9836e-13	0.597305	0.0722782	5.13926e-05	4.781e-27	7.51258e-23	CWF19L1
chr10_100104538_T_A_b38	rs2862949	-163142	76	92	0.312925	5.46479e-10	0.495814	0.0735174	5.13926e-05	4.781e-27	7.51258e-23	CWF19L1
chr10_100105358_T_A_b38	rs12773948	-162322	67	80	0.272109	5.19048e-14	0.620134	0.0728489	5.13926e-05	4.781e-27	7.51258e-23	CWF19L1
chr10_100105587_G_A_b38	rs12773244	-162093	70	83	0.282313	1.9836e-13	0.597305	0.0722782	5.13926e-05	4.781e-27	7.51258e-23	CWF19L1
chr10_100105759_A_T_b38	rs11592689	-161921	67	80	0.272109	5.19048e-14	0.620134	0.0728489	5.13926e-05	4.781e-27	7.51258e-23	CWF19L1
chr10_100106124_T_C_b38	rs12780510	-161556	70	83	0.282313	1.9836e-13	0.597305	0.0722782	5.13926e-05	4.781e-27	7.51258e-23	CWF19L1
chr10_100106127_T_C_b38	rs12780514	-161553	70	83	0.282313	1.9836e-13	0.597305	0.0722782	5.13926e-05	4.781e-27	7.51258e-23	CWF19L1
chr10_100106361_G_A_b38	rs12779818	-161319	70	83	0.282313	1.9836e-13	0.597305	0.0722782	5.13926e-05	4.781e-27	7.51258e-23	CWF19L1
chr10_100106705_G_GGCAGAGTAA_b38	rs113566478	-160975	76	92	0.312925	5.46479e-10	0.495814	0.0735174	5.13926e-05	4.781e-27	7.51258e-23	CWF19L1
chr10_100107060_CG_C_b38	rs34720372	-160620	67	80	0.272109	5.19048e-14	0.620134	0.0728489	5.13926e-05	4.781e-27	7.51258e-23	CWF19L1
chr10_100107759_T_C_b38	rs7075054	-159921	93	132	0.44898	9.18847e-14	0.529391	0.0629709	5.13926e-05	4.781e-27	7.51258e-23	CWF19L1
chr10_100108920_T_G_b38	rs12776318	-158760	67	80	0.272109	5.19048e-14	0.620134	0.0728489	5.13926e-05	4.781e-27	7.51258e-23	CWF19L1
chr10_100110231_C_T_b38	rs11190393	-157449	69	82	0.278912	3.88629e-14	0.607616	0.0709331	5.13926e-05	4.781e-27	7.51258e-23	CWF19L1
chr10_100110795_TTA_T_b38	rs72299118	-156885	66	79	0.268707	9.09472e-15	0.631033	0.0714389	5.13926e-05	4.781e-27	7.51258e-23	CWF19L1
chr10_100111179_C_T_b38	rs12764798	-156501	70	84	0.285714	1.55788e-13	0.588912	0.0708772	5.13926e-05	4.781e-27	7.51258e-23	CWF19L1
chr10_100111991_C_A_b38	rs12783521	-155689	66	79	0.268707	9.09472e-15	0.631033	0.0714389	5.13926e-05	4.781e-27	7.51258e-23	CWF19L1
chr10_100112419_TA_T_b38	rs34902516	-155261	69	82	0.278912	3.88629e-14	0.607616	0.0709331	5.13926e-05	4.781e-27	7.51258e-23	CWF19L1
chr10_100112930_A_C_b38	rs12765808	-154750	66	79	0.268707	9.09472e-15	0.631033	0.0714389	5.13926e-05	4.781e-27	7.51258e-23	CWF19L1
chr10_100114067_A_G_b38	rs12772820	-153613	82	101	0.343537	2.91173e-15	0.602	0.0665816	5.13926e-05	4.781e-27	7.51258e-23	CWF19L1
chr10_100115072_C_T_b38	rs12780023	-152608	82	99	0.336735	5.67414e-16	0.621351	0.0665307	5.13926e-05	4.781e-27	7.51258e-23	CWF19L1
chr10_100115087_C_T_b38	rs12780035	-152593	66	79	0.268707	9.09472e-15	0.631033	0.0714389	5.13926e-05	4.781e-27	7.51258e-23	CWF19L1
chr10_100115453_T_C_b38	rs12782269	-152227	82	99	0.336735	5.67414e-16	0.621351	0.0665307	5.13926e-05	4.781e-27	7.51258e-23	CWF19L1
chr10_100116179_G_C_b38	rs7474935	-151501	66	79	0.268707	9.09472e-15	0.631033	0.0714389	5.13926e-05	4.781e-27	7.51258e-23	CWF19L1
chr10_100116494_A_T_b38	rs2862989	-151186	82	99	0.336735	5.67414e-16	0.621351	0.0665307	5.13926e-05	4.781e-27	7.51258e-23	CWF19L1
chr10_100116607_C_T_b38	rs2862990	-151073	82	101	0.343537	2.91173e-15	0.602	0.0665816	5.13926e-05	4.781e-27	7.51258e-23	CWF19L1
chr10_100116979_C_G_b38	rs2862991	-150701	82	101	0.343537	2.91173e-15	0.602	0.0665816	5.13926e-05	4.781e-27	7.51258e-23	CWF19L1
chr10_100117013_G_A_b38	rs2902377	-150667	82	99	0.336735	5.67414e-16	0.621351	0.0665307	5.13926e-05	4.781e-27	7.51258e-23	CWF19L1
chr10_100118204_T_G_b38	rs7098331	-149476	82	99	0.336735	5.67414e-16	0.621351	0.0665307	5.13926e-05	4.781e-27	7.51258e-23	CWF19L1
chr10_100118462_G_A_b38	rs11592631	-149218	66	79	0.268707	9.09472e-15	0.631033	0.0714389	5.13926e-05	4.781e-27	7.51258e-23	CWF19L1
chr10_100118652_C_T_b38	rs11592640	-149028	82	99	0.336735	5.67414e-16	0.621351	0.0665307	5.13926e-05	4.781e-27	7.51258e-23	CWF19L1
chr10_100119929_C_G_b38	rs7913374	-147751	82	99	0.336735	5.67414e-16	0.621351	0.0665307	5.13926e-05	4.781e-27	7.51258e-23	CWF19L1
chr10_100120722_G_A_b38	rs11594323	-146958	84	102	0.346939	8.71699e-16	0.613605	0.0662549	5.13926e-05	4.781e-27	7.51258e-23	CWF19L1
chr10_100120943_C_T_b38	rs11594333	-146737	84	104	0.353741	3.83887e-15	0.596329	0.0663247	5.13926e-05	4.781e-27	7.51258e-23	CWF19L1
chr10_100125152_C_A_b38	rs6584345	-142528	84	104	0.353741	3.83887e-15	0.596329	0.0663247	5.13926e-05	4.781e-27	7.51258e-23	CWF19L1
chr10_100125180_C_T_b38	rs7088558	-142500	84	104	0.353741	3.83887e-15	0.596329	0.0663247	5.13926e-05	4.781e-27	7.51258e-23	CWF19L1
chr10_100125779_A_G_b38	rs12769652	-141901	84	104	0.353741	3.83887e-15	0.596329	0.0663247	5.13926e-05	4.781e-27	7.51258e-23	CWF19L1
chr10_100126748_A_G_b38	rs12416247	-140932	84	102	0.346939	7.0326e-15	0.60225	0.0678187	5.13926e-05	4.781e-27	7.51258e-23	CWF19L1
chr10_100128204_G_GAGAGAA_b38	rs113230227	-139476	84	102	0.346939	7.0326e-15	0.60225	0.0678187	5.13926e-05	4.781e-27	7.51258e-23	CWF19L1
chr10_100128221_A_G_b38	rs2077191	-139459	84	102	0.346939	7.0326e-15	0.60225	0.0678187	5.13926e-05	4.781e-27	7.51258e-23	CWF19L1
chr10_100128550_G_A_b38	rs2862952	-139130	83	100	0.340136	3.83534e-15	0.607208	0.0675335	5.13926e-05	4.781e-27	7.51258e-23	CWF19L1
chr10_100128651_T_C_b38	rs2902371	-139029	84	102	0.346939	7.0326e-15	0.60225	0.0678187	5.13926e-05	4.781e-27	7.51258e-23	CWF19L1
chr10_100128763_C_T_b38	rs1077821	-138917	84	102	0.346939	7.0326e-15	0.60225	0.0678187	5.13926e-05	4.781e-27	7.51258e-23	CWF19L1
chr10_100128883_C_T_b38	rs11595928	-138797	83	100	0.340136	3.83534e-15	0.607208	0.0675335	5.13926e-05	4.781e-27	7.51258e-23	CWF19L1
chr10_100129660_T_C_b38	rs11598495	-138020	71	84	0.285714	6.70985e-16	0.659045	0.0707976	5.13926e-05	4.781e-27	7.51258e-23	CWF19L1
chr10_100130573_C_G_b38	rs1324692	-137107	93	129	0.438776	5.22811e-17	0.600549	0.0614618	5.13926e-05	4.781e-27	7.51258e-23	CWF19L1
chr10_100130860_A_G_b38	rs1324693	-136820	71	84	0.285714	6.70985e-16	0.659045	0.0707976	5.13926e-05	4.781e-27	7.51258e-23	CWF19L1
chr10_100131465_G_T_b38	rs12781812	-136215	71	84	0.285714	6.70985e-16	0.659045	0.0707976	5.13926e-05	4.781e-27	7.51258e-23	CWF19L1
chr10_100133539_G_T_b38	rs7893845	-134141	92	127	0.434932	4.23417e-16	0.582781	0.0620478	5.13926e-05	4.781e-27	7.51258e-23	CWF19L1
chr10_100133661_G_A_b38	rs7893985	-134019	93	129	0.438776	5.22811e-17	0.600549	0.0614618	5.13926e-05	4.781e-27	7.51258e-23	CWF19L1
chr10_100134226_T_TAAAC_b38	rs138823537	-133454	73	87	0.304196	8.80504e-18	0.670522	0.0664388	5.13926e-05	4.781e-27	7.51258e-23	CWF19L1
chr10_100134368_G_T_b38	rs1853698	-133312	93	129	0.438776	5.22811e-17	0.600549	0.0614618	5.13926e-05	4.781e-27	7.51258e-23	CWF19L1
chr10_100134849_C_G_b38	rs10883446	-132831	93	129	0.438776	5.22811e-17	0.600549	0.0614618	5.13926e-05	4.781e-27	7.51258e-23	CWF19L1
chr10_100136849_G_A_b38	rs10430625	-130831	93	129	0.438776	5.22811e-17	0.600549	0.0614618	5.13926e-05	4.781e-27	7.51258e-23	CWF19L1
chr10_100140109_A_G_b38	rs12413812	-127571	66	77	0.261905	2.15719e-13	0.63071	0.0764649	5.13926e-05	4.781e-27	7.51258e-23	CWF19L1
chr10_100140822_C_T_b38	rs2104368	-126858	97	128	0.435374	1.0118e-17	0.611813	0.0607724	5.13926e-05	4.781e-27	7.51258e-23	CWF19L1
chr10_100142018_C_T_b38	rs2025507	-125662	88	113	0.421642	5.35993e-15	0.633332	0.0709217	5.13926e-05	4.781e-27	7.51258e-23	CWF19L1
chr10_100143200_T_G_b38	rs12354859	-124480	82	102	0.346939	3.16719e-11	0.540056	0.0739494	5.13926e-05	4.781e-27	7.51258e-23	CWF19L1
chr10_100143201_T_C_b38	rs12354860	-124479	82	102	0.346939	3.16719e-11	0.540056	0.0739494	5.13926e-05	4.781e-27	7.51258e-23	CWF19L1
chr10_100143655_T_C_b38	rs11190401	-124025	97	127	0.431973	4.11614e-17	0.610123	0.0621669	5.13926e-05	4.781e-27	7.51258e-23	CWF19L1
chr10_100144149_T_G_b38	rs10883447	-123531	86	104	0.353741	9.56993e-18	0.658435	0.0653382	5.13926e-05	4.781e-27	7.51258e-23	CWF19L1
chr10_100144392_A_ACGTG_b38	rs148631880	-123288	72	85	0.289116	4.81334e-21	0.743155	0.0649468	5.13926e-05	4.781e-27	7.51258e-23	CWF19L1
chr10_100144587_G_A_b38	rs10883448	-123093	84	100	0.340136	6.6809e-16	0.642292	0.0689921	5.13926e-05	4.781e-27	7.51258e-23	CWF19L1
chr10_100144738_C_T_b38	rs10883449	-122942	103	141	0.479592	8.76382e-13	-0.553265	0.0692778	5.13926e-05	4.781e-27	7.51258e-23	CWF19L1
chr10_100145864_T_C_b38	rs4919426	-121816	107	147	0.5	9.49717e-17	0.601208	0.0622162	5.13926e-05	4.781e-27	7.51258e-23	CWF19L1
chr10_100150256_TG_T_b38	rs11308859	-117424	98	129	0.438776	1.68607e-18	0.622429	0.0599079	5.13926e-05	4.781e-27	7.51258e-23	CWF19L1
chr10_100152307_T_C_b38	rs2862954	-115373	85	107	0.363946	7.65022e-22	0.682445	0.057964	5.13926e-05	4.781e-27	7.51258e-23	CWF19L1
chr10_100152437_C_T_b38	rs1408579	-115243	85	107	0.363946	7.65022e-22	0.682445	0.057964	5.13926e-05	4.781e-27	7.51258e-23	CWF19L1
chr10_100153963_AT_A_b38	rs59619291	-113717	89	113	0.384354	4.02113e-09	-0.488897	0.0771018	5.13926e-05	4.781e-27	7.51258e-23	CWF19L1
chr10_100157116_T_A_b38	rs3927496	-110564	106	142	0.482993	1.4442e-17	0.604638	0.0604446	5.13926e-05	4.781e-27	7.51258e-23	CWF19L1
chr10_100164661_T_C_b38	rs10883451	-103019	87	109	0.370748	1.38517e-22	0.684513	0.0566563	5.13926e-05	4.781e-27	7.51258e-23	CWF19L1
chr10_100174478_C_T_b38	rs35614792	-93202	78	95	0.323129	3.71542e-26	0.757287	0.0557671	5.13926e-05	4.781e-27	7.51258e-23	CWF19L1
chr10_100177437_T_C_b38	rs17112705	-90243	94	126	0.428571	3.32107e-09	-0.469957	0.0736603	5.13926e-05	4.781e-27	7.51258e-23	CWF19L1
chr10_100184474_G_A_b38	rs11190416	-83206	94	125	0.42517	5.36948e-09	-0.467853	0.0744805	5.13926e-05	4.781e-27	7.51258e-23	CWF19L1
chr10_100186257_C_G_b38	rs10786583	-81423	99	130	0.442177	3.89692e-18	0.626097	0.0611479	5.13926e-05	4.781e-27	7.51258e-23	CWF19L1
chr10_100193948_A_C_b38	rs11597086	-73732	78	95	0.323129	3.71542e-26	0.757287	0.0557671	5.13926e-05	4.781e-27	7.51258e-23	CWF19L1
chr10_100201209_C_T_b38	rs3818411	-66471	101	132	0.44898	4.43046e-19	0.653199	0.0614489	5.13926e-05	4.781e-27	7.51258e-23	CWF19L1
chr10_100203542_G_T_b38	rs7923726	-64138	98	126	0.428571	1.31729e-17	0.627304	0.0626067	5.13926e-05	4.781e-27	7.51258e-23	CWF19L1
chr10_100207455_C_G_b38	rs7909855	-60225	99	130	0.442177	3.89692e-18	0.626097	0.0611479	5.13926e-05	4.781e-27	7.51258e-23	CWF19L1
chr10_100207653_G_A_b38	rs1327578	-60027	78	95	0.323129	3.71542e-26	0.757287	0.0557671	5.13926e-05	4.781e-27	7.51258e-23	CWF19L1
chr10_100211240_A_G_b38	rs6584351	-56440	98	128	0.435374	1.68845e-20	0.676963	0.0603521	5.13926e-05	4.781e-27	7.51258e-23	CWF19L1
chr10_100212621_T_C_b38	rs12269373	-55059	98	126	0.428571	1.31729e-17	0.627304	0.0626067	5.13926e-05	4.781e-27	7.51258e-23	CWF19L1
chr10_100213340_T_C_b38	rs7898075	-54340	98	126	0.428571	1.31729e-17	0.627304	0.0626067	5.13926e-05	4.781e-27	7.51258e-23	CWF19L1
chr10_100213631_T_C_b38	rs34136767	-54049	98	126	0.428571	1.31729e-17	0.627304	0.0626067	5.13926e-05	4.781e-27	7.51258e-23	CWF19L1
chr10_100216744_G_C_b38	rs11591741	-50936	80	97	0.329932	4.781e-27	0.758109	0.0543142	5.13926e-05	4.781e-27	7.51258e-23	CWF19L1
chr10_100218126_C_T_b38	rs2230804	-49554	101	132	0.44898	4.43046e-19	0.653199	0.0614489	5.13926e-05	4.781e-27	7.51258e-23	CWF19L1
chr10_100221396_C_T_b38	rs17882431	-46284	80	97	0.329932	4.781e-27	0.758109	0.0543142	5.13926e-05	4.781e-27	7.51258e-23	CWF19L1
chr10_100221517_C_A_b38	rs12570957	-46163	103	139	0.472789	3.21676e-12	-0.554045	0.0715747	5.13926e-05	4.781e-27	7.51258e-23	CWF19L1
chr10_100223656_G_A_b38	rs17882802	-44024	80	97	0.329932	4.781e-27	0.758109	0.0543142	5.13926e-05	4.781e-27	7.51258e-23	CWF19L1
chr10_100224059_G_A_b38	rs34027394	-43621	80	97	0.329932	4.781e-27	0.758109	0.0543142	5.13926e-05	4.781e-27	7.51258e-23	CWF19L1
chr10_100227710_T_C_b38	rs17885645	-39970	78	95	0.323129	3.71542e-26	0.757287	0.0557671	5.13926e-05	4.781e-27	7.51258e-23	CWF19L1
chr10_100233804_CAG_C_b38	rs67649405	-33876	78	95	0.323129	3.71542e-26	0.757287	0.0557671	5.13926e-05	4.781e-27	7.51258e-23	CWF19L1
chr10_100236529_C_T_b38	rs7905395	-31151	98	126	0.428571	1.31729e-17	0.627304	0.0626067	5.13926e-05	4.781e-27	7.51258e-23	CWF19L1
chr10_100236538_A_G_b38	rs7905302	-31142	98	126	0.428571	1.31729e-17	0.627304	0.0626067	5.13926e-05	4.781e-27	7.51258e-23	CWF19L1
chr10_100236603_C_T_b38	rs11596950	-31077	78	96	0.326531	5.52691e-25	0.733427	0.0560525	5.13926e-05	4.781e-27	7.51258e-23	CWF19L1
chr10_100238657_T_C_b38	rs3904036	-29023	78	95	0.323129	3.71542e-26	0.757287	0.0557671	5.13926e-05	4.781e-27	7.51258e-23	CWF19L1
chr10_100239637_A_G_b38	rs4917889	-28043	99	130	0.442177	3.89692e-18	0.626097	0.0611479	5.13926e-05	4.781e-27	7.51258e-23	CWF19L1
chr10_100239989_G_A_b38	rs17729876	-27691	78	95	0.323129	3.71542e-26	0.757287	0.0557671	5.13926e-05	4.781e-27	7.51258e-23	CWF19L1
chr10_100240944_C_T_b38	rs17668255	-26736	77	94	0.319728	4.22734e-26	0.753034	0.055551	5.13926e-05	4.781e-27	7.51258e-23	CWF19L1
chr10_100244149_G_C_b38	rs17668357	-23531	78	95	0.323129	3.71542e-26	0.757287	0.0557671	5.13926e-05	4.781e-27	7.51258e-23	CWF19L1
chr10_100246672_T_C_b38	rs4919438	-21008	99	130	0.442177	3.89692e-18	0.626097	0.0611479	5.13926e-05	4.781e-27	7.51258e-23	CWF19L1
chr10_100248412_C_G_b38	rs7079072	-19268	98	126	0.428571	1.31729e-17	0.627304	0.0626067	5.13926e-05	4.781e-27	7.51258e-23	CWF19L1
chr10_100251390_T_A_b38	rs61286369	-16290	94	124	0.421769	8.07452e-09	-0.472889	0.0763053	5.13926e-05	4.781e-27	7.51258e-23	CWF19L1
chr10_100251454_A_G_b38	rs12265333	-16226	98	126	0.428571	1.31729e-17	0.627304	0.0626067	5.13926e-05	4.781e-27	7.51258e-23	CWF19L1
chr10_100256511_G_A_b38	rs2270961	-11169	99	130	0.442177	3.89692e-18	0.626097	0.0611479	5.13926e-05	4.781e-27	7.51258e-23	CWF19L1
chr10_100263249_C_T_b38	rs7922807	-4431	98	125	0.42517	1.78155e-17	0.625528	0.0627704	5.13926e-05	4.781e-27	7.51258e-23	CWF19L1
chr10_100264501_C_T_b38	rs34762508	-3179	78	95	0.323129	3.71542e-26	0.757287	0.0557671	5.13926e-05	4.781e-27	7.51258e-23	CWF19L1
chr10_100266802_G_C_b38	rs2039015	-878	78	95	0.323129	3.71542e-26	0.757287	0.0557671	5.13926e-05	4.781e-27	7.51258e-23	CWF19L1
chr10_100267650_C_T_b38	rs12784396	-30	79	96	0.326531	7.48643e-27	0.756738	0.0545401	5.13926e-05	4.781e-27	7.51258e-23	CWF19L1
chr10_100268710_T_C_b38	rs12242503	1030	98	125	0.42517	1.78155e-17	0.625528	0.0627704	5.13926e-05	4.781e-27	7.51258e-23	CWF19L1
chr10_100276927_C_G_b38	rs34539738	9247	83	104	0.353741	5.88331e-20	0.659589	0.0600029	5.13926e-05	4.781e-27	7.51258e-23	CWF19L1
chr10_100277227_T_C_b38	rs2862956	9547	98	124	0.421769	6.40253e-17	0.621663	0.063862	5.13926e-05	4.781e-27	7.51258e-23	CWF19L1
chr10_100278884_G_A_b38	rs61871342	11204	83	104	0.353741	5.88331e-20	0.659589	0.0600029	5.13926e-05	4.781e-27	7.51258e-23	CWF19L1
chr10_100278928_T_A_b38	rs12254005	11248	98	127	0.431973	9.32289e-18	0.621069	0.0616016	5.13926e-05	4.781e-27	7.51258e-23	CWF19L1
chr10_100279430_T_G_b38	rs34955138	11750	78	95	0.323129	3.71542e-26	0.757287	0.0557671	5.13926e-05	4.781e-27	7.51258e-23	CWF19L1
chr10_100279701_G_A_b38	rs4919446	12021	98	124	0.421769	6.40253e-17	0.621663	0.063862	5.13926e-05	4.781e-27	7.51258e-23	CWF19L1
chr10_100279706_T_C_b38	rs4917896	12026	98	124	0.421769	6.40253e-17	0.621663	0.063862	5.13926e-05	4.781e-27	7.51258e-23	CWF19L1
chr10_100285702_A_G_b38	rs61871345	18022	104	143	0.486395	3.09873e-12	-0.547219	0.0706282	5.13926e-05	4.781e-27	7.51258e-23	CWF19L1
chr10_119145910_T_C_b38	rs12411420	-19757	69	83	0.282313	9.82577e-11	-0.662374	0.093517	3.71804e-05	3.85965e-31	1.9417e-26	SFXN4
chr10_119146804_G_A_b38	rs12415822	-18863	68	81	0.27551	1.60927e-10	-0.676848	0.0968835	3.71804e-05	3.85965e-31	1.9417e-26	SFXN4
chr10_119147606_G_A_b38	rs12416178	-18061	67	80	0.272109	5.8602e-11	-0.684619	0.0953016	3.71804e-05	3.85965e-31	1.9417e-26	SFXN4
chr10_119148296_G_A_b38	rs7923486	-17371	106	143	0.486395	2.03786e-21	0.791508	0.0682502	3.71804e-05	3.85965e-31	1.9417e-26	SFXN4
chr10_119148473_G_A_b38	rs12781743	-17194	66	79	0.268707	3.74036e-10	-0.66166	0.0970231	3.71804e-05	3.85965e-31	1.9417e-26	SFXN4
chr10_119148855_G_A_b38	rs35787296	-16812	69	83	0.282313	9.82577e-11	-0.662374	0.093517	3.71804e-05	3.85965e-31	1.9417e-26	SFXN4
chr10_119149089_G_A_b38	rs35871903	-16578	68	82	0.278912	7.03679e-11	-0.666753	0.0932771	3.71804e-05	3.85965e-31	1.9417e-26	SFXN4
chr10_119149765_T_G_b38	rs12412960	-15902	69	83	0.282313	9.82577e-11	-0.662374	0.093517	3.71804e-05	3.85965e-31	1.9417e-26	SFXN4
chr10_119149801_T_A_b38	rs12412962	-15866	68	82	0.278912	7.03679e-11	-0.666753	0.0932771	3.71804e-05	3.85965e-31	1.9417e-26	SFXN4
chr10_119149916_C_T_b38	rs7897258	-15751	105	141	0.479592	5.72112e-22	0.797605	0.0674453	3.71804e-05	3.85965e-31	1.9417e-26	SFXN4
chr10_119149929_C_T_b38	rs12411520	-15738	69	83	0.282313	9.82577e-11	-0.662374	0.093517	3.71804e-05	3.85965e-31	1.9417e-26	SFXN4
chr10_119151687_G_T_b38	rs7081689	-13980	69	83	0.282313	9.82577e-11	-0.662374	0.093517	3.71804e-05	3.85965e-31	1.9417e-26	SFXN4
chr10_119153064_T_C_b38	rs17605434	-12603	67	80	0.272109	5.8602e-11	-0.684619	0.0953016	3.71804e-05	3.85965e-31	1.9417e-26	SFXN4
chr10_119153351_T_TAG_b38	rs36081979	-12316	69	83	0.282313	9.82577e-11	-0.662374	0.093517	3.71804e-05	3.85965e-31	1.9417e-26	SFXN4
chr10_119153620_G_A_b38	rs12416417	-12047	68	82	0.278912	7.03679e-11	-0.666753	0.0932771	3.71804e-05	3.85965e-31	1.9417e-26	SFXN4
chr10_119153662_T_C_b38	rs12412454	-12005	69	83	0.282313	9.82577e-11	-0.662374	0.093517	3.71804e-05	3.85965e-31	1.9417e-26	SFXN4
chr10_119153946_G_A_b38	rs35057980	-11721	69	83	0.282313	9.82577e-11	-0.662374	0.093517	3.71804e-05	3.85965e-31	1.9417e-26	SFXN4
chr10_119154541_G_T_b38	rs12762354	-11126	68	82	0.278912	7.03679e-11	-0.666753	0.0932771	3.71804e-05	3.85965e-31	1.9417e-26	SFXN4
chr10_119154902_CT_C_b38	rs34654417	-10765	68	81	0.27551	9.88116e-12	0.700097	0.0930107	3.71804e-05	3.85965e-31	1.9417e-26	SFXN4
chr10_119155180_G_A_b38	rs17668734	-10487	68	81	0.27551	6.16387e-13	-0.730099	0.0906704	3.71804e-05	3.85965e-31	1.9417e-26	SFXN4
chr10_119155478_T_C_b38	rs17668764	-10189	68	81	0.27551	9.88859e-13	-0.728326	0.091458	3.71804e-05	3.85965e-31	1.9417e-26	SFXN4
chr10_119155628_C_G_b38	rs72832474	-10039	67	80	0.272109	3.79658e-12	-0.707583	0.0917824	3.71804e-05	3.85965e-31	1.9417e-26	SFXN4
chr10_119155694_T_C_b38	rs61874347	-9973	66	79	0.268707	2.37737e-12	-0.714187	0.0915851	3.71804e-05	3.85965e-31	1.9417e-26	SFXN4
chr10_119156020_T_C_b38	rs12776095	-9647	67	80	0.272109	3.79658e-12	-0.707583	0.0917824	3.71804e-05	3.85965e-31	1.9417e-26	SFXN4
chr10_119156151_G_A_b38	rs12412126	-9516	67	80	0.272109	3.79658e-12	-0.707583	0.0917824	3.71804e-05	3.85965e-31	1.9417e-26	SFXN4
chr10_119156955_A_G_b38	rs2297696	-8712	70	85	0.289116	2.48999e-14	-0.741162	0.0857022	3.71804e-05	3.85965e-31	1.9417e-26	SFXN4
chr10_119157027_T_C_b38	rs3818794	-8640	101	137	0.465986	3.99434e-29	0.847853	0.0570911	3.71804e-05	3.85965e-31	1.9417e-26	SFXN4
chr10_119157933_G_A_b38	rs2275111	-7734	101	137	0.465986	3.99434e-29	0.847853	0.0570911	3.71804e-05	3.85965e-31	1.9417e-26	SFXN4
chr10_119158104_G_A_b38	rs2275112	-7563	70	85	0.289116	2.48999e-14	-0.741162	0.0857022	3.71804e-05	3.85965e-31	1.9417e-26	SFXN4
chr10_119159438_C_T_b38	rs925388	-6229	101	139	0.472789	8.12449e-27	0.821696	0.0592864	3.71804e-05	3.85965e-31	1.9417e-26	SFXN4
chr10_119159537_TGGGGAG_T_b38	rs67537809	-6130	70	85	0.289116	2.48999e-14	-0.741162	0.0857022	3.71804e-05	3.85965e-31	1.9417e-26	SFXN4
chr10_119159667_G_A_b38	rs3740558	-6000	101	137	0.465986	3.99434e-29	0.847853	0.0570911	3.71804e-05	3.85965e-31	1.9417e-26	SFXN4
chr10_119161076_T_C_b38	rs10749291	-4591	104	138	0.469388	3.85965e-31	0.901026	0.0572728	3.71804e-05	3.85965e-31	1.9417e-26	SFXN4
chr10_119161378_T_A_b38	rs12762732	-4289	74	91	0.309524	2.19104e-11	-0.66299	0.0899072	3.71804e-05	3.85965e-31	1.9417e-26	SFXN4
chr10_119162505_T_C_b38	rs12413842	-3162	75	92	0.312925	5.9203e-11	-0.652335	0.0908325	3.71804e-05	3.85965e-31	1.9417e-26	SFXN4
chr10_119162775_CCT_C_b38	rs34045411	-2892	75	90	0.306122	1.06517e-12	-0.725104	0.0912136	3.71804e-05	3.85965e-31	1.9417e-26	SFXN4
chr10_119162792_T_C_b38	rs10886406	-2875	71	87	0.295918	1.40184e-08	0.572964	0.0941976	3.71804e-05	3.85965e-31	1.9417e-26	SFXN4
chr10_119163593_C_G_b38	rs7088103	-2074	82	99	0.336735	2.29319e-10	-0.626041	0.0905149	3.71804e-05	3.85965e-31	1.9417e-26	SFXN4
chr10_119163827_G_T_b38	rs3740561	-1840	107	145	0.493197	6.52318e-23	0.815226	0.0667238	3.71804e-05	3.85965e-31	1.9417e-26	SFXN4
chr10_119168281_G_C_b38	rs7768	2614	81	100	0.340136	3.17266e-09	0.588571	0.0921168	3.71804e-05	3.85965e-31	1.9417e-26	SFXN4
chr10_119177189_G_A_b38	rs3740562	11522	76	95	0.323129	4.18587e-09	0.572566	0.0904142	3.71804e-05	3.85965e-31	1.9417e-26	SFXN4
chr10_119177771_G_C_b38	rs11198811	12104	78	96	0.326531	2.31033e-09	0.591145	0.0915935	3.71804e-05	3.85965e-31	1.9417e-26	SFXN4
chr10_119184152_T_C_b38	rs10886412	18485	73	91	0.309524	1.31229e-08	0.565724	0.092797	3.71804e-05	3.85965e-31	1.9417e-26	SFXN4
chr10_119186701_C_A_b38	rs10886413	21034	75	94	0.319728	4.4934e-08	0.544694	0.0933223	3.71804e-05	3.85965e-31	1.9417e-26	SFXN4
chr10_119197270_G_A_b38	rs11592942	31603	78	99	0.336735	8.49374e-09	-0.566477	0.0915615	3.71804e-05	3.85965e-31	1.9417e-26	SFXN4
chr10_119211952_C_G_b38	rs10510055	46285	95	127	0.431973	1.31667e-13	0.650277	0.0779693	3.71804e-05	3.85965e-31	1.9417e-26	SFXN4
chr10_119213250_T_C_b38	rs7092995	47583	90	120	0.408163	3.71702e-12	0.631379	0.0818552	3.71804e-05	3.85965e-31	1.9417e-26	SFXN4
chr10_119213366_C_T_b38	rs10736272	47699	98	130	0.442177	4.33372e-13	0.645122	0.0794663	3.71804e-05	3.85965e-31	1.9417e-26	SFXN4
chr10_119213435_T_C_b38	rs7093295	47768	90	120	0.408163	3.71702e-12	0.631379	0.0818552	3.71804e-05	3.85965e-31	1.9417e-26	SFXN4
chr10_119218251_G_A_b38	rs10886424	52584	99	132	0.44898	5.26893e-12	0.617993	0.0808146	3.71804e-05	3.85965e-31	1.9417e-26	SFXN4
chr10_119218971_C_T_b38	rs6585539	53304	97	129	0.444828	4.06381e-12	0.62604	0.0813416	3.71804e-05	3.85965e-31	1.9417e-26	SFXN4
chr10_119220759_C_T_b38	rs11198827	55092	100	133	0.452381	4.74127e-12	0.624782	0.0814884	3.71804e-05	3.85965e-31	1.9417e-26	SFXN4
chr10_129467281_C_T_b38	rs16906252	97	18	18	0.0612245	2.51338e-08	-0.912469	0.1531	2.11975e-05	9.60183e-16	6.75839e-12	MGMT
chr10_129468068_G_GAGGGGTCACCAC_b38	rs71276674	884	75	97	0.329932	3.2505e-10	-0.487494	0.0711936	2.11975e-05	9.60183e-16	6.75839e-12	MGMT
chr10_129470629_G_A_b38	rs1711651	3445	71	88	0.29932	9.56676e-11	0.511258	0.0721285	2.11975e-05	9.60183e-16	6.75839e-12	MGMT
chr10_129470683_A_G_b38	rs1711650	3499	79	102	0.346939	2.65736e-08	0.420618	0.0707135	2.11975e-05	9.60183e-16	6.75839e-12	MGMT
chr10_129471492_C_T_b38	rs12266534	4308	74	98	0.333333	9.56796e-10	-0.443981	0.0669444	2.11975e-05	9.60183e-16	6.75839e-12	MGMT
chr10_129471576_C_T_b38	rs1762433	4392	92	133	0.452381	1.18423e-08	0.39638	0.0647916	2.11975e-05	9.60183e-16	6.75839e-12	MGMT
chr10_129473964_G_C_b38	rs1631420	6780	98	142	0.482993	1.29252e-08	0.39926	0.0654575	2.11975e-05	9.60183e-16	6.75839e-12	MGMT
chr10_129473992_G_A_b38	rs1631355	6808	93	135	0.459184	1.4923e-08	0.392764	0.064711	2.11975e-05	9.60183e-16	6.75839e-12	MGMT
chr10_129474017_C_T_b38	rs12243040	6833	75	99	0.336735	6.48891e-10	-0.447861	0.0667465	2.11975e-05	9.60183e-16	6.75839e-12	MGMT
chr10_129476964_C_T_b38	rs12412984	9780	73	96	0.326531	3.92808e-10	-0.465846	0.0684074	2.11975e-05	9.60183e-16	6.75839e-12	MGMT
chr10_129479084_A_G_b38	rs12250054	11900	61	74	0.251701	2.09254e-08	-0.476757	0.0794783	2.11975e-05	9.60183e-16	6.75839e-12	MGMT
chr10_129480146_G_T_b38	rs1711667	12962	95	127	0.431973	3.92172e-12	0.510455	0.0662653	2.11975e-05	9.60183e-16	6.75839e-12	MGMT
chr10_129482851_A_G_b38	rs1711670	15667	95	130	0.442177	2.21106e-10	0.463427	0.066934	2.11975e-05	9.60183e-16	6.75839e-12	MGMT
chr10_129494881_G_A_b38	rs871026	27697	98	134	0.455782	4.28932e-11	0.4762	0.0657342	2.11975e-05	9.60183e-16	6.75839e-12	MGMT
chr10_129495214_A_G_b38	rs871028	28030	95	130	0.442177	2.21106e-10	0.463427	0.066934	2.11975e-05	9.60183e-16	6.75839e-12	MGMT
chr10_129496563_A_G_b38	rs945231	29379	89	122	0.414966	8.97724e-10	0.443397	0.0667276	2.11975e-05	9.60183e-16	6.75839e-12	MGMT
chr10_129497937_G_A_b38	rs1771448	30753	95	131	0.445578	8.5647e-11	0.471572	0.0663273	2.11975e-05	9.60183e-16	6.75839e-12	MGMT
chr10_129505089_G_A_b38	rs1762418	37905	95	131	0.445578	8.5647e-11	0.471572	0.0663273	2.11975e-05	9.60183e-16	6.75839e-12	MGMT
chr10_129508232_C_G_b38	rs10764882	41048	98	134	0.455782	4.28932e-11	0.4762	0.0657342	2.11975e-05	9.60183e-16	6.75839e-12	MGMT
chr10_129509012_C_G_b38	rs10741191	41828	97	130	0.442177	2.32084e-13	0.54064	0.0656535	2.11975e-05	9.60183e-16	6.75839e-12	MGMT
chr10_129509553_A_G_b38	rs10764883	42369	95	130	0.442177	2.21106e-10	0.463427	0.066934	2.11975e-05	9.60183e-16	6.75839e-12	MGMT
chr10_129510106_G_C_b38	rs10764884	42922	98	134	0.455782	4.28932e-11	0.4762	0.0657342	2.11975e-05	9.60183e-16	6.75839e-12	MGMT
chr10_129511715_A_C_b38	rs7087541	44531	95	130	0.442177	2.21106e-10	0.463427	0.066934	2.11975e-05	9.60183e-16	6.75839e-12	MGMT
chr10_129511943_G_A_b38	rs10764885	44759	95	131	0.445578	8.5647e-11	0.471572	0.0663273	2.11975e-05	9.60183e-16	6.75839e-12	MGMT
chr10_129512416_C_T_b38	rs10764886	45232	98	134	0.455782	4.28932e-11	0.4762	0.0657342	2.11975e-05	9.60183e-16	6.75839e-12	MGMT
chr10_129514735_C_T_b38	rs1537686	47551	97	133	0.452381	2.96241e-11	0.477468	0.0652639	2.11975e-05	9.60183e-16	6.75839e-12	MGMT
chr10_129515909_G_A_b38	rs2388331	48725	89	122	0.414966	8.97724e-10	0.443397	0.0667276	2.11975e-05	9.60183e-16	6.75839e-12	MGMT
chr10_129517592_C_T_b38	rs7098619	50408	89	122	0.414966	8.97724e-10	0.443397	0.0667276	2.11975e-05	9.60183e-16	6.75839e-12	MGMT
chr10_129517602_C_T_b38	rs7098627	50418	89	122	0.414966	8.97724e-10	0.443397	0.0667276	2.11975e-05	9.60183e-16	6.75839e-12	MGMT
chr10_129521510_C_G_b38	rs10829598	54326	89	122	0.414966	8.97724e-10	0.443397	0.0667276	2.11975e-05	9.60183e-16	6.75839e-12	MGMT
chr10_129521694_C_A_b38	rs58103386	54510	89	122	0.414966	8.97724e-10	0.443397	0.0667276	2.11975e-05	9.60183e-16	6.75839e-12	MGMT
chr10_129523410_C_CT_b38	rs67327458	56226	89	122	0.414966	8.97724e-10	0.443397	0.0667276	2.11975e-05	9.60183e-16	6.75839e-12	MGMT
chr10_129523455_A_T_b38	rs10764887	56271	98	134	0.455782	4.28932e-11	0.4762	0.0657342	2.11975e-05	9.60183e-16	6.75839e-12	MGMT
chr10_129523617_C_T_b38	rs10829599	56433	89	122	0.414966	8.97724e-10	0.443397	0.0667276	2.11975e-05	9.60183e-16	6.75839e-12	MGMT
chr10_129523787_G_C_b38	rs10829600	56603	89	122	0.414966	8.97724e-10	0.443397	0.0667276	2.11975e-05	9.60183e-16	6.75839e-12	MGMT
chr10_129528526_G_A_b38	rs10829602	61342	88	121	0.411565	1.07881e-09	0.436898	0.0661169	2.11975e-05	9.60183e-16	6.75839e-12	MGMT
chr10_129529087_T_G_b38	rs10829603	61903	90	122	0.414966	6.39891e-09	0.42525	0.06809	2.11975e-05	9.60183e-16	6.75839e-12	MGMT
chr10_129529147_C_T_b38	rs2027138	61963	83	110	0.37415	7.2636e-09	0.433218	0.0696578	2.11975e-05	9.60183e-16	6.75839e-12	MGMT
chr10_129529153_T_C_b38	rs2027139	61969	83	110	0.37415	7.2636e-09	0.433218	0.0696578	2.11975e-05	9.60183e-16	6.75839e-12	MGMT
chr10_129529777_C_T_b38	rs10764888	62593	82	112	0.380952	5.34177e-09	0.419474	0.0667674	2.11975e-05	9.60183e-16	6.75839e-12	MGMT
chr10_129529806_C_CAT_b38	rs56744339	62622	98	141	0.479592	3.26532e-10	0.446183	0.0651691	2.11975e-05	9.60183e-16	6.75839e-12	MGMT
chr10_129530258_G_A_b38	rs11016831	63074	83	112	0.380952	4.7871e-09	-0.429006	0.0680406	2.11975e-05	9.60183e-16	6.75839e-12	MGMT
chr10_129531222_G_A_b38	rs880300	64038	89	122	0.414966	3.45616e-09	0.424712	0.0666537	2.11975e-05	9.60183e-16	6.75839e-12	MGMT
chr10_129540450_T_C_b38	rs7909964	73266	89	121	0.411565	1.05395e-09	0.436919	0.066073	2.11975e-05	9.60183e-16	6.75839e-12	MGMT
chr10_129543257_G_A_b38	rs10764889	76073	88	119	0.404762	1.20144e-08	0.406085	0.0664104	2.11975e-05	9.60183e-16	6.75839e-12	MGMT
chr10_129543865_A_C_b38	rs3858300	76681	80	108	0.367347	9.20069e-10	0.448861	0.0675999	2.11975e-05	9.60183e-16	6.75839e-12	MGMT
chr10_129544053_TAAC_T_b38	rs138396115	76869	82	112	0.380952	7.33324e-09	0.418115	0.0672508	2.11975e-05	9.60183e-16	6.75839e-12	MGMT
chr10_129546149_C_T_b38	rs10829605	78965	81	111	0.377551	7.49708e-09	0.417799	0.0672493	2.11975e-05	9.60183e-16	6.75839e-12	MGMT
chr10_129550290_C_T_b38	rs7911018	83106	81	112	0.388889	9.32167e-09	0.415431	0.0673574	2.11975e-05	9.60183e-16	6.75839e-12	MGMT
chr10_129553851_T_C_b38	rs1078847	86667	89	121	0.411565	1.6292e-10	0.456506	0.0653666	2.11975e-05	9.60183e-16	6.75839e-12	MGMT
chr10_129557517_G_A_b38	rs556253	90333	86	117	0.397959	1.06341e-09	0.432594	0.0654369	2.11975e-05	9.60183e-16	6.75839e-12	MGMT
chr10_129557820_T_A_b38	rs579952	90636	85	116	0.394558	5.79075e-10	0.437102	0.064923	2.11975e-05	9.60183e-16	6.75839e-12	MGMT
chr10_129561324_C_T_b38	rs1970197	94140	86	117	0.397959	1.06341e-09	0.432594	0.0654369	2.11975e-05	9.60183e-16	6.75839e-12	MGMT
chr10_129565424_C_T_b38	rs579325	98240	89	121	0.411565	1.00356e-10	0.458151	0.0647216	2.11975e-05	9.60183e-16	6.75839e-12	MGMT
chr10_129566788_C_T_b38	rs511361	99604	88	119	0.404762	1.74833e-10	0.456318	0.0654698	2.11975e-05	9.60183e-16	6.75839e-12	MGMT
chr10_129568910_T_G_b38	rs509017	101726	90	121	0.411565	5.12543e-11	0.471886	0.065451	2.11975e-05	9.60183e-16	6.75839e-12	MGMT
chr10_129569288_C_T_b38	rs487120	102104	89	117	0.397959	1.3247e-10	0.469702	0.066867	2.11975e-05	9.60183e-16	6.75839e-12	MGMT
chr10_129569847_G_A_b38	rs491929	102663	90	121	0.411565	3.73225e-11	0.473408	0.0651066	2.11975e-05	9.60183e-16	6.75839e-12	MGMT
chr10_129572256_T_C_b38	rs12247555	105072	101	134	0.455782	8.67573e-11	-0.479772	0.0675046	2.11975e-05	9.60183e-16	6.75839e-12	MGMT
chr10_129572460_C_A_b38	rs578932	105276	90	121	0.411565	3.73225e-11	0.473408	0.0651066	2.11975e-05	9.60183e-16	6.75839e-12	MGMT
chr10_129576487_C_G_b38	rs1084700	109303	89	120	0.408163	2.86073e-11	0.477922	0.0652657	2.11975e-05	9.60183e-16	6.75839e-12	MGMT
chr10_129577123_T_C_b38	rs1088116	109939	89	119	0.404762	2.31706e-11	0.486507	0.0660711	2.11975e-05	9.60183e-16	6.75839e-12	MGMT
chr10_129577832_A_AT_b38	rs149543088	110648	90	121	0.411565	3.73225e-11	0.473408	0.0651066	2.11975e-05	9.60183e-16	6.75839e-12	MGMT
chr10_129583310_A_G_b38	rs528549	116126	89	120	0.408163	2.86073e-11	0.477922	0.0652657	2.11975e-05	9.60183e-16	6.75839e-12	MGMT
chr10_129584561_G_A_b38	rs471390	117377	89	120	0.408163	2.86073e-11	0.477922	0.0652657	2.11975e-05	9.60183e-16	6.75839e-12	MGMT
chr10_129588144_A_T_b38	rs576175	120960	89	120	0.408163	2.86073e-11	0.477922	0.0652657	2.11975e-05	9.60183e-16	6.75839e-12	MGMT
chr10_129591109_C_G_b38	rs471357	123925	90	121	0.411565	3.73225e-11	0.473408	0.0651066	2.11975e-05	9.60183e-16	6.75839e-12	MGMT
chr10_129591220_A_G_b38	rs557311	124036	90	121	0.411565	3.73225e-11	0.473408	0.0651066	2.11975e-05	9.60183e-16	6.75839e-12	MGMT
chr10_129599741_A_G_b38	rs506915	132557	89	120	0.408163	3.60615e-11	0.47938	0.0658676	2.11975e-05	9.60183e-16	6.75839e-12	MGMT
chr10_129599880_G_A_b38	rs507900	132696	89	120	0.408163	3.60615e-11	0.47938	0.0658676	2.11975e-05	9.60183e-16	6.75839e-12	MGMT
chr10_129601824_G_A_b38	rs568166	134640	89	120	0.408163	3.60615e-11	0.47938	0.0658676	2.11975e-05	9.60183e-16	6.75839e-12	MGMT
chr10_129602044_A_G_b38	rs480643	134860	93	128	0.435374	1.03671e-11	0.479913	0.0638363	2.11975e-05	9.60183e-16	6.75839e-12	MGMT
chr10_129604740_C_CG_b38	rs149075976	137556	86	115	0.391156	1.43918e-09	0.45977	0.0701951	2.11975e-05	9.60183e-16	6.75839e-12	MGMT
chr10_129606264_C_T_b38	rs577227	139080	90	126	0.428571	7.82487e-12	0.475645	0.0628191	2.11975e-05	9.60183e-16	6.75839e-12	MGMT
chr10_129607094_G_A_b38	rs4751104	139910	90	119	0.404762	2.20044e-08	-0.427403	0.0713765	2.11975e-05	9.60183e-16	6.75839e-12	MGMT
chr10_129608225_G_A_b38	rs513736	141041	90	125	0.42517	1.41327e-11	0.474361	0.0636002	2.11975e-05	9.60183e-16	6.75839e-12	MGMT
chr10_129609891_A_C_b38	rs473771	142707	91	126	0.428571	2.19871e-11	0.473954	0.0642781	2.11975e-05	9.60183e-16	6.75839e-12	MGMT
chr10_129611128_T_A_b38	rs506274	143944	92	127	0.431973	2.89603e-11	0.469374	0.0641191	2.11975e-05	9.60183e-16	6.75839e-12	MGMT
chr10_129612344_C_T_b38	rs538969	145160	90	125	0.42517	1.41327e-11	0.474361	0.0636002	2.11975e-05	9.60183e-16	6.75839e-12	MGMT
chr10_129612983_C_G_b38	rs12250002	145799	72	87	0.295918	4.55295e-10	-0.513196	0.0756866	2.11975e-05	9.60183e-16	6.75839e-12	MGMT
chr10_129613356_T_C_b38	rs569235	146172	91	126	0.428571	2.19871e-11	0.473954	0.0642781	2.11975e-05	9.60183e-16	6.75839e-12	MGMT
chr10_129613893_G_A_b38	rs11016847	146709	71	85	0.289116	2.65118e-09	-0.500434	0.0778763	2.11975e-05	9.60183e-16	6.75839e-12	MGMT
chr10_129614395_G_C_b38	rs12266634	147211	85	107	0.363946	1.66213e-10	-0.490646	0.0702946	2.11975e-05	9.60183e-16	6.75839e-12	MGMT
chr10_129615412_T_C_b38	rs553371	148228	91	126	0.428571	2.19871e-11	0.473954	0.0642781	2.11975e-05	9.60183e-16	6.75839e-12	MGMT
chr10_129616137_G_A_b38	rs580745	148953	93	128	0.435374	2.33424e-11	0.472981	0.0642467	2.11975e-05	9.60183e-16	6.75839e-12	MGMT
chr10_129619090_C_A_b38	rs12251589	151906	85	108	0.367347	7.27673e-11	-0.490769	0.0687201	2.11975e-05	9.60183e-16	6.75839e-12	MGMT
chr10_129619163_G_A_b38	rs548390	151979	91	126	0.428571	1.12718e-11	0.478049	0.0637242	2.11975e-05	9.60183e-16	6.75839e-12	MGMT
chr10_129620735_A_G_b38	rs503660	153551	93	128	0.435374	2.33424e-11	0.472981	0.0642467	2.11975e-05	9.60183e-16	6.75839e-12	MGMT
chr10_129621443_C_T_b38	rs514963	154259	102	140	0.47619	2.89551e-08	0.409965	0.0691334	2.11975e-05	9.60183e-16	6.75839e-12	MGMT
chr10_129621615_G_A_b38	rs516704	154431	91	126	0.428571	1.12718e-11	0.478049	0.0637242	2.11975e-05	9.60183e-16	6.75839e-12	MGMT
chr10_129622270_C_T_b38	rs557158	155086	91	126	0.428571	1.12718e-11	0.478049	0.0637242	2.11975e-05	9.60183e-16	6.75839e-12	MGMT
chr10_129622476_T_C_b38	rs67699430	155292	72	87	0.295918	4.43467e-10	-0.509935	0.0751476	2.11975e-05	9.60183e-16	6.75839e-12	MGMT
chr10_129624862_C_T_b38	rs567700	157678	91	126	0.428571	1.12718e-11	0.478049	0.0637242	2.11975e-05	9.60183e-16	6.75839e-12	MGMT
chr10_129624917_A_G_b38	rs554792	157733	91	126	0.428571	1.12718e-11	0.478049	0.0637242	2.11975e-05	9.60183e-16	6.75839e-12	MGMT
chr10_129625010_C_T_b38	rs565974	157826	91	126	0.428571	1.12718e-11	0.478049	0.0637242	2.11975e-05	9.60183e-16	6.75839e-12	MGMT
chr10_129626732_A_T_b38	rs508303	159548	91	126	0.428571	1.12718e-11	0.478049	0.0637242	2.11975e-05	9.60183e-16	6.75839e-12	MGMT
chr10_129627232_G_C_b38	rs485576	160048	98	133	0.452381	3.32266e-12	0.493916	0.0638576	2.11975e-05	9.60183e-16	6.75839e-12	MGMT
chr10_129627758_T_C_b38	rs477692	160574	98	133	0.452381	3.32266e-12	0.493916	0.0638576	2.11975e-05	9.60183e-16	6.75839e-12	MGMT
chr10_129628693_T_G_b38	rs558764	161509	93	128	0.435374	2.90046e-11	0.469449	0.064132	2.11975e-05	9.60183e-16	6.75839e-12	MGMT
chr10_129629305_C_T_b38	rs531572	162121	98	133	0.452381	3.32266e-12	0.493916	0.0638576	2.11975e-05	9.60183e-16	6.75839e-12	MGMT
chr10_129629397_G_T_b38	rs4751107	162213	71	86	0.294521	3.37875e-10	-0.514525	0.0752254	2.11975e-05	9.60183e-16	6.75839e-12	MGMT
chr10_129629453_T_C_b38	rs530466	162269	98	133	0.452381	3.32266e-12	0.493916	0.0638576	2.11975e-05	9.60183e-16	6.75839e-12	MGMT
chr10_129629512_G_A_b38	rs4750757	162328	71	86	0.292517	2.40648e-10	-0.517977	0.0749939	2.11975e-05	9.60183e-16	6.75839e-12	MGMT
chr10_129630072_C_G_b38	rs12415589	162888	86	109	0.370748	5.85135e-11	-0.491789	0.068456	2.11975e-05	9.60183e-16	6.75839e-12	MGMT
chr10_129630695_G_A_b38	rs479478	163511	91	126	0.428571	1.12718e-11	0.478049	0.0637242	2.11975e-05	9.60183e-16	6.75839e-12	MGMT
chr10_129630836_C_T_b38	rs496692	163652	91	126	0.428571	1.12718e-11	0.478049	0.0637242	2.11975e-05	9.60183e-16	6.75839e-12	MGMT
chr10_129631382_G_T_b38	rs473073	164198	91	126	0.428571	1.12718e-11	0.478049	0.0637242	2.11975e-05	9.60183e-16	6.75839e-12	MGMT
chr10_129631976_G_A_b38	rs7079165	164792	92	122	0.414966	1.75584e-08	-0.424033	0.0702572	2.11975e-05	9.60183e-16	6.75839e-12	MGMT
chr10_129632422_G_A_b38	rs524804	165238	98	139	0.472789	1.70667e-13	-0.523251	0.0631035	2.11975e-05	9.60183e-16	6.75839e-12	MGMT
chr10_129632471_CG_C_b38	rs34172947	165287	72	87	0.3	4.07393e-10	-0.514788	0.0756747	2.11975e-05	9.60183e-16	6.75839e-12	MGMT
chr10_129632652_T_C_b38	rs522891	165468	91	126	0.428571	1.12718e-11	-0.478049	0.0637242	2.11975e-05	9.60183e-16	6.75839e-12	MGMT
chr10_129632804_G_A_b38	rs10829610	165620	76	96	0.326531	1.26692e-10	-0.498233	0.0708406	2.11975e-05	9.60183e-16	6.75839e-12	MGMT
chr10_129632819_AATG_A_b38	rs138975372	165635	76	96	0.326531	1.26692e-10	-0.498233	0.0708406	2.11975e-05	9.60183e-16	6.75839e-12	MGMT
chr10_129632860_A_G_b38	rs546333	165676	77	97	0.329932	8.50053e-11	-0.502817	0.0707074	2.11975e-05	9.60183e-16	6.75839e-12	MGMT
chr10_129638339_G_A_b38	rs4750759	171155	96	131	0.445578	7.24855e-10	-0.441266	0.0659813	2.11975e-05	9.60183e-16	6.75839e-12	MGMT
chr10_129640594_C_CGAG_b38	rs78927309	173410	96	131	0.445578	7.24855e-10	-0.441266	0.0659813	2.11975e-05	9.60183e-16	6.75839e-12	MGMT
chr10_129642054_A_G_b38	rs4750760	174870	79	101	0.343537	4.99445e-08	-0.431819	0.0742708	2.11975e-05	9.60183e-16	6.75839e-12	MGMT
chr10_129642165_T_C_b38	rs4751108	174981	79	101	0.343537	4.99445e-08	-0.431819	0.0742708	2.11975e-05	9.60183e-16	6.75839e-12	MGMT
chr10_129642320_C_T_b38	rs7475154	175136	91	126	0.428571	1.12718e-11	-0.478049	0.0637242	2.11975e-05	9.60183e-16	6.75839e-12	MGMT
chr10_129642791_G_C_b38	rs12762024	175607	105	136	0.462585	1.07069e-08	-0.434342	0.070754	2.11975e-05	9.60183e-16	6.75839e-12	MGMT
chr10_129642985_G_A_b38	rs12264213	175801	71	86	0.292517	2.40648e-10	-0.517977	0.0749939	2.11975e-05	9.60183e-16	6.75839e-12	MGMT
chr10_129644331_T_A_b38	rs7894836	177147	85	102	0.346939	2.75423e-10	-0.519335	0.0754821	2.11975e-05	9.60183e-16	6.75839e-12	MGMT
chr10_129644407_C_G_b38	rs7906680	177223	98	139	0.472789	1.70667e-13	-0.523251	0.0631035	2.11975e-05	9.60183e-16	6.75839e-12	MGMT
chr10_129645256_T_A_b38	rs7074106	178072	98	139	0.472789	1.70667e-13	-0.523251	0.0631035	2.11975e-05	9.60183e-16	6.75839e-12	MGMT
chr10_129645726_A_G_b38	rs11016853	178542	97	137	0.465986	6.7593e-13	-0.509974	0.0634696	2.11975e-05	9.60183e-16	6.75839e-12	MGMT
chr10_129646880_A_G_b38	rs12265758	179696	98	138	0.469388	1.07545e-13	-0.530864	0.0633661	2.11975e-05	9.60183e-16	6.75839e-12	MGMT
chr10_129647134_A_G_b38	rs12265939	179950	98	139	0.472789	1.70667e-13	-0.523251	0.0631035	2.11975e-05	9.60183e-16	6.75839e-12	MGMT
chr10_129647467_T_C_b38	rs1008982	180283	93	122	0.414966	9.60183e-16	-0.580933	0.0628464	2.11975e-05	9.60183e-16	6.75839e-12	MGMT
chr10_129648631_G_C_b38	rs7923750	181447	83	100	0.340136	9.82871e-10	-0.500737	0.0755636	2.11975e-05	9.60183e-16	6.75839e-12	MGMT
chr10_129649348_G_A_b38	rs7904404	182164	83	100	0.340136	9.82871e-10	-0.500737	0.0755636	2.11975e-05	9.60183e-16	6.75839e-12	MGMT
chr10_129649879_G_A_b38	rs7905095	182695	98	139	0.472789	1.70667e-13	-0.523251	0.0631035	2.11975e-05	9.60183e-16	6.75839e-12	MGMT
chr10_129650500_G_A_b38	rs2008387	183316	85	108	0.367347	7.27673e-11	-0.490769	0.0687201	2.11975e-05	9.60183e-16	6.75839e-12	MGMT
chr10_129651223_C_G_b38	rs2026976	184039	83	100	0.340136	9.82871e-10	-0.500737	0.0755636	2.11975e-05	9.60183e-16	6.75839e-12	MGMT
chr10_129654118_C_T_b38	rs10829612	186934	97	127	0.431973	6.72456e-10	-0.501699	0.0748496	2.11975e-05	9.60183e-16	6.75839e-12	MGMT
chr10_129655022_T_G_b38	rs7916547	187838	97	127	0.431973	6.72456e-10	-0.501699	0.0748496	2.11975e-05	9.60183e-16	6.75839e-12	MGMT
chr10_129656971_G_A_b38	rs7080419	189787	103	139	0.472789	1.99126e-08	-0.426393	0.0709589	2.11975e-05	9.60183e-16	6.75839e-12	MGMT
chr10_3132896_G_C_b38	rs9423487	-39945	80	90	0.308219	4.7711e-09	0.603556	0.0957137	2.15115e-05	2.19204e-11	8.57415e-08	PITRM1
chr10_3133571_T_C_b38	rs3740612	-39270	80	90	0.306122	3.35171e-09	0.606318	0.0950612	2.15115e-05	2.19204e-11	8.57415e-08	PITRM1
chr10_3133667_A_G_b38	rs3740610	-39174	80	90	0.3125	1.58239e-08	0.584012	0.0964156	2.15115e-05	2.19204e-11	8.57415e-08	PITRM1
chr10_3134264_G_A_b38	rs2306312	-38577	80	90	0.306122	3.35171e-09	0.606318	0.0950612	2.15115e-05	2.19204e-11	8.57415e-08	PITRM1
chr10_3135128_C_T_b38	rs9423490	-37713	87	103	0.35034	2.11351e-08	0.53317	0.0889137	2.15115e-05	2.19204e-11	8.57415e-08	PITRM1
chr10_3137167_A_C_b38	rs2388562	-35674	87	101	0.343537	3.82737e-09	0.56829	0.0894798	2.15115e-05	2.19204e-11	8.57415e-08	PITRM1
chr10_3138035_T_C_b38	rs6901	-34806	86	100	0.340136	4.34597e-09	0.5651	0.0893438	2.15115e-05	2.19204e-11	8.57415e-08	PITRM1
chr10_3138811_A_G_b38	rs2279217	-34030	87	101	0.343537	3.82737e-09	0.56829	0.0894798	2.15115e-05	2.19204e-11	8.57415e-08	PITRM1
chr10_3139090_G_A_b38	rs2279220	-33751	87	101	0.343537	3.82737e-09	0.56829	0.0894798	2.15115e-05	2.19204e-11	8.57415e-08	PITRM1
chr10_3139250_T_C_b38	rs2279221	-33591	87	101	0.343537	3.82737e-09	0.56829	0.0894798	2.15115e-05	2.19204e-11	8.57415e-08	PITRM1
chr10_3140852_T_TA_b38	rs138821734	-31989	20	20	0.0680272	2.19204e-11	-1.24328	0.168601	2.15115e-05	2.19204e-11	8.57415e-08	PITRM1
chr10_3142610_G_C_b38	rs7911918	-30231	87	101	0.343537	3.82737e-09	0.56829	0.0894798	2.15115e-05	2.19204e-11	8.57415e-08	PITRM1
chr10_3143606_T_C_b38	rs3736093	-29235	87	101	0.343537	3.82737e-09	0.56829	0.0894798	2.15115e-05	2.19204e-11	8.57415e-08	PITRM1
chr10_3144531_G_C_b38	rs9423496	-28310	87	101	0.343537	3.82737e-09	0.56829	0.0894798	2.15115e-05	2.19204e-11	8.57415e-08	PITRM1
chr10_3145557_A_G_b38	rs3758632	-27284	87	101	0.343537	3.82737e-09	0.56829	0.0894798	2.15115e-05	2.19204e-11	8.57415e-08	PITRM1
chr10_3145732_T_C_b38	rs3758631	-27109	87	101	0.343537	3.82737e-09	0.56829	0.0894798	2.15115e-05	2.19204e-11	8.57415e-08	PITRM1
chr10_3145879_T_G_b38	rs3758630	-26962	87	101	0.343537	3.82737e-09	0.56829	0.0894798	2.15115e-05	2.19204e-11	8.57415e-08	PITRM1
chr10_3146127_C_G_b38	rs9423703	-26714	87	101	0.343537	3.82737e-09	0.56829	0.0894798	2.15115e-05	2.19204e-11	8.57415e-08	PITRM1
chr10_3148989_T_C_b38	rs4881114	-23852	87	101	0.343537	3.82737e-09	0.56829	0.0894798	2.15115e-05	2.19204e-11	8.57415e-08	PITRM1
chr10_3149011_A_G_b38	rs4881115	-23830	87	101	0.343537	3.82737e-09	0.56829	0.0894798	2.15115e-05	2.19204e-11	8.57415e-08	PITRM1
chr10_3149335_T_C_b38	rs2388557	-23506	87	101	0.343537	3.82737e-09	0.56829	0.0894798	2.15115e-05	2.19204e-11	8.57415e-08	PITRM1
chr10_3149966_C_A_b38	rs2291104	-22875	87	101	0.343537	3.82737e-09	0.56829	0.0894798	2.15115e-05	2.19204e-11	8.57415e-08	PITRM1
chr10_3151220_C_T_b38	rs76088740	-21621	19	19	0.0646259	5.92179e-11	-1.25895	0.175301	2.15115e-05	2.19204e-11	8.57415e-08	PITRM1
chr10_3151847_T_C_b38	rs2388555	-20994	86	100	0.340136	5.03594e-09	0.563539	0.0895254	2.15115e-05	2.19204e-11	8.57415e-08	PITRM1
chr10_3153491_C_T_b38	rs2388553	-19350	100	125	0.42517	2.10668e-09	0.541112	0.0835985	2.15115e-05	2.19204e-11	8.57415e-08	PITRM1
chr10_3154453_TG_T_b38	rs11290588	-18388	90	104	0.353741	3.90408e-08	0.535684	0.0913102	2.15115e-05	2.19204e-11	8.57415e-08	PITRM1
chr10_3156184_G_A_b38	rs4242745	-16657	89	103	0.35034	2.12149e-08	0.543021	0.0905684	2.15115e-05	2.19204e-11	8.57415e-08	PITRM1
chr10_3156748_C_T_b38	rs4612707	-16093	89	103	0.35034	2.12149e-08	0.543021	0.0905684	2.15115e-05	2.19204e-11	8.57415e-08	PITRM1
chr10_3157363_A_T_b38	rs7086470	-15478	89	103	0.35034	2.12149e-08	0.543021	0.0905684	2.15115e-05	2.19204e-11	8.57415e-08	PITRM1
chr10_3158100_G_A_b38	rs3182535	-14741	87	101	0.343537	3.82737e-09	0.56829	0.0894798	2.15115e-05	2.19204e-11	8.57415e-08	PITRM1
chr10_3158438_T_C_b38	rs9423707	-14403	87	101	0.343537	3.82737e-09	0.56829	0.0894798	2.15115e-05	2.19204e-11	8.57415e-08	PITRM1
chr10_3158660_T_C_b38	rs9423708	-14181	87	100	0.340136	5.88356e-09	0.571687	0.0912841	2.15115e-05	2.19204e-11	8.57415e-08	PITRM1
chr10_3158818_C_T_b38	rs3814592	-14023	89	103	0.35034	2.12149e-08	0.543021	0.0905684	2.15115e-05	2.19204e-11	8.57415e-08	PITRM1
chr10_3158905_T_C_b38	rs3814594	-13936	88	102	0.346939	7.287e-09	0.561221	0.0902493	2.15115e-05	2.19204e-11	8.57415e-08	PITRM1
chr10_3159487_A_G_b38	rs3814595	-13354	87	100	0.340136	5.88356e-09	0.571687	0.0912841	2.15115e-05	2.19204e-11	8.57415e-08	PITRM1
chr1_109702556_AC_A_b38	rs139144739	-9699	92	114	0.387755	3.17466e-09	0.615269	0.0962973	4.06603e-05	1.48728e-21	1.40299e-17	GSTM5
chr1_109702556_AC_A_b38	rs139144739	-38482	92	114	0.387755	1.9978e-11	-0.57399	0.0776508	3.86602e-05	4.44054e-27	8.99741e-23	GSTM3
chr1_109702864_T_G_b38	rs61799140	-9391	90	111	0.377551	4.07231e-13	-0.753194	0.092646	4.06603e-05	1.48728e-21	1.40299e-17	GSTM5
chr1_109703414_G_C_b38	rs11101985	-8841	90	111	0.377551	4.07231e-13	-0.753194	0.092646	4.06603e-05	1.48728e-21	1.40299e-17	GSTM5
chr1_109704188_G_A_b38	rs35817611	-8067	75	86	0.292517	6.78699e-18	-0.886329	0.0874161	4.06603e-05	1.48728e-21	1.40299e-17	GSTM5
chr1_109704542_C_T_b38	rs1292099	-7713	92	117	0.397959	2.9767e-09	0.59855	0.0934882	4.06603e-05	1.48728e-21	1.40299e-17	GSTM5
chr1_109704542_C_T_b38	rs1292099	-36496	92	117	0.397959	2.4854e-12	-0.57774	0.0741676	3.86602e-05	4.44054e-27	8.99741e-23	GSTM3
chr1_109704618_C_A_b38	rs11101986	-7637	75	86	0.292517	6.78699e-18	-0.886329	0.0874161	4.06603e-05	1.48728e-21	1.40299e-17	GSTM5
chr1_109705846_A_G_b38	rs1296955	-35192	36	37	0.12585	2.51611e-15	-0.946824	0.104411	3.86602e-05	4.44054e-27	8.99741e-23	GSTM3
chr1_109706554_T_C_b38	rs11579576	-5701	90	111	0.377551	4.07231e-13	-0.753194	0.092646	4.06603e-05	1.48728e-21	1.40299e-17	GSTM5
chr1_109707546_G_A_b38	rs4970772	-4709	75	86	0.292517	6.78699e-18	-0.886329	0.0874161	4.06603e-05	1.48728e-21	1.40299e-17	GSTM5
chr1_109709124_G_A_b38	rs6669533	-3131	98	127	0.431973	1.62305e-13	-0.704295	0.0848415	4.06603e-05	1.48728e-21	1.40299e-17	GSTM5
chr1_109709388_T_C_b38	rs1292098	-31650	35	36	0.122449	3.73186e-15	-0.941392	0.104643	3.86602e-05	4.44054e-27	8.99741e-23	GSTM3
chr1_109709469_G_A_b38	rs35677255	-2786	90	111	0.377551	4.07231e-13	-0.753194	0.092646	4.06603e-05	1.48728e-21	1.40299e-17	GSTM5
chr1_109709640_G_C_b38	rs1292097	-2615	91	115	0.393836	8.59484e-10	0.624176	0.0938099	4.06603e-05	1.48728e-21	1.40299e-17	GSTM5
chr1_109709640_G_C_b38	rs1292097	-31398	91	115	0.393836	9.03939e-12	-0.57301	0.0759548	3.86602e-05	4.44054e-27	8.99741e-23	GSTM3
chr1_109709692_A_C_b38	rs943638	-31346	92	116	0.394558	6.15867e-12	-0.576367	0.0756652	3.86602e-05	4.44054e-27	8.99741e-23	GSTM3
chr1_109709692_A_C_b38	rs943638	-2563	92	116	0.394558	9.86463e-10	0.621817	0.0938455	4.06603e-05	1.48728e-21	1.40299e-17	GSTM5
chr1_109710619_A_C_b38	rs3754446	-1636	75	86	0.292517	6.78699e-18	-0.886329	0.0874161	4.06603e-05	1.48728e-21	1.40299e-17	GSTM5
chr1_109710758_A_G_b38	rs1292096	-30280	53	61	0.207483	2.16022e-24	-0.817445	0.0636834	3.86602e-05	4.44054e-27	8.99741e-23	GSTM3
chr1_109711119_A_C_b38	rs11101989	-1136	75	86	0.292517	6.78699e-18	-0.886329	0.0874161	4.06603e-05	1.48728e-21	1.40299e-17	GSTM5
chr1_109711774_C_G_b38	rs35988844	-481	90	110	0.384615	1.79584e-21	-0.866213	0.0745456	4.06603e-05	1.48728e-21	1.40299e-17	GSTM5
chr1_109711789_C_T_b38	rs1296954	-466	106	131	0.445578	2.86936e-09	0.621191	0.0969112	4.06603e-05	1.48728e-21	1.40299e-17	GSTM5
chr1_109711834_A_G_b38	rs28461755	-421	97	121	0.411565	6.01711e-16	-0.748184	0.0802028	4.06603e-05	1.48728e-21	1.40299e-17	GSTM5
chr1_109711919_T_C_b38	rs1633365	-29119	54	65	0.221088	3.33027e-20	-0.732914	0.0660589	3.86602e-05	4.44054e-27	8.99741e-23	GSTM3
chr1_109712056_G_T_b38	rs1758104	-199	54	62	0.210884	2.77219e-09	-0.69882	0.108903	4.06603e-05	1.48728e-21	1.40299e-17	GSTM5
chr1_109712552_T_G_b38	rs929166	297	68	76	0.258503	6.18171e-16	-0.881607	0.094555	4.06603e-05	1.48728e-21	1.40299e-17	GSTM5
chr1_109712974_C_G_b38	rs4970773	719	66	74	0.251701	9.8462e-16	-0.889573	0.0962833	4.06603e-05	1.48728e-21	1.40299e-17	GSTM5
chr1_109714447_C_T_b38	rs943643	2192	89	106	0.360544	8.31321e-09	-0.609196	0.0983955	4.06603e-05	1.48728e-21	1.40299e-17	GSTM5
chr1_109716394_G_T_b38	rs3768490	4139	78	89	0.302721	1.07817e-15	-0.821753	0.089102	4.06603e-05	1.48728e-21	1.40299e-17	GSTM5
chr1_109716740_G_A_b38	rs3768487	4485	78	89	0.302721	1.07817e-15	-0.821753	0.089102	4.06603e-05	1.48728e-21	1.40299e-17	GSTM5
chr1_109718120_T_C_b38	rs11807	-22918	50	57	0.193878	5.56074e-23	0.827961	0.0676063	3.86602e-05	4.44054e-27	8.99741e-23	GSTM3
chr1_109718945_G_A_b38	rs11101991	6690	70	80	0.272109	6.15099e-17	-0.856188	0.0878888	4.06603e-05	1.48728e-21	1.40299e-17	GSTM5
chr1_109720464_C_A_b38	rs10776699	-20574	91	114	0.387755	8.72915e-10	0.526806	0.0792128	3.86602e-05	4.44054e-27	8.99741e-23	GSTM3
chr1_109720464_C_A_b38	rs10776699	8209	91	114	0.387755	2.83346e-14	-0.748353	0.0867725	4.06603e-05	1.48728e-21	1.40299e-17	GSTM5
chr1_109722897_T_A_b38	rs2209825	10642	78	90	0.306122	7.41976e-15	-0.791444	0.0892222	4.06603e-05	1.48728e-21	1.40299e-17	GSTM5
chr1_109724132_A_C_b38	rs11101992	-16906	73	91	0.309524	8.6282e-22	0.764531	0.0650558	3.86602e-05	4.44054e-27	8.99741e-23	GSTM3
chr1_109726206_A_C_b38	rs4970774	13951	104	138	0.469388	8.80447e-19	-0.802515	0.0763824	4.06603e-05	1.48728e-21	1.40299e-17	GSTM5
chr1_109726664_G_A_b38	rs1854962	14409	62	71	0.241497	8.55662e-16	-0.846778	0.0913988	4.06603e-05	1.48728e-21	1.40299e-17	GSTM5
chr1_109727471_A_C_b38	rs11101994	15216	91	114	0.387755	9.65333e-15	-0.747183	0.0846931	4.06603e-05	1.48728e-21	1.40299e-17	GSTM5
chr1_109727471_A_C_b38	rs11101994	-13567	91	114	0.387755	1.55358e-09	0.511992	0.0783529	3.86602e-05	4.44054e-27	8.99741e-23	GSTM3
chr1_109727543_T_C_b38	rs114768190	-13495	30	31	0.105442	2.04065e-14	0.971679	0.111883	3.86602e-05	4.44054e-27	8.99741e-23	GSTM3
chr1_109727978_C_G_b38	rs11101995	15723	91	113	0.384354	1.48728e-21	-0.814828	0.0699192	4.06603e-05	1.48728e-21	1.40299e-17	GSTM5
chr1_109728085_T_C_b38	rs11101996	15830	91	113	0.384354	1.48728e-21	-0.814828	0.0699192	4.06603e-05	1.48728e-21	1.40299e-17	GSTM5
chr1_109728286_T_G_b38	rs4540683	-12752	91	114	0.387755	1.55358e-09	0.511992	0.0783529	3.86602e-05	4.44054e-27	8.99741e-23	GSTM3
chr1_109728286_T_G_b38	rs4540683	16031	91	114	0.387755	9.65333e-15	-0.747183	0.0846931	4.06603e-05	1.48728e-21	1.40299e-17	GSTM5
chr1_109728612_G_C_b38	rs11101999	16357	106	141	0.479592	5.35706e-17	-0.753152	0.0771144	4.06603e-05	1.48728e-21	1.40299e-17	GSTM5
chr1_109728835_T_A_b38	rs4970776	16580	91	113	0.384354	1.48728e-21	-0.814828	0.0699192	4.06603e-05	1.48728e-21	1.40299e-17	GSTM5
chr1_109730023_C_T_b38	rs4970736	17768	91	114	0.387755	9.65333e-15	-0.747183	0.0846931	4.06603e-05	1.48728e-21	1.40299e-17	GSTM5
chr1_109730023_C_T_b38	rs4970736	-11015	91	114	0.387755	1.55358e-09	0.511992	0.0783529	3.86602e-05	4.44054e-27	8.99741e-23	GSTM3
chr1_109731286_G_T_b38	rs6673666	-9752	57	67	0.227891	4.44054e-27	0.826087	0.0591264	3.86602e-05	4.44054e-27	8.99741e-23	GSTM3
chr1_109731435_C_G_b38	rs1571859	19180	73	83	0.282313	5.29783e-14	-0.774149	0.0909819	4.06603e-05	1.48728e-21	1.40299e-17	GSTM5
chr1_109733122_A_G_b38	rs1927328	20867	72	82	0.278912	1.59831e-14	-0.793158	0.0908577	4.06603e-05	1.48728e-21	1.40299e-17	GSTM5
chr1_109733239_T_C_b38	rs1360513	20984	105	140	0.47619	2.62733e-17	-0.759446	0.0767482	4.06603e-05	1.48728e-21	1.40299e-17	GSTM5
chr1_109734239_T_C_b38	rs1055259	-6799	29	30	0.102041	4.33768e-15	1.00448	0.111998	3.86602e-05	4.44054e-27	8.99741e-23	GSTM3
chr1_109734781_T_C_b38	rs3814309	22526	72	82	0.278912	1.59831e-14	-0.793158	0.0908577	4.06603e-05	1.48728e-21	1.40299e-17	GSTM5
chr1_109735327_T_C_b38	rs1109138	23072	91	114	0.387755	1.36093e-14	-0.744392	0.0849839	4.06603e-05	1.48728e-21	1.40299e-17	GSTM5
chr1_109735327_T_C_b38	rs1109138	-5711	91	114	0.387755	2.32179e-10	0.533872	0.0772162	3.86602e-05	4.44054e-27	8.99741e-23	GSTM3
chr1_109736350_C_T_b38	rs1537236	24095	111	143	0.486395	3.34384e-17	-0.771068	0.078267	4.06603e-05	1.48728e-21	1.40299e-17	GSTM5
chr1_109736405_C_T_b38	rs1537235	24150	71	81	0.27551	6.03341e-15	-0.808336	0.0907391	4.06603e-05	1.48728e-21	1.40299e-17	GSTM5
chr1_109736431_GT_G_b38	rs5776997	-4607	92	116	0.394558	1.53311e-09	0.509487	0.0779376	3.86602e-05	4.44054e-27	8.99741e-23	GSTM3
chr1_109736431_GT_G_b38	rs5776997	24176	92	116	0.394558	1.06575e-15	-0.763461	0.0827625	4.06603e-05	1.48728e-21	1.40299e-17	GSTM5
chr1_109736980_T_G_b38	rs2234696	-4058	30	36	0.122449	9.1044e-10	0.752308	0.113264	3.86602e-05	4.44054e-27	8.99741e-23	GSTM3
chr1_109737079_C_T_b38	rs7483	24824	71	81	0.27551	6.03341e-15	-0.808336	0.0907391	4.06603e-05	1.48728e-21	1.40299e-17	GSTM5
chr1_109737199_C_A_b38	rs1537234	24944	93	111	0.377551	3.76859e-09	-0.612795	0.0964392	4.06603e-05	1.48728e-21	1.40299e-17	GSTM5
chr1_109737292_C_T_b38	rs1571858	25037	72	82	0.278912	2.20242e-14	-0.787935	0.0908733	4.06603e-05	1.48728e-21	1.40299e-17	GSTM5
chr1_109739319_G_A_b38	rs10735234	-1719	93	116	0.394558	9.07356e-10	0.526409	0.0792457	3.86602e-05	4.44054e-27	8.99741e-23	GSTM3
chr1_109739319_G_A_b38	rs10735234	27064	93	116	0.394558	1.46588e-15	-0.776648	0.084725	4.06603e-05	1.48728e-21	1.40299e-17	GSTM5
chr1_109740350_G_T_b38	rs1332018	-688	96	120	0.408163	1.37041e-12	0.59283	0.075022	3.86602e-05	4.44054e-27	8.99741e-23	GSTM3
chr1_109740350_G_T_b38	rs1332018	28095	96	120	0.408163	8.91084e-13	-0.710606	0.0890143	4.06603e-05	1.48728e-21	1.40299e-17	GSTM5
chr1_109741163_C_T_b38	rs4970777	28908	95	119	0.404762	1.41666e-12	-0.705745	0.0893821	4.06603e-05	1.48728e-21	1.40299e-17	GSTM5
chr1_109741163_C_T_b38	rs4970777	125	95	119	0.404762	8.38224e-13	0.597619	0.0747533	3.86602e-05	4.44054e-27	8.99741e-23	GSTM3
chr1_109741590_C_G_b38	rs4970737	29335	62	71	0.241497	1.47341e-14	-0.815107	0.0932123	4.06603e-05	1.48728e-21	1.40299e-17	GSTM5
chr1_109750234_G_C_b38	rs15864	37979	66	77	0.261905	9.72774e-10	-0.656604	0.0990536	4.06603e-05	1.48728e-21	1.40299e-17	GSTM5
chr1_109751955_A_G_b38	rs2274536	10917	77	95	0.323129	7.61188e-10	0.499114	0.0747405	3.86602e-05	4.44054e-27	8.99741e-23	GSTM3
chr1_109753021_G_T_b38	rs1887546	11983	77	95	0.323129	7.61188e-10	0.499114	0.0747405	3.86602e-05	4.44054e-27	8.99741e-23	GSTM3
chr1_109753150_T_C_b38	rs1887547	12112	89	112	0.380952	2.93698e-09	0.511235	0.0798163	3.86602e-05	4.44054e-27	8.99741e-23	GSTM3
chr1_109753150_T_C_b38	rs1887547	40895	89	112	0.380952	1.36611e-11	-0.679444	0.0910174	4.06603e-05	1.48728e-21	1.40299e-17	GSTM5
chr1_109753268_C_G_b38	rs1887548	12230	90	113	0.384354	2.31189e-09	0.515293	0.0798425	3.86602e-05	4.44054e-27	8.99741e-23	GSTM3
chr1_109753268_C_G_b38	rs1887548	41013	90	113	0.384354	3.39277e-12	-0.697333	0.0902032	4.06603e-05	1.48728e-21	1.40299e-17	GSTM5
chr1_109753395_C_T_b38	rs6673976	41140	97	123	0.418367	5.61514e-11	-0.648155	0.0901214	4.06603e-05	1.48728e-21	1.40299e-17	GSTM5
chr1_109753667_T_C_b38	rs6684608	12629	90	113	0.384354	5.3176e-09	0.504001	0.0802096	3.86602e-05	4.44054e-27	8.99741e-23	GSTM3
chr1_109753667_T_C_b38	rs6684608	41412	90	113	0.384354	2.45526e-11	-0.672455	0.091463	4.06603e-05	1.48728e-21	1.40299e-17	GSTM5
chr1_109753716_C_T_b38	rs6676743	41461	98	124	0.421769	5.65218e-11	-0.649298	0.0902963	4.06603e-05	1.48728e-21	1.40299e-17	GSTM5
chr1_109755544_G_C_b38	rs11102000	43289	84	102	0.346939	1.13407e-08	-0.566156	0.0924065	4.06603e-05	1.48728e-21	1.40299e-17	GSTM5
chr1_109756430_T_G_b38	rs4970778	44175	72	89	0.302721	3.41715e-08	-0.577527	0.0979698	4.06603e-05	1.48728e-21	1.40299e-17	GSTM5
chr1_109756543_G_GT_b38	rs35362437	44288	77	93	0.316327	7.87942e-09	-0.587081	0.094654	4.06603e-05	1.48728e-21	1.40299e-17	GSTM5
chr1_109756928_A_G_b38	rs2094469	15890	66	82	0.278912	5.4435e-09	0.496335	0.0790501	3.86602e-05	4.44054e-27	8.99741e-23	GSTM3
chr11_130847258_C_T_b38	rs10894268	-69251	105	144	0.489796	1.91434e-08	-0.385782	0.0641122	2.10099e-05	7.46008e-23	9.56713e-19	SNX19
chr11_130847361_T_C_b38	rs4366492	-69148	105	141	0.479592	1.50765e-08	-0.393053	0.0647815	2.10099e-05	7.46008e-23	9.56713e-19	SNX19
chr11_130847545_C_T_b38	rs1944142	-68964	106	145	0.493197	4.63638e-08	-0.372737	0.0639341	2.10099e-05	7.46008e-23	9.56713e-19	SNX19
chr11_130848021_C_T_b38	rs6590512	-68488	108	147	0.5	4.72031e-08	-0.378059	0.0648897	2.10099e-05	7.46008e-23	9.56713e-19	SNX19
chr11_130848735_T_G_b38	rs10791097	-67774	105	140	0.47619	3.44601e-08	-0.38949	0.0660918	2.10099e-05	7.46008e-23	9.56713e-19	SNX19
chr11_130848816_T_G_b38	rs10791098	-67693	107	143	0.486395	2.23976e-08	-0.384332	0.0642237	2.10099e-05	7.46008e-23	9.56713e-19	SNX19
chr11_130848918_G_C_b38	rs10791099	-67591	107	143	0.486395	2.23976e-08	-0.384332	0.0642237	2.10099e-05	7.46008e-23	9.56713e-19	SNX19
chr11_130849166_G_T_b38	rs10750450	-67343	107	143	0.486395	2.23976e-08	-0.384332	0.0642237	2.10099e-05	7.46008e-23	9.56713e-19	SNX19
chr11_130849180_ACTCC_A_b38	rs67215852	-67329	106	142	0.482993	1.18671e-08	-0.39397	0.0644021	2.10099e-05	7.46008e-23	9.56713e-19	SNX19
chr11_130855558_C_CT_b38	rs34028309	-60951	105	140	0.47619	3.44601e-08	-0.38949	0.0660918	2.10099e-05	7.46008e-23	9.56713e-19	SNX19
chr11_130859535_T_C_b38	rs4601795	-56974	105	140	0.47619	1.11477e-08	-0.40033	0.0653027	2.10099e-05	7.46008e-23	9.56713e-19	SNX19
chr11_130862844_G_T_b38	rs7116068	-53665	86	109	0.370748	1.4563e-08	-0.4031	0.0663582	2.10099e-05	7.46008e-23	9.56713e-19	SNX19
chr11_130863290_C_T_b38	rs7119425	-53219	100	127	0.431973	6.02521e-10	-0.433343	0.0644406	2.10099e-05	7.46008e-23	9.56713e-19	SNX19
chr11_130863470_G_A_b38	rs6590515	-53039	100	127	0.431973	6.02521e-10	-0.433343	0.0644406	2.10099e-05	7.46008e-23	9.56713e-19	SNX19
chr11_130863498_G_T_b38	rs6590516	-53011	100	127	0.431973	6.02521e-10	-0.433343	0.0644406	2.10099e-05	7.46008e-23	9.56713e-19	SNX19
chr11_130863610_C_T_b38	rs6590517	-52899	100	127	0.431973	6.02521e-10	-0.433343	0.0644406	2.10099e-05	7.46008e-23	9.56713e-19	SNX19
chr11_130863635_C_T_b38	rs6590518	-52874	100	127	0.431973	6.02521e-10	-0.433343	0.0644406	2.10099e-05	7.46008e-23	9.56713e-19	SNX19
chr11_130863983_A_G_b38	rs4936121	-52526	103	130	0.442177	5.94577e-10	-0.436037	0.0648157	2.10099e-05	7.46008e-23	9.56713e-19	SNX19
chr11_130864369_A_C_b38	rs4936122	-52140	86	109	0.370748	1.4563e-08	-0.4031	0.0663582	2.10099e-05	7.46008e-23	9.56713e-19	SNX19
chr11_130864375_T_C_b38	rs4937580	-52134	103	130	0.442177	5.94577e-10	-0.436037	0.0648157	2.10099e-05	7.46008e-23	9.56713e-19	SNX19
chr11_130865587_C_T_b38	rs2282579	-50922	103	130	0.442177	5.94577e-10	-0.436037	0.0648157	2.10099e-05	7.46008e-23	9.56713e-19	SNX19
chr11_130865796_A_T_b38	rs2282578	-50713	86	109	0.370748	1.4563e-08	-0.4031	0.0663582	2.10099e-05	7.46008e-23	9.56713e-19	SNX19
chr11_130867386_A_G_b38	rs6590519	-49123	60	65	0.221088	1.41655e-08	-0.487586	0.0801898	2.10099e-05	7.46008e-23	9.56713e-19	SNX19
chr11_130868673_A_C_b38	rs4411284	-47836	102	129	0.438776	3.60377e-10	-0.437239	0.0640456	2.10099e-05	7.46008e-23	9.56713e-19	SNX19
chr11_130869051_T_A_b38	rs10791100	-47458	102	129	0.438776	3.60377e-10	-0.437239	0.0640456	2.10099e-05	7.46008e-23	9.56713e-19	SNX19
chr11_130869238_C_T_b38	rs10791101	-47271	84	107	0.363946	9.89793e-09	-0.404759	0.06576	2.10099e-05	7.46008e-23	9.56713e-19	SNX19
chr11_130869389_G_A_b38	rs2236711	-47120	102	129	0.438776	3.60377e-10	-0.437239	0.0640456	2.10099e-05	7.46008e-23	9.56713e-19	SNX19
chr11_130869953_A_G_b38	rs2236715	-46556	60	65	0.221088	1.41655e-08	-0.487586	0.0801898	2.10099e-05	7.46008e-23	9.56713e-19	SNX19
chr11_130869958_T_C_b38	rs2236716	-46551	60	65	0.221088	1.41655e-08	-0.487586	0.0801898	2.10099e-05	7.46008e-23	9.56713e-19	SNX19
chr11_130869992_G_T_b38	rs2236717	-46517	102	129	0.438776	3.60377e-10	-0.437239	0.0640456	2.10099e-05	7.46008e-23	9.56713e-19	SNX19
chr11_130870440_T_C_b38	rs4937581	-46069	102	129	0.438776	3.60377e-10	-0.437239	0.0640456	2.10099e-05	7.46008e-23	9.56713e-19	SNX19
chr11_130870462_T_C_b38	rs2155358	-46047	102	129	0.438776	3.60377e-10	-0.437239	0.0640456	2.10099e-05	7.46008e-23	9.56713e-19	SNX19
chr11_130871072_G_A_b38	rs4936123	-45437	105	134	0.455782	6.23308e-12	-0.468023	0.0614603	2.10099e-05	7.46008e-23	9.56713e-19	SNX19
chr11_130871132_C_G_b38	rs4937582	-45377	60	65	0.221088	1.41655e-08	-0.487586	0.0801898	2.10099e-05	7.46008e-23	9.56713e-19	SNX19
chr11_130871711_A_G_b38	rs4937583	-44798	102	129	0.438776	3.60377e-10	-0.437239	0.0640456	2.10099e-05	7.46008e-23	9.56713e-19	SNX19
chr11_130871866_A_G_b38	rs4937584	-44643	102	129	0.438776	3.60377e-10	-0.437239	0.0640456	2.10099e-05	7.46008e-23	9.56713e-19	SNX19
chr11_130872045_A_G_b38	rs4937585	-44464	102	129	0.438776	3.60377e-10	-0.437239	0.0640456	2.10099e-05	7.46008e-23	9.56713e-19	SNX19
chr11_130872260_G_T_b38	rs10894273	-44249	102	129	0.438776	3.60377e-10	-0.437239	0.0640456	2.10099e-05	7.46008e-23	9.56713e-19	SNX19
chr11_130872735_G_A_b38	rs1054869	-43774	102	129	0.438776	3.60377e-10	-0.437239	0.0640456	2.10099e-05	7.46008e-23	9.56713e-19	SNX19
chr11_130872893_T_C_b38	rs10160281	-43616	102	129	0.438776	3.60377e-10	-0.437239	0.0640456	2.10099e-05	7.46008e-23	9.56713e-19	SNX19
chr11_130873493_T_C_b38	rs7125622	-43016	102	129	0.438776	3.60377e-10	-0.437239	0.0640456	2.10099e-05	7.46008e-23	9.56713e-19	SNX19
chr11_130874373_A_C_b38	rs12363140	-42136	102	129	0.438776	3.60377e-10	-0.437239	0.0640456	2.10099e-05	7.46008e-23	9.56713e-19	SNX19
chr11_130874578_G_A_b38	rs61910787	-41931	102	129	0.438776	3.60377e-10	-0.437239	0.0640456	2.10099e-05	7.46008e-23	9.56713e-19	SNX19
chr11_130874595_T_G_b38	rs12361892	-41914	102	129	0.438776	3.60377e-10	-0.437239	0.0640456	2.10099e-05	7.46008e-23	9.56713e-19	SNX19
chr11_130874614_A_G_b38	rs12363163	-41895	102	129	0.438776	3.60377e-10	-0.437239	0.0640456	2.10099e-05	7.46008e-23	9.56713e-19	SNX19
chr11_130874775_A_G_b38	rs11222369	-41734	102	129	0.438776	3.60377e-10	-0.437239	0.0640456	2.10099e-05	7.46008e-23	9.56713e-19	SNX19
chr11_130874872_T_G_b38	rs11222370	-41637	102	129	0.438776	3.60377e-10	-0.437239	0.0640456	2.10099e-05	7.46008e-23	9.56713e-19	SNX19
chr11_130875082_G_A_b38	rs10791102	-41427	102	129	0.438776	3.60377e-10	-0.437239	0.0640456	2.10099e-05	7.46008e-23	9.56713e-19	SNX19
chr11_130875150_T_C_b38	rs7926167	-41359	102	129	0.438776	3.60377e-10	-0.437239	0.0640456	2.10099e-05	7.46008e-23	9.56713e-19	SNX19
chr11_130875824_C_T_b38	rs11222371	-40685	84	107	0.363946	9.89793e-09	-0.404759	0.06576	2.10099e-05	7.46008e-23	9.56713e-19	SNX19
chr11_130876235_T_TCCAG_b38	rs16412	-40274	102	129	0.438776	3.60377e-10	-0.437239	0.0640456	2.10099e-05	7.46008e-23	9.56713e-19	SNX19
chr11_130876251_T_C_b38	rs1050078	-40258	85	108	0.367347	8.48981e-09	-0.40633	0.0656755	2.10099e-05	7.46008e-23	9.56713e-19	SNX19
chr11_130876601_AAGGT_A_b38	rs3833777	-39908	60	66	0.22449	2.12241e-08	-0.469525	0.0783116	2.10099e-05	7.46008e-23	9.56713e-19	SNX19
chr11_130877336_C_G_b38	rs1050071	-39173	102	129	0.438776	3.60377e-10	-0.437239	0.0640456	2.10099e-05	7.46008e-23	9.56713e-19	SNX19
chr11_130877491_C_G_b38	rs6590520	-39018	102	129	0.438776	3.60377e-10	-0.437239	0.0640456	2.10099e-05	7.46008e-23	9.56713e-19	SNX19
chr11_130878236_A_G_b38	rs3190331	-38273	102	129	0.438776	3.60377e-10	-0.437239	0.0640456	2.10099e-05	7.46008e-23	9.56713e-19	SNX19
chr11_130879164_G_A_b38	rs12365680	-37345	85	108	0.367347	8.48981e-09	-0.40633	0.0656755	2.10099e-05	7.46008e-23	9.56713e-19	SNX19
chr11_130879456_TAG_T_b38	rs3831404	-37053	102	134	0.455782	2.09028e-12	-0.466068	0.0595812	2.10099e-05	7.46008e-23	9.56713e-19	SNX19
chr11_130879820_A_G_b38	rs2282528	-36689	60	65	0.221088	1.41655e-08	-0.487586	0.0801898	2.10099e-05	7.46008e-23	9.56713e-19	SNX19
chr11_130880747_A_C_b38	rs2298566	-35762	60	65	0.221088	1.41655e-08	-0.487586	0.0801898	2.10099e-05	7.46008e-23	9.56713e-19	SNX19
chr11_130881199_G_T_b38	rs2155749	-35310	102	129	0.438776	3.60377e-10	-0.437239	0.0640456	2.10099e-05	7.46008e-23	9.56713e-19	SNX19
chr11_130881366_A_C_b38	rs2155750	-35143	102	129	0.438776	3.60377e-10	-0.437239	0.0640456	2.10099e-05	7.46008e-23	9.56713e-19	SNX19
chr11_130881413_C_G_b38	rs7942621	-35096	102	129	0.438776	3.60377e-10	-0.437239	0.0640456	2.10099e-05	7.46008e-23	9.56713e-19	SNX19
chr11_130882145_A_C_b38	rs876641	-34364	103	130	0.442177	3.71924e-10	-0.439237	0.0643974	2.10099e-05	7.46008e-23	9.56713e-19	SNX19
chr11_130882672_A_G_b38	rs948085	-33837	60	65	0.221088	1.41655e-08	-0.487586	0.0801898	2.10099e-05	7.46008e-23	9.56713e-19	SNX19
chr11_130884017_T_A_b38	rs3829271	-32492	91	115	0.391156	2.04956e-08	-0.391909	0.0652861	2.10099e-05	7.46008e-23	9.56713e-19	SNX19
chr11_130884696_G_A_b38	rs7103988	-31813	102	129	0.438776	3.60377e-10	-0.437239	0.0640456	2.10099e-05	7.46008e-23	9.56713e-19	SNX19
chr11_130885345_G_A_b38	rs2155751	-31164	102	129	0.438776	3.60377e-10	-0.437239	0.0640456	2.10099e-05	7.46008e-23	9.56713e-19	SNX19
chr11_130885680_A_G_b38	rs4457753	-30829	102	130	0.442177	7.60484e-10	-0.427538	0.0640205	2.10099e-05	7.46008e-23	9.56713e-19	SNX19
chr11_130885769_C_CCTTAT_b38	rs139182248	-30740	102	130	0.442177	7.60484e-10	-0.427538	0.0640205	2.10099e-05	7.46008e-23	9.56713e-19	SNX19
chr11_130885805_A_C_b38	rs4370948	-30704	102	130	0.442177	7.60484e-10	-0.427538	0.0640205	2.10099e-05	7.46008e-23	9.56713e-19	SNX19
chr11_130885844_G_A_b38	rs4436551	-30665	102	130	0.442177	7.60484e-10	-0.427538	0.0640205	2.10099e-05	7.46008e-23	9.56713e-19	SNX19
chr11_130885889_G_T_b38	rs4264159	-30620	102	130	0.442177	7.60484e-10	-0.427538	0.0640205	2.10099e-05	7.46008e-23	9.56713e-19	SNX19
chr11_130885918_T_C_b38	rs4456262	-30591	95	121	0.411565	1.60742e-10	-0.44944	0.0643304	2.10099e-05	7.46008e-23	9.56713e-19	SNX19
chr11_130886103_C_T_b38	rs2155752	-30406	102	129	0.438776	3.60377e-10	-0.437239	0.0640456	2.10099e-05	7.46008e-23	9.56713e-19	SNX19
chr11_130886281_T_C_b38	rs4459316	-30228	102	130	0.442177	7.60484e-10	-0.427538	0.0640205	2.10099e-05	7.46008e-23	9.56713e-19	SNX19
chr11_130886356_C_T_b38	rs10894275	-30153	102	129	0.438776	3.60377e-10	-0.437239	0.0640456	2.10099e-05	7.46008e-23	9.56713e-19	SNX19
chr11_130886358_C_T_b38	rs1893017	-30151	102	129	0.438776	3.60377e-10	-0.437239	0.0640456	2.10099e-05	7.46008e-23	9.56713e-19	SNX19
chr11_130886737_T_C_b38	rs1893018	-29772	102	130	0.442177	7.60484e-10	-0.427538	0.0640205	2.10099e-05	7.46008e-23	9.56713e-19	SNX19
chr11_130886769_C_G_b38	rs1893019	-29740	102	130	0.442177	7.60484e-10	-0.427538	0.0640205	2.10099e-05	7.46008e-23	9.56713e-19	SNX19
chr11_130887266_G_A_b38	rs10791103	-29243	102	130	0.442177	7.60484e-10	-0.427538	0.0640205	2.10099e-05	7.46008e-23	9.56713e-19	SNX19
chr11_130888218_G_A_b38	rs7106973	-28291	102	130	0.442177	7.60484e-10	-0.427538	0.0640205	2.10099e-05	7.46008e-23	9.56713e-19	SNX19
chr11_130888257_G_T_b38	rs7106995	-28252	101	129	0.438776	5.03791e-10	-0.428833	0.0634332	2.10099e-05	7.46008e-23	9.56713e-19	SNX19
chr11_130888258_A_T_b38	rs7106684	-28251	101	129	0.438776	5.03791e-10	-0.428833	0.0634332	2.10099e-05	7.46008e-23	9.56713e-19	SNX19
chr11_130888661_G_A_b38	rs7107595	-27848	100	128	0.435374	5.58382e-10	-0.425542	0.0631379	2.10099e-05	7.46008e-23	9.56713e-19	SNX19
chr11_130894631_C_T_b38	rs7925664	-21878	82	94	0.319728	1.42588e-08	-0.432518	0.0711493	2.10099e-05	7.46008e-23	9.56713e-19	SNX19
chr11_130894645_A_T_b38	rs10750454	-21864	79	99	0.336735	1.96659e-12	-0.47148	0.0601844	2.10099e-05	7.46008e-23	9.56713e-19	SNX19
chr11_130894953_A_G_b38	rs1944148	-21556	81	94	0.319728	2.59461e-08	-0.415704	0.0698281	2.10099e-05	7.46008e-23	9.56713e-19	SNX19
chr11_130894989_G_C_b38	rs1944149	-21520	80	93	0.316327	4.7763e-08	-0.405017	0.0695467	2.10099e-05	7.46008e-23	9.56713e-19	SNX19
chr11_130895008_T_A_b38	rs1944150	-21501	80	93	0.316327	4.7763e-08	-0.405017	0.0695467	2.10099e-05	7.46008e-23	9.56713e-19	SNX19
chr11_130895492_G_A_b38	rs6590526	-21017	81	94	0.319728	2.59461e-08	-0.415704	0.0698281	2.10099e-05	7.46008e-23	9.56713e-19	SNX19
chr11_130895567_G_T_b38	rs6590527	-20942	80	93	0.316327	4.7763e-08	-0.405017	0.0695467	2.10099e-05	7.46008e-23	9.56713e-19	SNX19
chr11_130895590_G_A_b38	rs6590529	-20919	81	94	0.321918	3.70491e-08	-0.410492	0.0698379	2.10099e-05	7.46008e-23	9.56713e-19	SNX19
chr11_130895742_T_A_b38	rs6590530	-20767	80	93	0.316327	4.7763e-08	-0.405017	0.0695467	2.10099e-05	7.46008e-23	9.56713e-19	SNX19
chr11_130895811_A_G_b38	rs6590531	-20698	82	96	0.326531	4.14066e-08	-0.401535	0.0685901	2.10099e-05	7.46008e-23	9.56713e-19	SNX19
chr11_130895828_C_G_b38	rs6590532	-20681	80	93	0.316327	4.7763e-08	-0.405017	0.0695467	2.10099e-05	7.46008e-23	9.56713e-19	SNX19
chr11_130895929_T_C_b38	rs6590533	-20580	80	93	0.316327	4.7763e-08	-0.405017	0.0695467	2.10099e-05	7.46008e-23	9.56713e-19	SNX19
chr11_130896074_A_T_b38	rs6590534	-20435	80	93	0.316327	4.7763e-08	-0.405017	0.0695467	2.10099e-05	7.46008e-23	9.56713e-19	SNX19
chr11_130896110_G_C_b38	rs7110949	-20399	80	93	0.316327	4.7763e-08	-0.405017	0.0695467	2.10099e-05	7.46008e-23	9.56713e-19	SNX19
chr11_130896149_G_T_b38	rs7110968	-20360	80	93	0.316327	4.7763e-08	-0.405017	0.0695467	2.10099e-05	7.46008e-23	9.56713e-19	SNX19
chr11_130896240_T_G_b38	rs7126906	-20269	80	93	0.316327	4.7763e-08	-0.405017	0.0695467	2.10099e-05	7.46008e-23	9.56713e-19	SNX19
chr11_130896637_T_C_b38	rs10736591	-19872	80	93	0.316327	4.7763e-08	-0.405017	0.0695467	2.10099e-05	7.46008e-23	9.56713e-19	SNX19
chr11_130896674_T_C_b38	rs7948812	-19835	80	93	0.316327	4.7763e-08	-0.405017	0.0695467	2.10099e-05	7.46008e-23	9.56713e-19	SNX19
chr11_130896713_C_T_b38	rs7933747	-19796	80	93	0.316327	4.7763e-08	-0.405017	0.0695467	2.10099e-05	7.46008e-23	9.56713e-19	SNX19
chr11_130896821_A_C_b38	rs7933767	-19688	80	93	0.316327	4.7763e-08	-0.405017	0.0695467	2.10099e-05	7.46008e-23	9.56713e-19	SNX19
chr11_130896866_T_C_b38	rs7930661	-19643	80	93	0.316327	4.7763e-08	-0.405017	0.0695467	2.10099e-05	7.46008e-23	9.56713e-19	SNX19
chr11_130896937_A_ACT_b38	rs35684770	-19572	80	93	0.316327	4.7763e-08	-0.405017	0.0695467	2.10099e-05	7.46008e-23	9.56713e-19	SNX19
chr11_130896946_G_A_b38	rs10894278	-19563	80	93	0.316327	4.7763e-08	-0.405017	0.0695467	2.10099e-05	7.46008e-23	9.56713e-19	SNX19
chr11_130897050_A_C_b38	rs7943935	-19459	80	93	0.316327	4.7763e-08	-0.405017	0.0695467	2.10099e-05	7.46008e-23	9.56713e-19	SNX19
chr11_130897163_T_C_b38	rs3794139	-19346	80	93	0.316327	4.7763e-08	-0.405017	0.0695467	2.10099e-05	7.46008e-23	9.56713e-19	SNX19
chr11_130897187_T_C_b38	rs3794138	-19322	80	93	0.316327	4.7763e-08	-0.405017	0.0695467	2.10099e-05	7.46008e-23	9.56713e-19	SNX19
chr11_130897192_G_C_b38	rs3794137	-19317	80	93	0.316327	4.7763e-08	-0.405017	0.0695467	2.10099e-05	7.46008e-23	9.56713e-19	SNX19
chr11_130897303_T_C_b38	rs3794136	-19206	80	93	0.316327	4.7763e-08	-0.405017	0.0695467	2.10099e-05	7.46008e-23	9.56713e-19	SNX19
chr11_130897411_T_C_b38	rs3794135	-19098	80	93	0.316327	4.7763e-08	-0.405017	0.0695467	2.10099e-05	7.46008e-23	9.56713e-19	SNX19
chr11_130897560_C_T_b38	rs3829270	-18949	81	94	0.319728	3.24406e-08	-0.409353	0.0693116	2.10099e-05	7.46008e-23	9.56713e-19	SNX19
chr11_130898369_C_T_b38	rs1368852	-18140	80	93	0.316327	4.7763e-08	-0.405017	0.0695467	2.10099e-05	7.46008e-23	9.56713e-19	SNX19
chr11_130901767_G_T_b38	rs7110591	-14742	76	86	0.292517	7.18606e-10	-0.476139	0.0711773	2.10099e-05	7.46008e-23	9.56713e-19	SNX19
chr11_130901873_T_C_b38	rs10894279	-14636	83	105	0.357143	1.32183e-11	-0.457492	0.0612331	2.10099e-05	7.46008e-23	9.56713e-19	SNX19
chr11_130903181_G_A_b38	rs3751039	-13328	103	132	0.44898	2.86486e-14	-0.499906	0.0579784	2.10099e-05	7.46008e-23	9.56713e-19	SNX19
chr11_130905360_CA_C_b38	rs71064216	-11149	80	93	0.316327	4.7763e-08	-0.405017	0.0695467	2.10099e-05	7.46008e-23	9.56713e-19	SNX19
chr11_130905561_C_G_b38	rs10894280	-10948	80	93	0.316327	4.7763e-08	-0.405017	0.0695467	2.10099e-05	7.46008e-23	9.56713e-19	SNX19
chr11_130905584_A_G_b38	rs10894281	-10925	80	93	0.316327	4.7763e-08	-0.405017	0.0695467	2.10099e-05	7.46008e-23	9.56713e-19	SNX19
chr11_130905793_C_T_b38	rs3198419	-10716	80	93	0.316327	4.7763e-08	-0.405017	0.0695467	2.10099e-05	7.46008e-23	9.56713e-19	SNX19
chr11_130905887_C_T_b38	rs1865298	-10622	63	68	0.231293	2.05363e-10	-0.536098	0.0772676	2.10099e-05	7.46008e-23	9.56713e-19	SNX19
chr11_130906507_G_A_b38	rs1473259	-10002	80	93	0.316327	4.7763e-08	-0.405017	0.0695467	2.10099e-05	7.46008e-23	9.56713e-19	SNX19
chr11_130906542_C_T_b38	rs1473260	-9967	80	93	0.316327	4.7763e-08	-0.405017	0.0695467	2.10099e-05	7.46008e-23	9.56713e-19	SNX19
chr11_130906559_A_G_b38	rs1473261	-9950	80	93	0.316327	4.7763e-08	-0.405017	0.0695467	2.10099e-05	7.46008e-23	9.56713e-19	SNX19
chr11_130906629_T_C_b38	rs4414223	-9880	80	93	0.316327	4.7763e-08	-0.405017	0.0695467	2.10099e-05	7.46008e-23	9.56713e-19	SNX19
chr11_130906718_A_G_b38	rs4373936	-9791	80	93	0.316327	4.7763e-08	-0.405017	0.0695467	2.10099e-05	7.46008e-23	9.56713e-19	SNX19
chr11_130906751_T_A_b38	rs4586174	-9758	63	68	0.231293	2.05363e-10	-0.536098	0.0772676	2.10099e-05	7.46008e-23	9.56713e-19	SNX19
chr11_130906795_C_T_b38	rs6590536	-9714	80	93	0.316327	4.7763e-08	-0.405017	0.0695467	2.10099e-05	7.46008e-23	9.56713e-19	SNX19
chr11_130906806_A_T_b38	rs6590537	-9703	80	93	0.316327	4.7763e-08	-0.405017	0.0695467	2.10099e-05	7.46008e-23	9.56713e-19	SNX19
chr11_130906970_T_C_b38	rs6590538	-9539	80	93	0.316327	4.7763e-08	-0.405017	0.0695467	2.10099e-05	7.46008e-23	9.56713e-19	SNX19
chr11_130907144_T_A_b38	rs7949722	-9365	80	93	0.316327	4.7763e-08	-0.405017	0.0695467	2.10099e-05	7.46008e-23	9.56713e-19	SNX19
chr11_130909773_T_C_b38	rs7107568	-6736	96	121	0.411565	7.22996e-16	-0.535868	0.0576494	2.10099e-05	7.46008e-23	9.56713e-19	SNX19
chr11_130910120_C_T_b38	rs1781	-6389	84	103	0.35034	2.10207e-08	-0.41313	0.0688823	2.10099e-05	7.46008e-23	9.56713e-19	SNX19
chr11_130913922_AC_A_b38	rs3838800	-2587	64	69	0.234694	8.29617e-10	-0.520142	0.078091	2.10099e-05	7.46008e-23	9.56713e-19	SNX19
chr11_130914859_C_G_b38	rs3751037	-1650	68	75	0.255102	4.6906e-08	-0.434436	0.0745489	2.10099e-05	7.46008e-23	9.56713e-19	SNX19
chr11_130915076_C_G_b38	rs3751036	-1433	63	68	0.231293	2.05363e-10	-0.536098	0.0772676	2.10099e-05	7.46008e-23	9.56713e-19	SNX19
chr11_130916450_C_A_b38	rs3751033	-59	111	144	0.489796	7.46008e-23	-0.61709	0.0506075	2.10099e-05	7.46008e-23	9.56713e-19	SNX19
chr11_130916617_G_C_b38	rs3751032	108	63	68	0.232877	3.1469e-10	-0.532608	0.0777091	2.10099e-05	7.46008e-23	9.56713e-19	SNX19
chr11_130916685_C_CAG_b38	rs3834926	176	109	142	0.486301	6.3719e-21	-0.593333	0.052083	2.10099e-05	7.46008e-23	9.56713e-19	SNX19
chr11_130916697_CA_C_b38	rs3834925	188	82	105	0.357143	5.20673e-15	-0.505403	0.0565623	2.10099e-05	7.46008e-23	9.56713e-19	SNX19
chr11_130921406_A_C_b38	rs1808473	4897	66	72	0.244898	7.61513e-10	-0.521595	0.0781079	2.10099e-05	7.46008e-23	9.56713e-19	SNX19
chr1_118933496_GT_G_b38	rs142454091	-206899	67	74	0.251701	1.57502e-08	-0.645027	0.106471	5.8753e-05	4.33421e-22	2.03931e-18	WARS2
chr1_118961220_C_G_b38	rs984222	-179175	94	118	0.401361	3.0114e-11	-0.625988	0.0856018	5.8753e-05	4.33421e-22	2.03931e-18	WARS2
chr1_118961661_G_A_b38	rs984225	-178734	94	118	0.401361	3.0114e-11	-0.625988	0.0856018	5.8753e-05	4.33421e-22	2.03931e-18	WARS2
chr1_118961864_G_T_b38	rs1409157	-178531	94	118	0.401361	3.0114e-11	-0.625988	0.0856018	5.8753e-05	4.33421e-22	2.03931e-18	WARS2
chr1_118962811_G_A_b38	rs10923712	-177584	94	118	0.401361	3.0114e-11	-0.625988	0.0856018	5.8753e-05	4.33421e-22	2.03931e-18	WARS2
chr1_118967864_C_T_b38	rs10923713	-172531	94	118	0.401361	3.0114e-11	-0.625988	0.0856018	5.8753e-05	4.33421e-22	2.03931e-18	WARS2
chr1_118974734_T_C_b38	rs10802069	-165661	94	118	0.401361	3.0114e-11	-0.625988	0.0856018	5.8753e-05	4.33421e-22	2.03931e-18	WARS2
chr1_118998096_T_C_b38	rs7553422	-142299	98	124	0.421769	3.06602e-13	-0.655276	0.0800794	5.8753e-05	4.33421e-22	2.03931e-18	WARS2
chr1_118998829_C_G_b38	rs1886914	-141566	80	87	0.34252	3.53576e-10	-0.759378	0.11117	5.8753e-05	4.33421e-22	2.03931e-18	WARS2
chr1_119004219_C_T_b38	rs10923724	-136176	105	136	0.462585	1.38614e-14	-0.697808	0.0796963	5.8753e-05	4.33421e-22	2.03931e-18	WARS2
chr1_119007857_A_C_b38	rs6428789	-132538	103	131	0.445578	9.68198e-14	-0.682329	0.0812566	5.8753e-05	4.33421e-22	2.03931e-18	WARS2
chr1_119008654_ACTT_A_b38	rs71811256	-131741	64	72	0.244898	6.0591e-15	-0.822517	0.0923389	5.8753e-05	4.33421e-22	2.03931e-18	WARS2
chr1_119012523_G_T_b38	rs2645303	-127872	88	114	0.387755	4.33421e-22	-0.780832	0.0657487	5.8753e-05	4.33421e-22	2.03931e-18	WARS2
chr1_119017703_T_A_b38	rs2765542	-122692	63	72	0.244898	1.37646e-15	-0.821288	0.0894829	5.8753e-05	4.33421e-22	2.03931e-18	WARS2
chr1_119018742_A_G_b38	rs2645305	-121653	63	72	0.244898	1.37646e-15	-0.821288	0.0894829	5.8753e-05	4.33421e-22	2.03931e-18	WARS2
chr1_119019307_C_G_b38	rs2794310	-121088	63	73	0.248299	1.64137e-15	-0.811253	0.0886994	5.8753e-05	4.33421e-22	2.03931e-18	WARS2
chr1_119020788_G_A_b38	rs2765543	-119607	63	71	0.241497	2.83748e-15	-0.836388	0.0924567	5.8753e-05	4.33421e-22	2.03931e-18	WARS2
chr1_119029918_C_T_b38	rs2645291	-110477	89	116	0.394558	4.36531e-21	-0.765129	0.0667646	5.8753e-05	4.33421e-22	2.03931e-18	WARS2
chr1_119030571_C_T_b38	rs2645292	-109824	64	74	0.251701	1.40134e-14	-0.790233	0.0902728	5.8753e-05	4.33421e-22	2.03931e-18	WARS2
chr1_119031237_T_C_b38	rs12086	-109158	62	69	0.234694	2.76789e-15	-0.862141	0.0952558	5.8753e-05	4.33421e-22	2.03931e-18	WARS2
chr1_119031964_C_T_b38	rs2645294	-108431	101	131	0.445578	1.40288e-14	-0.674943	0.0771043	5.8753e-05	4.33421e-22	2.03931e-18	WARS2
chr1_119032547_C_A_b38	rs1057991	-107848	64	74	0.251701	1.40134e-14	-0.790233	0.0902728	5.8753e-05	4.33421e-22	2.03931e-18	WARS2
chr1_119032609_T_C_b38	rs1057990	-107786	64	74	0.251701	1.40134e-14	-0.790233	0.0902728	5.8753e-05	4.33421e-22	2.03931e-18	WARS2
chr1_119035043_G_T_b38	rs2794315	-105352	89	115	0.391156	2.36976e-21	-0.776825	0.0671413	5.8753e-05	4.33421e-22	2.03931e-18	WARS2
chr1_119035214_A_T_b38	rs2247883	-105181	89	115	0.391156	2.36976e-21	-0.776825	0.0671413	5.8753e-05	4.33421e-22	2.03931e-18	WARS2
chr1_119037322_AC_A_b38	rs11285792	-103073	64	74	0.251701	1.40134e-14	-0.790233	0.0902728	5.8753e-05	4.33421e-22	2.03931e-18	WARS2
chr1_119038781_G_A_b38	rs2794314	-101614	64	74	0.251701	1.40134e-14	-0.790233	0.0902728	5.8753e-05	4.33421e-22	2.03931e-18	WARS2
chr1_119039277_C_T_b38	rs2765529	-101118	64	74	0.251701	1.40134e-14	-0.790233	0.0902728	5.8753e-05	4.33421e-22	2.03931e-18	WARS2
chr1_119039825_G_A_b38	rs2645295	-100570	64	74	0.251701	1.40134e-14	-0.790233	0.0902728	5.8753e-05	4.33421e-22	2.03931e-18	WARS2
chr1_119040019_C_T_b38	rs1325938	-100376	64	74	0.251701	1.40134e-14	-0.790233	0.0902728	5.8753e-05	4.33421e-22	2.03931e-18	WARS2
chr1_119041773_G_A_b38	rs2765530	-98622	64	74	0.251701	1.40134e-14	-0.790233	0.0902728	5.8753e-05	4.33421e-22	2.03931e-18	WARS2
chr1_119042874_A_G_b38	rs2765531	-97521	64	74	0.251701	1.40134e-14	-0.790233	0.0902728	5.8753e-05	4.33421e-22	2.03931e-18	WARS2
chr1_119044064_G_A_b38	rs1325940	-96331	64	74	0.251701	1.40134e-14	-0.790233	0.0902728	5.8753e-05	4.33421e-22	2.03931e-18	WARS2
chr1_119044817_T_C_b38	rs2794313	-95578	64	74	0.251701	1.40134e-14	-0.790233	0.0902728	5.8753e-05	4.33421e-22	2.03931e-18	WARS2
chr1_119047775_A_C_b38	rs2645302	-92620	64	75	0.255102	1.6898e-14	-0.779915	0.0894455	5.8753e-05	4.33421e-22	2.03931e-18	WARS2
chr1_119047797_C_T_b38	rs2645301	-92598	64	74	0.251701	1.40134e-14	-0.790233	0.0902728	5.8753e-05	4.33421e-22	2.03931e-18	WARS2
chr1_119048423_C_T_b38	rs2794312	-91972	64	74	0.251701	1.40134e-14	-0.790233	0.0902728	5.8753e-05	4.33421e-22	2.03931e-18	WARS2
chr1_119048812_T_TCC_b38	rs144042341	-91583	64	74	0.251701	1.40134e-14	-0.790233	0.0902728	5.8753e-05	4.33421e-22	2.03931e-18	WARS2
chr1_119048923_T_C_b38	rs2765532	-91472	64	74	0.251701	1.40134e-14	-0.790233	0.0902728	5.8753e-05	4.33421e-22	2.03931e-18	WARS2
chr1_119050582_C_G_b38	rs56708249	-89813	64	74	0.251701	1.40134e-14	-0.790233	0.0902728	5.8753e-05	4.33421e-22	2.03931e-18	WARS2
chr1_119050645_T_G_b38	rs17023171	-89750	64	74	0.251701	1.40134e-14	-0.790233	0.0902728	5.8753e-05	4.33421e-22	2.03931e-18	WARS2
chr1_119050678_T_C_b38	rs17023174	-89717	64	74	0.251701	1.40134e-14	-0.790233	0.0902728	5.8753e-05	4.33421e-22	2.03931e-18	WARS2
chr1_119051295_A_G_b38	rs12072768	-89100	67	78	0.265306	9.62734e-15	-0.802342	0.0909403	5.8753e-05	4.33421e-22	2.03931e-18	WARS2
chr1_119051336_G_A_b38	rs12077366	-89059	67	78	0.265306	9.62734e-15	-0.802342	0.0909403	5.8753e-05	4.33421e-22	2.03931e-18	WARS2
chr1_119051613_A_G_b38	rs7532510	-88782	63	71	0.241497	2.83748e-15	-0.836388	0.0924567	5.8753e-05	4.33421e-22	2.03931e-18	WARS2
chr1_119053326_C_T_b38	rs2794311	-87069	67	78	0.265306	9.62734e-15	-0.802342	0.0909403	5.8753e-05	4.33421e-22	2.03931e-18	WARS2
chr1_119054772_T_C_b38	rs2765533	-85623	67	77	0.261905	1.22389e-14	-0.804185	0.0916064	5.8753e-05	4.33421e-22	2.03931e-18	WARS2
chr1_119055169_A_C_b38	rs2765534	-85226	67	77	0.261905	1.22389e-14	-0.804185	0.0916064	5.8753e-05	4.33421e-22	2.03931e-18	WARS2
chr1_119057347_C_T_b38	rs12088921	-83048	67	79	0.268707	1.67451e-14	-0.78635	0.0901662	5.8753e-05	4.33421e-22	2.03931e-18	WARS2
chr1_119057552_G_A_b38	rs146862216	-82843	61	68	0.231293	1.78538e-14	-0.854546	0.0981186	5.8753e-05	4.33421e-22	2.03931e-18	WARS2
chr1_119057664_C_T_b38	rs10923740	-82731	63	71	0.241497	2.83748e-15	-0.836388	0.0924567	5.8753e-05	4.33421e-22	2.03931e-18	WARS2
chr1_119058189_C_T_b38	rs6668960	-82206	67	79	0.268707	1.67451e-14	-0.78635	0.0901662	5.8753e-05	4.33421e-22	2.03931e-18	WARS2
chr1_119058408_TA_T_b38	rs376545835	-81987	66	77	0.261905	6.5391e-13	-0.761871	0.0947466	5.8753e-05	4.33421e-22	2.03931e-18	WARS2
chr1_119059592_A_G_b38	rs2361269	-80803	67	79	0.268707	1.67451e-14	-0.78635	0.0901662	5.8753e-05	4.33421e-22	2.03931e-18	WARS2
chr1_119060444_C_A_b38	rs2645300	-79951	67	79	0.268707	1.67451e-14	-0.78635	0.0901662	5.8753e-05	4.33421e-22	2.03931e-18	WARS2
chr1_119060699_T_C_b38	rs2361270	-79696	67	79	0.268707	1.67451e-14	-0.78635	0.0901662	5.8753e-05	4.33421e-22	2.03931e-18	WARS2
chr1_119060782_A_G_b38	rs2361271	-79613	67	79	0.268707	1.67451e-14	-0.78635	0.0901662	5.8753e-05	4.33421e-22	2.03931e-18	WARS2
chr1_119060794_T_C_b38	rs2361272	-79601	67	78	0.265306	2.28679e-14	-0.786524	0.0907829	5.8753e-05	4.33421e-22	2.03931e-18	WARS2
chr1_119061077_A_T_b38	rs2361273	-79318	67	79	0.268707	1.67451e-14	-0.78635	0.0901662	5.8753e-05	4.33421e-22	2.03931e-18	WARS2
chr1_119061850_A_T_b38	rs10923741	-78545	67	79	0.268707	1.67451e-14	-0.78635	0.0901662	5.8753e-05	4.33421e-22	2.03931e-18	WARS2
chr1_119062032_T_C_b38	rs10802073	-78363	67	79	0.268707	1.67451e-14	-0.78635	0.0901662	5.8753e-05	4.33421e-22	2.03931e-18	WARS2
chr1_119062431_A_T_b38	rs1343723	-77964	67	78	0.265306	2.28679e-14	-0.786524	0.0907829	5.8753e-05	4.33421e-22	2.03931e-18	WARS2
chr1_119064196_T_TG_b38	rs138055448	-76199	67	79	0.268707	1.67451e-14	-0.78635	0.0901662	5.8753e-05	4.33421e-22	2.03931e-18	WARS2
chr1_119064337_G_T_b38	rs6695059	-76058	67	79	0.268707	1.67451e-14	-0.78635	0.0901662	5.8753e-05	4.33421e-22	2.03931e-18	WARS2
chr1_119068164_C_T_b38	rs17023185	-72231	62	69	0.234694	4.69056e-13	-0.789424	0.0974191	5.8753e-05	4.33421e-22	2.03931e-18	WARS2
chr1_119071448_T_G_b38	rs6662165	-68947	63	70	0.238095	1.04448e-15	-0.874624	0.0947754	5.8753e-05	4.33421e-22	2.03931e-18	WARS2
chr1_119071714_A_T_b38	rs12086549	-68681	63	71	0.241497	2.83748e-15	-0.836388	0.0924567	5.8753e-05	4.33421e-22	2.03931e-18	WARS2
chr1_119073333_A_C_b38	rs12081585	-67062	63	70	0.238095	1.04448e-15	-0.874624	0.0947754	5.8753e-05	4.33421e-22	2.03931e-18	WARS2
chr1_119079271_T_C_b38	rs7525871	-61124	63	71	0.241497	2.83748e-15	-0.836388	0.0924567	5.8753e-05	4.33421e-22	2.03931e-18	WARS2
chr1_119084604_C_T_b38	rs10802075	-55791	63	70	0.238095	1.04448e-15	-0.874624	0.0947754	5.8753e-05	4.33421e-22	2.03931e-18	WARS2
chr1_119095577_C_T_b38	rs61808897	-44818	56	63	0.214286	6.29497e-13	-0.815136	0.101281	5.8753e-05	4.33421e-22	2.03931e-18	WARS2
chr1_119099673_T_C_b38	rs12064109	-40722	59	67	0.227891	8.59944e-13	-0.77209	0.0966351	5.8753e-05	4.33421e-22	2.03931e-18	WARS2
chr1_119101197_T_C_b38	rs61808932	-39198	59	68	0.231293	3.91972e-13	-0.761074	0.0935332	5.8753e-05	4.33421e-22	2.03931e-18	WARS2
chr1_119105686_C_T_b38	rs12079257	-34709	66	75	0.255102	1.98351e-08	-0.614202	0.102199	5.8753e-05	4.33421e-22	2.03931e-18	WARS2
chr1_119108172_T_G_b38	rs10923750	-32223	66	76	0.258503	1.93671e-08	-0.604554	0.10051	5.8753e-05	4.33421e-22	2.03931e-18	WARS2
chr1_119139747_T_C_b38	rs3936018	-648	61	67	0.227891	4.09909e-11	-0.767139	0.105767	5.8753e-05	4.33421e-22	2.03931e-18	WARS2
chr1_119144033_A_G_b38	rs55696509	3638	61	68	0.231293	4.3831e-10	-0.719672	0.10602	5.8753e-05	4.33421e-22	2.03931e-18	WARS2
chr1_119219552_G_A_b38	rs72691108	79157	62	69	0.234694	5.95476e-10	-0.71196	0.105835	5.8753e-05	4.33421e-22	2.03931e-18	WARS2
chr11_34655295_G_T_b38	rs896856	-261204	111	144	0.489796	3.49064e-08	0.585686	0.0994299	2.66364e-05	3.49176e-44	9.21526e-40	APIP
chr11_34655813_C_T_b38	rs17293467	-260686	111	144	0.489796	3.49064e-08	0.585686	0.0994299	2.66364e-05	3.49176e-44	9.21526e-40	APIP
chr11_34655964_A_C_b38	rs12803316	-260535	109	141	0.479592	1.42661e-09	0.636844	0.0972034	2.66364e-05	3.49176e-44	9.21526e-40	APIP
chr11_34658506_G_A_b38	rs3818514	-257993	107	134	0.455782	8.8107e-09	0.608843	0.0985303	2.66364e-05	3.49176e-44	9.21526e-40	APIP
chr11_34659051_C_A_b38	rs11032804	-257448	107	134	0.455782	8.8107e-09	0.608843	0.0985303	2.66364e-05	3.49176e-44	9.21526e-40	APIP
chr11_34659915_A_G_b38	rs11821793	-256584	104	129	0.438776	9.58572e-09	0.59169	0.0960262	2.66364e-05	3.49176e-44	9.21526e-40	APIP
chr11_34660130_G_A_b38	rs7925421	-256369	104	130	0.442177	2.15547e-08	0.57529	0.0960041	2.66364e-05	3.49176e-44	9.21526e-40	APIP
chr11_34661415_G_T_b38	rs1377495	-255084	108	137	0.465986	3.50096e-09	0.631319	0.0991194	2.66364e-05	3.49176e-44	9.21526e-40	APIP
chr11_34662031_G_A_b38	rs2281908	-254468	107	134	0.455782	8.8107e-09	0.608843	0.0985303	2.66364e-05	3.49176e-44	9.21526e-40	APIP
chr11_34665799_C_A_b38	rs286885	-250700	101	123	0.418367	8.83692e-09	-0.621806	0.100638	2.66364e-05	3.49176e-44	9.21526e-40	APIP
chr11_34666976_C_T_b38	rs7101790	-249523	108	137	0.465986	3.50096e-09	0.631319	0.0991194	2.66364e-05	3.49176e-44	9.21526e-40	APIP
chr11_34669587_C_T_b38	rs7943363	-246912	107	136	0.462585	1.98742e-09	0.635024	0.0979283	2.66364e-05	3.49176e-44	9.21526e-40	APIP
chr11_34669904_C_T_b38	rs7943755	-246595	103	129	0.438776	8.47435e-09	0.591718	0.0956341	2.66364e-05	3.49176e-44	9.21526e-40	APIP
chr11_34670191_A_T_b38	rs7944030	-246308	106	133	0.452381	4.22813e-09	0.618354	0.0976765	2.66364e-05	3.49176e-44	9.21526e-40	APIP
chr11_34670204_C_G_b38	rs11600402	-246295	107	136	0.462585	1.98742e-09	0.635024	0.0979283	2.66364e-05	3.49176e-44	9.21526e-40	APIP
chr11_34670758_T_C_b38	rs11032806	-245741	106	132	0.44898	3.22152e-09	0.627871	0.0983157	2.66364e-05	3.49176e-44	9.21526e-40	APIP
chr11_34672696_C_T_b38	rs34751755	-243803	107	135	0.459184	5.48492e-09	0.611023	0.0973405	2.66364e-05	3.49176e-44	9.21526e-40	APIP
chr11_34673567_G_A_b38	rs11602669	-242932	106	132	0.44898	8.48771e-09	0.60343	0.0975321	2.66364e-05	3.49176e-44	9.21526e-40	APIP
chr11_34676011_G_A_b38	rs6484726	-240488	103	127	0.431973	2.25956e-08	0.588302	0.0983386	2.66364e-05	3.49176e-44	9.21526e-40	APIP
chr11_34676607_T_C_b38	rs35032224	-239892	105	129	0.438776	6.27897e-09	0.618856	0.0990279	2.66364e-05	3.49176e-44	9.21526e-40	APIP
chr11_34677043_C_T_b38	rs1869360	-239456	104	128	0.435374	1.74382e-08	0.593132	0.0982514	2.66364e-05	3.49176e-44	9.21526e-40	APIP
chr11_34677722_G_T_b38	rs7112608	-238777	106	131	0.445578	6.15953e-09	0.614594	0.0982835	2.66364e-05	3.49176e-44	9.21526e-40	APIP
chr11_34678152_T_C_b38	rs7129089	-238347	105	130	0.442177	4.33192e-09	0.618364	0.0977548	2.66364e-05	3.49176e-44	9.21526e-40	APIP
chr11_34680070_T_C_b38	rs12800220	-236429	104	129	0.438776	6.93432e-09	0.607525	0.0975346	2.66364e-05	3.49176e-44	9.21526e-40	APIP
chr11_34682135_G_C_b38	rs1453380	-234364	106	133	0.452381	5.27597e-09	0.61798	0.0983236	2.66364e-05	3.49176e-44	9.21526e-40	APIP
chr11_34682899_A_C_b38	rs680727	-233600	100	123	0.418367	2.0527e-08	-0.602879	0.100436	2.66364e-05	3.49176e-44	9.21526e-40	APIP
chr11_34684677_C_G_b38	rs913204	-231822	105	129	0.438776	6.27897e-09	0.618856	0.0990279	2.66364e-05	3.49176e-44	9.21526e-40	APIP
chr11_34685046_T_G_b38	rs448016	-231453	100	123	0.418367	2.0527e-08	-0.602879	0.100436	2.66364e-05	3.49176e-44	9.21526e-40	APIP
chr11_34686351_G_C_b38	rs1453387	-230148	105	129	0.438776	6.27897e-09	0.618856	0.0990279	2.66364e-05	3.49176e-44	9.21526e-40	APIP
chr11_34688629_TC_T_b38	rs777432840	-227870	105	129	0.438776	6.27897e-09	0.618856	0.0990279	2.66364e-05	3.49176e-44	9.21526e-40	APIP
chr11_34689406_A_C_b38	rs61881042	-227093	110	139	0.472789	1.1528e-08	0.628768	0.102683	2.66364e-05	3.49176e-44	9.21526e-40	APIP
chr11_34689722_T_C_b38	rs200661912	-226777	107	134	0.455782	7.64776e-09	0.613541	0.0988216	2.66364e-05	3.49176e-44	9.21526e-40	APIP
chr11_34690524_T_G_b38	rs12789762	-225975	108	137	0.465986	3.50096e-09	0.631319	0.0991194	2.66364e-05	3.49176e-44	9.21526e-40	APIP
chr11_34690866_AG_A_b38	rs35921422	-225633	105	129	0.438776	6.27897e-09	0.618856	0.0990279	2.66364e-05	3.49176e-44	9.21526e-40	APIP
chr11_34691282_A_G_b38	rs28789745	-225217	105	129	0.438776	6.27897e-09	0.618856	0.0990279	2.66364e-05	3.49176e-44	9.21526e-40	APIP
chr11_34692280_C_T_b38	rs12796624	-224219	105	129	0.438776	6.27897e-09	0.618856	0.0990279	2.66364e-05	3.49176e-44	9.21526e-40	APIP
chr11_34692610_C_T_b38	rs4303218	-223889	100	123	0.418367	2.0527e-08	-0.602879	0.100436	2.66364e-05	3.49176e-44	9.21526e-40	APIP
chr11_34693688_ATTATTACTTATTTATGAG_A_b38	rs142605726	-222811	105	129	0.438776	6.27897e-09	0.618856	0.0990279	2.66364e-05	3.49176e-44	9.21526e-40	APIP
chr11_34693722_G_T_b38	rs12785367	-222777	105	129	0.438776	6.27897e-09	0.618856	0.0990279	2.66364e-05	3.49176e-44	9.21526e-40	APIP
chr11_34694231_C_T_b38	rs11819839	-222268	105	129	0.438776	6.27897e-09	0.618856	0.0990279	2.66364e-05	3.49176e-44	9.21526e-40	APIP
chr11_34695810_T_C_b38	rs286858	-220689	101	125	0.42517	1.10673e-08	-0.603803	0.0984696	2.66364e-05	3.49176e-44	9.21526e-40	APIP
chr11_34695970_TA_T_b38	rs112640556	-220529	101	125	0.42517	1.10673e-08	-0.603803	0.0984696	2.66364e-05	3.49176e-44	9.21526e-40	APIP
chr11_34696339_TG_T_b38	rs60990895	-220160	108	137	0.465986	3.50096e-09	0.631319	0.0991194	2.66364e-05	3.49176e-44	9.21526e-40	APIP
chr11_34696877_T_A_b38	rs286861	-219622	101	125	0.42517	1.10673e-08	-0.603803	0.0984696	2.66364e-05	3.49176e-44	9.21526e-40	APIP
chr11_34697232_A_G_b38	rs286862	-219267	101	125	0.42517	1.10673e-08	-0.603803	0.0984696	2.66364e-05	3.49176e-44	9.21526e-40	APIP
chr11_34697364_G_A_b38	rs11607035	-219135	108	137	0.465986	3.50096e-09	0.631319	0.0991194	2.66364e-05	3.49176e-44	9.21526e-40	APIP
chr11_34697980_G_A_b38	rs286864	-218519	101	125	0.42517	1.10673e-08	-0.603803	0.0984696	2.66364e-05	3.49176e-44	9.21526e-40	APIP
chr11_34698202_G_A_b38	rs61881050	-218297	108	137	0.465986	3.50096e-09	0.631319	0.0991194	2.66364e-05	3.49176e-44	9.21526e-40	APIP
chr11_34700658_T_C_b38	rs34875830	-215841	108	135	0.459184	7.14347e-09	0.620584	0.0997294	2.66364e-05	3.49176e-44	9.21526e-40	APIP
chr11_34702657_G_A_b38	rs2185700	-213842	107	133	0.452381	7.43678e-09	0.612593	0.098577	2.66364e-05	3.49176e-44	9.21526e-40	APIP
chr11_34703628_C_T_b38	rs1901831	-212871	107	133	0.452381	7.43678e-09	0.612593	0.098577	2.66364e-05	3.49176e-44	9.21526e-40	APIP
chr11_34703893_T_C_b38	rs34610590	-212606	107	133	0.452381	7.43678e-09	0.612593	0.098577	2.66364e-05	3.49176e-44	9.21526e-40	APIP
chr11_34704368_A_G_b38	rs1578622	-212131	107	134	0.455782	4.49773e-09	0.612369	0.0969251	2.66364e-05	3.49176e-44	9.21526e-40	APIP
chr11_34705625_T_C_b38	rs1597962	-210874	107	133	0.452381	7.43678e-09	0.612593	0.098577	2.66364e-05	3.49176e-44	9.21526e-40	APIP
chr11_34705786_C_T_b38	rs4465347	-210713	107	133	0.452381	7.43678e-09	0.612593	0.098577	2.66364e-05	3.49176e-44	9.21526e-40	APIP
chr11_34707718_C_T_b38	rs1258470	-208781	104	127	0.431973	1.19972e-08	0.613184	0.100274	2.66364e-05	3.49176e-44	9.21526e-40	APIP
chr11_34707824_G_A_b38	rs1258469	-208675	104	127	0.431973	1.19972e-08	0.613184	0.100274	2.66364e-05	3.49176e-44	9.21526e-40	APIP
chr11_34708184_G_A_b38	rs1258468	-208315	104	127	0.431973	1.19972e-08	0.613184	0.100274	2.66364e-05	3.49176e-44	9.21526e-40	APIP
chr11_34708519_T_A_b38	rs1258466	-207980	104	127	0.431973	1.19972e-08	0.613184	0.100274	2.66364e-05	3.49176e-44	9.21526e-40	APIP
chr11_34709452_G_T_b38	rs1703996	-207047	107	133	0.452381	7.43678e-09	0.612593	0.098577	2.66364e-05	3.49176e-44	9.21526e-40	APIP
chr11_34709949_C_T_b38	rs1258464	-206550	107	133	0.452381	7.43678e-09	0.612593	0.098577	2.66364e-05	3.49176e-44	9.21526e-40	APIP
chr11_34711344_G_T_b38	rs11603774	-205155	104	127	0.431973	1.19972e-08	0.613184	0.100274	2.66364e-05	3.49176e-44	9.21526e-40	APIP
chr11_34715014_A_G_b38	rs704744	-201485	104	127	0.431973	1.19972e-08	0.613184	0.100274	2.66364e-05	3.49176e-44	9.21526e-40	APIP
chr11_34715111_A_AAAC_b38	rs141512948	-201388	104	127	0.431973	1.19972e-08	0.613184	0.100274	2.66364e-05	3.49176e-44	9.21526e-40	APIP
chr11_34715819_G_T_b38	rs836466	-200680	104	127	0.431973	1.19972e-08	0.613184	0.100274	2.66364e-05	3.49176e-44	9.21526e-40	APIP
chr11_34715885_G_A_b38	rs836467	-200614	108	135	0.459184	7.14347e-09	0.620584	0.0997294	2.66364e-05	3.49176e-44	9.21526e-40	APIP
chr11_34718151_AAG_A_b38	rs67226340	-198348	108	135	0.459184	7.14347e-09	0.620584	0.0997294	2.66364e-05	3.49176e-44	9.21526e-40	APIP
chr11_34718170_C_A_b38	rs7102625	-198329	106	131	0.445578	3.29217e-08	0.583849	0.0989095	2.66364e-05	3.49176e-44	9.21526e-40	APIP
chr11_34719706_G_A_b38	rs1773910	-196793	104	127	0.431973	1.19972e-08	0.613184	0.100274	2.66364e-05	3.49176e-44	9.21526e-40	APIP
chr11_34720950_A_G_b38	rs865070	-195549	107	133	0.452381	7.43678e-09	0.612593	0.098577	2.66364e-05	3.49176e-44	9.21526e-40	APIP
chr11_34721225_A_G_b38	rs1539251	-195274	104	127	0.431973	1.19972e-08	0.613184	0.100274	2.66364e-05	3.49176e-44	9.21526e-40	APIP
chr11_34721228_C_T_b38	rs1539250	-195271	104	127	0.431973	1.19972e-08	0.613184	0.100274	2.66364e-05	3.49176e-44	9.21526e-40	APIP
chr11_34721716_G_A_b38	rs836462	-194783	104	127	0.431973	1.19972e-08	0.613184	0.100274	2.66364e-05	3.49176e-44	9.21526e-40	APIP
chr11_34721833_A_G_b38	rs1773908	-194666	104	127	0.431973	1.19972e-08	0.613184	0.100274	2.66364e-05	3.49176e-44	9.21526e-40	APIP
chr11_34721947_C_T_b38	rs860712	-194552	104	127	0.431973	1.19972e-08	0.613184	0.100274	2.66364e-05	3.49176e-44	9.21526e-40	APIP
chr11_34722881_TAATA_T_b38	rs146594322	-193618	107	133	0.452381	7.43678e-09	0.612593	0.098577	2.66364e-05	3.49176e-44	9.21526e-40	APIP
chr11_34724742_C_T_b38	rs2226113	-191757	104	127	0.431973	1.19972e-08	0.613184	0.100274	2.66364e-05	3.49176e-44	9.21526e-40	APIP
chr11_34724838_G_C_b38	rs1361645	-191661	107	133	0.452381	7.43678e-09	0.612593	0.098577	2.66364e-05	3.49176e-44	9.21526e-40	APIP
chr11_34725887_T_G_b38	rs12802798	-190612	108	134	0.455782	2.11226e-09	0.63708	0.0984332	2.66364e-05	3.49176e-44	9.21526e-40	APIP
chr11_34726103_G_A_b38	rs12802120	-190396	105	128	0.435374	3.61665e-09	0.636718	0.100071	2.66364e-05	3.49176e-44	9.21526e-40	APIP
chr11_34726192_G_A_b38	rs12802323	-190307	105	128	0.435374	3.61665e-09	0.636718	0.100071	2.66364e-05	3.49176e-44	9.21526e-40	APIP
chr11_34726713_T_C_b38	rs2136506	-189786	105	128	0.435374	3.61665e-09	0.636718	0.100071	2.66364e-05	3.49176e-44	9.21526e-40	APIP
chr11_34726714_T_A_b38	rs12809046	-189785	110	139	0.472789	8.98145e-10	0.662888	0.0997604	2.66364e-05	3.49176e-44	9.21526e-40	APIP
chr11_34727590_T_C_b38	rs10501134	-188909	105	128	0.435374	3.61665e-09	0.636718	0.100071	2.66364e-05	3.49176e-44	9.21526e-40	APIP
chr11_34729412_A_G_b38	rs7130325	-187087	105	128	0.435374	3.61665e-09	0.636718	0.100071	2.66364e-05	3.49176e-44	9.21526e-40	APIP
chr11_34729460_T_G_b38	rs7116409	-187039	108	134	0.455782	2.11226e-09	0.63708	0.0984332	2.66364e-05	3.49176e-44	9.21526e-40	APIP
chr11_34729840_G_A_b38	rs11605785	-186659	110	139	0.472789	8.98145e-10	0.662888	0.0997604	2.66364e-05	3.49176e-44	9.21526e-40	APIP
chr11_34731015_T_G_b38	rs7121272	-185484	105	128	0.435374	3.61665e-09	0.636718	0.100071	2.66364e-05	3.49176e-44	9.21526e-40	APIP
chr11_34733374_A_G_b38	rs2221720	-183125	105	132	0.44898	1.25413e-10	0.654174	0.0929865	2.66364e-05	3.49176e-44	9.21526e-40	APIP
chr11_34735672_C_T_b38	rs72930849	-180827	65	78	0.265306	3.45026e-16	0.835841	0.0886401	2.66364e-05	3.49176e-44	9.21526e-40	APIP
chr11_34735900_G_A_b38	rs1396883	-180599	106	134	0.455782	7.79937e-12	0.705553	0.0931759	2.66364e-05	3.49176e-44	9.21526e-40	APIP
chr11_34737062_G_A_b38	rs1355221	-179437	98	120	0.408163	4.16584e-11	0.680053	0.0938007	2.66364e-05	3.49176e-44	9.21526e-40	APIP
chr11_34737169_C_G_b38	rs1355222	-179330	106	134	0.455782	7.79937e-12	0.705553	0.0931759	2.66364e-05	3.49176e-44	9.21526e-40	APIP
chr11_34737772_C_T_b38	rs11607300	-178727	105	132	0.44898	1.25413e-10	0.654174	0.0929865	2.66364e-05	3.49176e-44	9.21526e-40	APIP
chr11_34738841_A_C_b38	rs11603718	-177658	105	132	0.44898	1.25413e-10	0.654174	0.0929865	2.66364e-05	3.49176e-44	9.21526e-40	APIP
chr11_34739452_A_C_b38	rs2221722	-177047	106	134	0.455782	7.79937e-12	0.705553	0.0931759	2.66364e-05	3.49176e-44	9.21526e-40	APIP
chr11_34740453_G_C_b38	rs11600304	-176046	105	132	0.44898	1.25413e-10	0.654174	0.0929865	2.66364e-05	3.49176e-44	9.21526e-40	APIP
chr11_34740592_A_G_b38	rs112191986	-175907	98	120	0.408163	4.16584e-11	0.680053	0.0938007	2.66364e-05	3.49176e-44	9.21526e-40	APIP
chr11_34740626_T_C_b38	rs149005736	-175873	105	132	0.44898	1.25413e-10	0.654174	0.0929865	2.66364e-05	3.49176e-44	9.21526e-40	APIP
chr11_34740792_A_G_b38	rs138739297	-175707	106	134	0.455782	7.79937e-12	0.705553	0.0931759	2.66364e-05	3.49176e-44	9.21526e-40	APIP
chr11_34741693_C_A_b38	rs60130036	-174806	105	132	0.44898	1.25413e-10	0.654174	0.0929865	2.66364e-05	3.49176e-44	9.21526e-40	APIP
chr11_34742704_T_C_b38	rs11604069	-173795	106	134	0.455782	7.79937e-12	0.705553	0.0931759	2.66364e-05	3.49176e-44	9.21526e-40	APIP
chr11_34742807_C_G_b38	rs11601923	-173692	106	134	0.455782	7.79937e-12	0.705553	0.0931759	2.66364e-05	3.49176e-44	9.21526e-40	APIP
chr11_34742932_A_G_b38	rs1355223	-173567	105	132	0.44898	1.25413e-10	0.654174	0.0929865	2.66364e-05	3.49176e-44	9.21526e-40	APIP
chr11_34744235_G_T_b38	rs12792532	-172264	105	132	0.44898	1.25413e-10	0.654174	0.0929865	2.66364e-05	3.49176e-44	9.21526e-40	APIP
chr11_34745102_A_C_b38	rs5010670	-171397	106	134	0.455782	7.79937e-12	0.705553	0.0931759	2.66364e-05	3.49176e-44	9.21526e-40	APIP
chr11_34745106_A_C_b38	rs1396879	-171393	105	130	0.442177	1.49379e-11	0.686571	0.092184	2.66364e-05	3.49176e-44	9.21526e-40	APIP
chr11_34745436_T_C_b38	rs11602318	-171063	106	135	0.459184	2.03776e-12	0.707833	0.0904324	2.66364e-05	3.49176e-44	9.21526e-40	APIP
chr11_34746241_G_GC_b38	rs144141151	-170258	108	136	0.49635	2.88001e-09	0.670007	0.104539	2.66364e-05	3.49176e-44	9.21526e-40	APIP
chr11_34746243_A_C_b38	rs35365094	-170256	105	132	0.44898	1.25413e-10	0.654174	0.0929865	2.66364e-05	3.49176e-44	9.21526e-40	APIP
chr11_34746456_T_C_b38	rs11602909	-170043	106	135	0.459184	1.51019e-11	0.690059	0.0926783	2.66364e-05	3.49176e-44	9.21526e-40	APIP
chr11_34746932_C_T_b38	rs11601205	-169567	106	134	0.455782	7.79937e-12	0.705553	0.0931759	2.66364e-05	3.49176e-44	9.21526e-40	APIP
chr11_34756012_T_C_b38	rs10768093	-160487	94	117	0.397959	4.8637e-09	0.572674	0.0908732	2.66364e-05	3.49176e-44	9.21526e-40	APIP
chr11_34756092_TCTA_T_b38	rs565302261	-160407	90	111	0.377551	3.59385e-09	0.59925	0.0941635	2.66364e-05	3.49176e-44	9.21526e-40	APIP
chr11_34756178_A_G_b38	rs11032839	-160321	90	111	0.377551	3.59385e-09	0.59925	0.0941635	2.66364e-05	3.49176e-44	9.21526e-40	APIP
chr11_34756282_C_CTG_b38	rs79203291	-160217	94	117	0.397959	4.8637e-09	0.572674	0.0908732	2.66364e-05	3.49176e-44	9.21526e-40	APIP
chr11_34757917_G_T_b38	rs11032840	-158582	91	114	0.387755	3.54039e-09	0.564407	0.0886458	2.66364e-05	3.49176e-44	9.21526e-40	APIP
chr11_34758731_G_A_b38	rs906902	-157768	92	115	0.391156	2.64487e-09	0.566119	0.0880914	2.66364e-05	3.49176e-44	9.21526e-40	APIP
chr11_34759389_T_C_b38	rs10466455	-157110	92	115	0.391156	2.64487e-09	0.566119	0.0880914	2.66364e-05	3.49176e-44	9.21526e-40	APIP
chr11_34761148_A_G_b38	rs11032843	-155351	92	115	0.391156	2.64487e-09	0.566119	0.0880914	2.66364e-05	3.49176e-44	9.21526e-40	APIP
chr11_34761411_A_G_b38	rs3980643	-155088	91	114	0.387755	3.54039e-09	0.564407	0.0886458	2.66364e-05	3.49176e-44	9.21526e-40	APIP
chr11_34762046_A_G_b38	rs9704449	-154453	92	115	0.391156	2.64487e-09	0.566119	0.0880914	2.66364e-05	3.49176e-44	9.21526e-40	APIP
chr11_34762446_TC_T_b38	rs138492055	-154053	92	115	0.391156	2.64487e-09	0.566119	0.0880914	2.66364e-05	3.49176e-44	9.21526e-40	APIP
chr11_34762594_C_T_b38	rs11032845	-153905	92	115	0.391156	2.64487e-09	0.566119	0.0880914	2.66364e-05	3.49176e-44	9.21526e-40	APIP
chr11_34763291_C_T_b38	rs12421781	-153208	65	81	0.27551	2.11352e-16	0.803148	0.0843782	2.66364e-05	3.49176e-44	9.21526e-40	APIP
chr11_34763345_T_G_b38	rs11032846	-153154	92	115	0.391156	2.64487e-09	0.566119	0.0880914	2.66364e-05	3.49176e-44	9.21526e-40	APIP
chr11_34763853_T_C_b38	rs11032848	-152646	92	115	0.391156	2.64487e-09	0.566119	0.0880914	2.66364e-05	3.49176e-44	9.21526e-40	APIP
chr11_34763924_G_A_b38	rs10836295	-152575	92	115	0.391156	2.64487e-09	0.566119	0.0880914	2.66364e-05	3.49176e-44	9.21526e-40	APIP
chr11_34764193_G_A_b38	rs11032849	-152306	92	115	0.391156	2.64487e-09	0.566119	0.0880914	2.66364e-05	3.49176e-44	9.21526e-40	APIP
chr11_34764276_A_G_b38	rs7118283	-152223	105	137	0.465986	1.76828e-11	-0.629225	0.0848535	2.66364e-05	3.49176e-44	9.21526e-40	APIP
chr11_34764825_A_G_b38	rs7121899	-151674	92	115	0.391156	2.64487e-09	0.566119	0.0880914	2.66364e-05	3.49176e-44	9.21526e-40	APIP
chr11_34764830_T_C_b38	rs7107626	-151669	92	115	0.391156	2.64487e-09	0.566119	0.0880914	2.66364e-05	3.49176e-44	9.21526e-40	APIP
chr11_34765306_A_G_b38	rs7122506	-151193	92	115	0.391156	2.64487e-09	0.566119	0.0880914	2.66364e-05	3.49176e-44	9.21526e-40	APIP
chr11_34766156_G_T_b38	rs1605880	-150343	92	115	0.391156	2.64487e-09	0.566119	0.0880914	2.66364e-05	3.49176e-44	9.21526e-40	APIP
chr11_34766761_C_A_b38	rs11032852	-149738	92	115	0.391156	2.64487e-09	0.566119	0.0880914	2.66364e-05	3.49176e-44	9.21526e-40	APIP
chr11_34767839_A_T_b38	rs7112043	-148660	92	115	0.391156	2.64487e-09	0.566119	0.0880914	2.66364e-05	3.49176e-44	9.21526e-40	APIP
chr11_34769196_C_T_b38	rs11499809	-147303	92	115	0.391156	2.64487e-09	0.566119	0.0880914	2.66364e-05	3.49176e-44	9.21526e-40	APIP
chr11_34769756_G_A_b38	rs1509667	-146743	92	115	0.391156	2.64487e-09	0.566119	0.0880914	2.66364e-05	3.49176e-44	9.21526e-40	APIP
chr11_34770350_G_A_b38	rs10836302	-146149	92	115	0.391156	2.64487e-09	0.566119	0.0880914	2.66364e-05	3.49176e-44	9.21526e-40	APIP
chr11_34770642_C_T_b38	rs10768094	-145857	92	115	0.391156	2.64487e-09	0.566119	0.0880914	2.66364e-05	3.49176e-44	9.21526e-40	APIP
chr11_34771355_T_C_b38	rs10768097	-145144	92	115	0.391156	2.64487e-09	0.566119	0.0880914	2.66364e-05	3.49176e-44	9.21526e-40	APIP
chr11_34772477_A_G_b38	rs10836304	-144022	92	115	0.391156	2.64487e-09	0.566119	0.0880914	2.66364e-05	3.49176e-44	9.21526e-40	APIP
chr11_34775149_A_AT_b38	rs35441012	-141350	93	117	0.397959	4.17468e-09	0.555274	0.0876761	2.66364e-05	3.49176e-44	9.21526e-40	APIP
chr11_34775207_G_T_b38	rs2421740	-141292	93	117	0.397959	4.17468e-09	0.555274	0.0876761	2.66364e-05	3.49176e-44	9.21526e-40	APIP
chr11_34775299_C_T_b38	rs2136508	-141200	93	117	0.397959	4.17468e-09	0.555274	0.0876761	2.66364e-05	3.49176e-44	9.21526e-40	APIP
chr11_34775787_A_G_b38	rs10768099	-140712	93	117	0.397959	4.17468e-09	0.555274	0.0876761	2.66364e-05	3.49176e-44	9.21526e-40	APIP
chr11_34776025_GTTATAC_G_b38	rs142201539	-140474	98	125	0.42517	1.51585e-08	0.540887	0.0891636	2.66364e-05	3.49176e-44	9.21526e-40	APIP
chr11_34776415_C_A_b38	rs10836306	-140084	93	117	0.397959	4.17468e-09	0.555274	0.0876761	2.66364e-05	3.49176e-44	9.21526e-40	APIP
chr11_34776805_AT_A_b38	rs71457361	-139694	93	117	0.397959	4.17468e-09	0.555274	0.0876761	2.66364e-05	3.49176e-44	9.21526e-40	APIP
chr11_34776874_T_C_b38	rs12280698	-139625	98	125	0.42517	1.51585e-08	0.540887	0.0891636	2.66364e-05	3.49176e-44	9.21526e-40	APIP
chr11_34777063_A_G_b38	rs12286940	-139436	98	125	0.42517	1.51585e-08	0.540887	0.0891636	2.66364e-05	3.49176e-44	9.21526e-40	APIP
chr11_34777247_C_G_b38	rs7942593	-139252	98	125	0.42517	1.51585e-08	0.540887	0.0891636	2.66364e-05	3.49176e-44	9.21526e-40	APIP
chr11_34777336_C_T_b38	rs7942701	-139163	98	125	0.42517	1.51585e-08	0.540887	0.0891636	2.66364e-05	3.49176e-44	9.21526e-40	APIP
chr11_34777388_G_A_b38	rs10768100	-139111	93	117	0.397959	4.17468e-09	0.555274	0.0876761	2.66364e-05	3.49176e-44	9.21526e-40	APIP
chr11_34777513_G_GT_b38	rs34539385	-138986	98	125	0.42517	1.51585e-08	0.540887	0.0891636	2.66364e-05	3.49176e-44	9.21526e-40	APIP
chr11_34777798_G_A_b38	rs11032860	-138701	93	117	0.397959	4.17468e-09	0.555274	0.0876761	2.66364e-05	3.49176e-44	9.21526e-40	APIP
chr11_34778681_C_T_b38	rs10836307	-137818	93	117	0.397959	4.17468e-09	0.555274	0.0876761	2.66364e-05	3.49176e-44	9.21526e-40	APIP
chr11_34781620_G_A_b38	rs11032865	-134879	93	117	0.397959	4.17468e-09	0.555274	0.0876761	2.66364e-05	3.49176e-44	9.21526e-40	APIP
chr11_34781652_CG_C_b38	rs71041939	-134847	91	113	0.384354	7.60936e-09	0.570885	0.0919357	2.66364e-05	3.49176e-44	9.21526e-40	APIP
chr11_34781885_G_A_b38	rs11032866	-134614	93	117	0.397959	4.17468e-09	0.555274	0.0876761	2.66364e-05	3.49176e-44	9.21526e-40	APIP
chr11_34782147_G_T_b38	rs11032868	-134352	93	117	0.397959	4.17468e-09	0.555274	0.0876761	2.66364e-05	3.49176e-44	9.21526e-40	APIP
chr11_34783663_C_T_b38	rs1396885	-132836	93	117	0.397959	4.17468e-09	0.555274	0.0876761	2.66364e-05	3.49176e-44	9.21526e-40	APIP
chr11_34783977_G_C_b38	rs11032870	-132522	93	117	0.397959	4.17468e-09	0.555274	0.0876761	2.66364e-05	3.49176e-44	9.21526e-40	APIP
chr11_34784645_C_T_b38	rs11032872	-131854	93	117	0.397959	4.17468e-09	0.555274	0.0876761	2.66364e-05	3.49176e-44	9.21526e-40	APIP
chr11_34786939_T_A_b38	rs1588354	-129560	93	117	0.397959	4.17468e-09	0.555274	0.0876761	2.66364e-05	3.49176e-44	9.21526e-40	APIP
chr11_34787142_GA_G_b38	rs35532516	-129357	93	117	0.397959	4.17468e-09	0.555274	0.0876761	2.66364e-05	3.49176e-44	9.21526e-40	APIP
chr11_34787373_T_C_b38	rs10836310	-129126	93	117	0.397959	4.17468e-09	0.555274	0.0876761	2.66364e-05	3.49176e-44	9.21526e-40	APIP
chr11_34787619_G_A_b38	rs10836311	-128880	93	117	0.397959	4.17468e-09	0.555274	0.0876761	2.66364e-05	3.49176e-44	9.21526e-40	APIP
chr11_34788079_T_G_b38	rs10742325	-128420	97	123	0.418367	1.5599e-08	0.54028	0.0891517	2.66364e-05	3.49176e-44	9.21526e-40	APIP
chr11_34788463_G_A_b38	rs10742326	-128036	94	118	0.401361	3.90738e-09	0.559052	0.088084	2.66364e-05	3.49176e-44	9.21526e-40	APIP
chr11_34788896_T_C_b38	rs10836312	-127603	94	118	0.401361	3.90738e-09	0.559052	0.088084	2.66364e-05	3.49176e-44	9.21526e-40	APIP
chr11_34789633_T_C_b38	rs10501135	-126866	91	113	0.384354	7.60936e-09	0.570885	0.0919357	2.66364e-05	3.49176e-44	9.21526e-40	APIP
chr11_34793730_C_A_b38	rs72920721	-122769	89	110	0.37415	1.02913e-09	0.612491	0.0925569	2.66364e-05	3.49176e-44	9.21526e-40	APIP
chr11_34810889_C_T_b38	rs9666651	-105610	64	78	0.265306	6.30933e-17	0.82935	0.0851739	2.66364e-05	3.49176e-44	9.21526e-40	APIP
chr11_34828026_A_G_b38	rs483769	-88473	88	109	0.370748	3.96766e-10	0.617837	0.0907531	2.66364e-05	3.49176e-44	9.21526e-40	APIP
chr11_34836866_G_T_b38	rs745377	-79633	104	134	0.455782	5.2213e-11	0.623781	0.0865623	2.66364e-05	3.49176e-44	9.21526e-40	APIP
chr11_34837603_G_T_b38	rs1509661	-78896	81	101	0.343537	1.16884e-32	0.971426	0.0592048	2.66364e-05	3.49176e-44	9.21526e-40	APIP
chr11_34838449_T_C_b38	rs11032891	-78050	94	122	0.414966	1.75072e-22	0.828052	0.0687776	2.66364e-05	3.49176e-44	9.21526e-40	APIP
chr11_34838652_C_T_b38	rs12294339	-77847	94	122	0.414966	1.75072e-22	0.828052	0.0687776	2.66364e-05	3.49176e-44	9.21526e-40	APIP
chr11_34838681_C_CT_b38	rs149189873	-77818	97	126	0.428571	9.14325e-23	0.84301	0.0693443	2.66364e-05	3.49176e-44	9.21526e-40	APIP
chr11_34839036_G_A_b38	rs7115749	-77463	94	122	0.414966	1.75072e-22	0.828052	0.0687776	2.66364e-05	3.49176e-44	9.21526e-40	APIP
chr11_34839311_G_A_b38	rs6484738	-77188	94	122	0.414966	1.75072e-22	0.828052	0.0687776	2.66364e-05	3.49176e-44	9.21526e-40	APIP
chr11_34839340_TACAC_T_b38	rs67819737	-77159	90	110	0.37415	5.36873e-13	-0.707412	0.0875716	2.66364e-05	3.49176e-44	9.21526e-40	APIP
chr11_34840350_A_G_b38	rs72922479	-76149	82	102	0.346939	3.50189e-36	0.998862	0.0554346	2.66364e-05	3.49176e-44	9.21526e-40	APIP
chr11_34842113_T_C_b38	rs72922482	-74386	82	102	0.346939	3.50189e-36	0.998862	0.0554346	2.66364e-05	3.49176e-44	9.21526e-40	APIP
chr11_34842171_C_T_b38	rs17783998	-74328	82	102	0.346939	3.50189e-36	0.998862	0.0554346	2.66364e-05	3.49176e-44	9.21526e-40	APIP
chr11_34842959_C_T_b38	rs146629474	-73540	82	102	0.346939	3.50189e-36	0.998862	0.0554346	2.66364e-05	3.49176e-44	9.21526e-40	APIP
chr11_34843333_T_C_b38	rs2956074	-73166	89	109	0.370748	2.07678e-13	-0.720472	0.0872725	2.66364e-05	3.49176e-44	9.21526e-40	APIP
chr11_34843470_A_G_b38	rs1509660	-73029	94	122	0.414966	2.80808e-22	0.823933	0.0689236	2.66364e-05	3.49176e-44	9.21526e-40	APIP
chr11_34843586_A_G_b38	rs1509659	-72913	94	122	0.414966	2.80808e-22	0.823933	0.0689236	2.66364e-05	3.49176e-44	9.21526e-40	APIP
chr11_34843874_AC_A_b38	rs149020037	-72625	82	102	0.346939	3.50189e-36	0.998862	0.0554346	2.66364e-05	3.49176e-44	9.21526e-40	APIP
chr11_34843957_C_G_b38	rs11602364	-72542	82	102	0.346939	3.50189e-36	0.998862	0.0554346	2.66364e-05	3.49176e-44	9.21526e-40	APIP
chr11_34843997_T_C_b38	rs11032894	-72502	94	122	0.414966	2.80808e-22	0.823933	0.0689236	2.66364e-05	3.49176e-44	9.21526e-40	APIP
chr11_34844100_A_G_b38	rs11032895	-72399	94	122	0.414966	2.80808e-22	0.823933	0.0689236	2.66364e-05	3.49176e-44	9.21526e-40	APIP
chr11_34844673_T_C_b38	rs7947848	-71826	94	122	0.414966	2.80808e-22	0.823933	0.0689236	2.66364e-05	3.49176e-44	9.21526e-40	APIP
chr11_34845542_G_A_b38	rs1553757	-70957	89	110	0.37415	3.05964e-13	-0.70927	0.0866738	2.66364e-05	3.49176e-44	9.21526e-40	APIP
chr11_34845897_A_C_b38	rs2941044	-70602	89	109	0.370748	2.07678e-13	-0.720472	0.0872725	2.66364e-05	3.49176e-44	9.21526e-40	APIP
chr11_34846148_G_A_b38	rs2163374	-70351	89	110	0.37415	3.05964e-13	-0.70927	0.0866738	2.66364e-05	3.49176e-44	9.21526e-40	APIP
chr11_34846400_G_A_b38	rs1549789	-70099	89	110	0.37415	3.05964e-13	-0.70927	0.0866738	2.66364e-05	3.49176e-44	9.21526e-40	APIP
chr11_34846421_A_G_b38	rs1549791	-70078	101	130	0.442177	1.43427e-15	-0.712637	0.0777084	2.66364e-05	3.49176e-44	9.21526e-40	APIP
chr11_34846720_T_C_b38	rs55911702	-69779	82	101	0.343537	8.60386e-37	1.01904	0.0556729	2.66364e-05	3.49176e-44	9.21526e-40	APIP
chr11_34847634_A_G_b38	rs7130678	-68865	94	122	0.414966	2.80808e-22	0.823933	0.0689236	2.66364e-05	3.49176e-44	9.21526e-40	APIP
chr11_34847720_A_G_b38	rs7130774	-68779	94	122	0.414966	2.80808e-22	0.823933	0.0689236	2.66364e-05	3.49176e-44	9.21526e-40	APIP
chr11_34847781_G_A_b38	rs7131229	-68718	94	122	0.414966	2.80808e-22	0.823933	0.0689236	2.66364e-05	3.49176e-44	9.21526e-40	APIP
chr11_34848001_C_T_b38	rs7131272	-68498	94	122	0.414966	2.80808e-22	0.823933	0.0689236	2.66364e-05	3.49176e-44	9.21526e-40	APIP
chr11_34848564_C_G_b38	rs11032898	-67935	94	122	0.414966	2.80808e-22	0.823933	0.0689236	2.66364e-05	3.49176e-44	9.21526e-40	APIP
chr11_34848687_G_A_b38	rs11032899	-67812	94	122	0.414966	2.80808e-22	0.823933	0.0689236	2.66364e-05	3.49176e-44	9.21526e-40	APIP
chr11_34848871_T_C_b38	rs1828299	-67628	94	122	0.414966	2.80808e-22	0.823933	0.0689236	2.66364e-05	3.49176e-44	9.21526e-40	APIP
chr11_34848892_A_G_b38	rs1828298	-67607	89	110	0.37415	3.05964e-13	-0.70927	0.0866738	2.66364e-05	3.49176e-44	9.21526e-40	APIP
chr11_34848959_G_T_b38	rs1396881	-67540	89	110	0.37415	3.05964e-13	-0.70927	0.0866738	2.66364e-05	3.49176e-44	9.21526e-40	APIP
chr11_34849005_A_G_b38	rs1396880	-67494	89	110	0.37415	3.05964e-13	-0.70927	0.0866738	2.66364e-05	3.49176e-44	9.21526e-40	APIP
chr11_34849447_C_T_b38	rs2941043	-67052	89	110	0.37415	3.05964e-13	-0.70927	0.0866738	2.66364e-05	3.49176e-44	9.21526e-40	APIP
chr11_34850396_C_T_b38	rs2915179	-66103	89	110	0.37415	3.05964e-13	-0.70927	0.0866738	2.66364e-05	3.49176e-44	9.21526e-40	APIP
chr11_34850689_T_G_b38	rs7129517	-65810	95	123	0.418367	2.26953e-22	0.824545	0.0687539	2.66364e-05	3.49176e-44	9.21526e-40	APIP
chr11_34850745_T_C_b38	rs7129533	-65754	95	123	0.418367	2.26953e-22	0.824545	0.0687539	2.66364e-05	3.49176e-44	9.21526e-40	APIP
chr11_34851001_A_G_b38	rs4534556	-65498	82	102	0.346939	3.50189e-36	0.998862	0.0554346	2.66364e-05	3.49176e-44	9.21526e-40	APIP
chr11_34851222_T_C_b38	rs55796371	-65277	95	123	0.418367	2.26953e-22	0.824545	0.0687539	2.66364e-05	3.49176e-44	9.21526e-40	APIP
chr11_34851252_G_A_b38	rs12280958	-65247	95	123	0.418367	2.26953e-22	0.824545	0.0687539	2.66364e-05	3.49176e-44	9.21526e-40	APIP
chr11_34851354_G_T_b38	rs17711539	-65145	82	102	0.346939	3.50189e-36	0.998862	0.0554346	2.66364e-05	3.49176e-44	9.21526e-40	APIP
chr11_34852577_T_C_b38	rs2956076	-63922	89	110	0.37415	3.05964e-13	-0.70927	0.0866738	2.66364e-05	3.49176e-44	9.21526e-40	APIP
chr11_34852748_C_T_b38	rs10836316	-63751	95	123	0.418367	2.26953e-22	0.824545	0.0687539	2.66364e-05	3.49176e-44	9.21526e-40	APIP
chr11_34852813_A_G_b38	rs7122048	-63686	95	123	0.418367	2.26953e-22	0.824545	0.0687539	2.66364e-05	3.49176e-44	9.21526e-40	APIP
chr11_34853187_A_C_b38	rs2941041	-63312	88	108	0.367347	5.86248e-14	-0.730399	0.0860294	2.66364e-05	3.49176e-44	9.21526e-40	APIP
chr11_34853233_C_A_b38	rs2941040	-63266	75	87	0.295918	1.94096e-08	-0.608468	0.101169	2.66364e-05	3.49176e-44	9.21526e-40	APIP
chr11_34853268_G_A_b38	rs7123029	-63231	95	123	0.418367	2.26953e-22	0.824545	0.0687539	2.66364e-05	3.49176e-44	9.21526e-40	APIP
chr11_34854386_AG_A_b38	rs35842969	-62113	88	108	0.367347	5.86248e-14	-0.730399	0.0860294	2.66364e-05	3.49176e-44	9.21526e-40	APIP
chr11_34854402_G_C_b38	rs17784324	-62097	82	102	0.346939	3.50189e-36	0.998862	0.0554346	2.66364e-05	3.49176e-44	9.21526e-40	APIP
chr11_34854629_C_T_b38	rs11032903	-61870	95	123	0.418367	2.26953e-22	0.824545	0.0687539	2.66364e-05	3.49176e-44	9.21526e-40	APIP
chr11_34855015_C_T_b38	rs72924508	-61484	82	102	0.346939	3.50189e-36	0.998862	0.0554346	2.66364e-05	3.49176e-44	9.21526e-40	APIP
chr11_34856173_C_CT_b38	rs572430572	-60326	88	108	0.367347	5.86248e-14	-0.730399	0.0860294	2.66364e-05	3.49176e-44	9.21526e-40	APIP
chr11_34856504_C_T_b38	rs2915178	-59995	88	108	0.367347	5.86248e-14	-0.730399	0.0860294	2.66364e-05	3.49176e-44	9.21526e-40	APIP
chr11_34857262_A_G_b38	rs11607986	-59237	82	102	0.346939	3.50189e-36	0.998862	0.0554346	2.66364e-05	3.49176e-44	9.21526e-40	APIP
chr11_34857607_G_A_b38	rs2941060	-58892	88	109	0.370748	8.5486e-14	-0.719756	0.0854788	2.66364e-05	3.49176e-44	9.21526e-40	APIP
chr11_34857995_T_C_b38	rs7106831	-58504	95	123	0.418367	2.26953e-22	0.824545	0.0687539	2.66364e-05	3.49176e-44	9.21526e-40	APIP
chr11_34858340_C_T_b38	rs2956078	-58159	75	87	0.295918	1.94096e-08	-0.608468	0.101169	2.66364e-05	3.49176e-44	9.21526e-40	APIP
chr11_34858698_C_G_b38	rs2941058	-57801	88	108	0.367347	5.86248e-14	-0.730399	0.0860294	2.66364e-05	3.49176e-44	9.21526e-40	APIP
chr11_34858719_A_G_b38	rs2915177	-57780	88	108	0.367347	5.86248e-14	-0.730399	0.0860294	2.66364e-05	3.49176e-44	9.21526e-40	APIP
chr11_34860673_G_A_b38	rs2941057	-55826	88	108	0.367347	5.86248e-14	-0.730399	0.0860294	2.66364e-05	3.49176e-44	9.21526e-40	APIP
chr11_34861293_C_T_b38	rs2421743	-55206	88	108	0.367347	5.86248e-14	-0.730399	0.0860294	2.66364e-05	3.49176e-44	9.21526e-40	APIP
chr11_34862454_C_A_b38	rs2116085	-54045	88	108	0.367347	5.86248e-14	-0.730399	0.0860294	2.66364e-05	3.49176e-44	9.21526e-40	APIP
chr11_34862858_C_A_b38	rs2915238	-53641	88	108	0.367347	5.86248e-14	-0.730399	0.0860294	2.66364e-05	3.49176e-44	9.21526e-40	APIP
chr11_34863963_C_A_b38	rs2915236	-52536	80	98	0.333333	6.91933e-09	-0.581629	0.0933703	2.66364e-05	3.49176e-44	9.21526e-40	APIP
chr11_34863975_G_A_b38	rs10836317	-52524	84	106	0.360544	2.30119e-35	0.975514	0.0553039	2.66364e-05	3.49176e-44	9.21526e-40	APIP
chr11_34864870_A_C_b38	rs2941054	-51629	75	87	0.295918	1.94096e-08	-0.608468	0.101169	2.66364e-05	3.49176e-44	9.21526e-40	APIP
chr11_34865132_GT_G_b38	rs5791020	-51367	75	87	0.295918	1.94096e-08	-0.608468	0.101169	2.66364e-05	3.49176e-44	9.21526e-40	APIP
chr11_34865345_C_A_b38	rs11032907	-51154	102	135	0.459184	1.41868e-15	0.7226	0.0787777	2.66364e-05	3.49176e-44	9.21526e-40	APIP
chr11_34868295_C_T_b38	rs2102475	-48204	102	135	0.459184	1.41868e-15	0.7226	0.0787777	2.66364e-05	3.49176e-44	9.21526e-40	APIP
chr11_34868442_C_T_b38	rs3962032	-48057	102	135	0.459184	1.41868e-15	0.7226	0.0787777	2.66364e-05	3.49176e-44	9.21526e-40	APIP
chr11_34869110_A_G_b38	rs7937316	-47389	83	103	0.35034	7.89996e-37	1.00138	0.0546556	2.66364e-05	3.49176e-44	9.21526e-40	APIP
chr11_34869832_A_G_b38	rs2915234	-46667	76	88	0.29932	1.72945e-08	-0.609678	0.100963	2.66364e-05	3.49176e-44	9.21526e-40	APIP
chr11_34870724_A_G_b38	rs72924541	-45775	79	96	0.326531	1.98778e-39	1.0284	0.0525675	2.66364e-05	3.49176e-44	9.21526e-40	APIP
chr11_34871583_G_A_b38	rs2941049	-44916	81	94	0.319728	1.2838e-08	-0.613954	0.100633	2.66364e-05	3.49176e-44	9.21526e-40	APIP
chr11_34871712_C_T_b38	rs2941048	-44787	82	95	0.323129	1.12588e-08	-0.615611	0.100454	2.66364e-05	3.49176e-44	9.21526e-40	APIP
chr11_34871739_A_G_b38	rs56061305	-44760	86	108	0.367347	2.8971e-28	0.90557	0.0625425	2.66364e-05	3.49176e-44	9.21526e-40	APIP
chr11_34873610_C_CT_b38	rs5791021	-42889	102	132	0.44898	2.63605e-16	0.728972	0.0769087	2.66364e-05	3.49176e-44	9.21526e-40	APIP
chr11_34874618_G_A_b38	rs7110461	-41881	79	96	0.326531	1.98778e-39	1.0284	0.0525675	2.66364e-05	3.49176e-44	9.21526e-40	APIP
chr11_34874669_T_C_b38	rs7126410	-41830	102	132	0.44898	2.63605e-16	0.728972	0.0769087	2.66364e-05	3.49176e-44	9.21526e-40	APIP
chr11_34875635_C_A_b38	rs2956082	-40864	81	94	0.319728	1.2838e-08	-0.613954	0.100633	2.66364e-05	3.49176e-44	9.21526e-40	APIP
chr11_34875898_T_C_b38	rs11602584	-40601	79	96	0.326531	1.98778e-39	1.0284	0.0525675	2.66364e-05	3.49176e-44	9.21526e-40	APIP
chr11_34877028_T_TGCAACACAGCAGAAACCCCAGGCTTCC_b38	rs142461692	-39471	80	93	0.32069	1.31928e-08	-0.614094	0.100749	2.66364e-05	3.49176e-44	9.21526e-40	APIP
chr11_34877192_C_A_b38	rs2956083	-39307	81	94	0.319728	1.2838e-08	-0.613954	0.100633	2.66364e-05	3.49176e-44	9.21526e-40	APIP
chr11_34877465_T_C_b38	rs138430692	-39034	79	96	0.326531	1.98778e-39	1.0284	0.0525675	2.66364e-05	3.49176e-44	9.21526e-40	APIP
chr11_34877523_C_T_b38	rs72924562	-38976	79	96	0.326531	1.98778e-39	1.0284	0.0525675	2.66364e-05	3.49176e-44	9.21526e-40	APIP
chr11_34877621_TAG_T_b38	rs145804657	-38878	79	96	0.326531	1.98778e-39	1.0284	0.0525675	2.66364e-05	3.49176e-44	9.21526e-40	APIP
chr11_34879576_A_G_b38	rs7118017	-36923	106	138	0.469388	1.531e-13	0.674219	0.0811124	2.66364e-05	3.49176e-44	9.21526e-40	APIP
chr11_34880331_G_C_b38	rs2915228	-36168	107	136	0.462585	8.39797e-18	-0.782729	0.0774914	2.66364e-05	3.49176e-44	9.21526e-40	APIP
chr11_34881862_T_TAA_b38	rs10652282	-34637	81	94	0.319728	1.2838e-08	-0.613954	0.100633	2.66364e-05	3.49176e-44	9.21526e-40	APIP
chr11_34882852_C_T_b38	rs2288667	-33647	87	103	0.35034	2.05425e-09	0.641737	0.0990661	2.66364e-05	3.49176e-44	9.21526e-40	APIP
chr11_34884300_T_A_b38	rs2956088	-32199	87	103	0.35034	2.05425e-09	0.641737	0.0990661	2.66364e-05	3.49176e-44	9.21526e-40	APIP
chr11_34884440_T_C_b38	rs55672020	-32059	76	93	0.316327	3.49176e-44	1.03954	0.0473637	2.66364e-05	3.49176e-44	9.21526e-40	APIP
chr11_34884447_A_G_b38	rs2985399	-32052	87	103	0.35034	2.05425e-09	0.641737	0.0990661	2.66364e-05	3.49176e-44	9.21526e-40	APIP
chr11_34884498_A_G_b38	rs2985398	-32001	87	103	0.35034	2.05425e-09	0.641737	0.0990661	2.66364e-05	3.49176e-44	9.21526e-40	APIP
chr11_34884686_T_G_b38	rs1998604	-31813	87	103	0.35034	2.05425e-09	0.641737	0.0990661	2.66364e-05	3.49176e-44	9.21526e-40	APIP
chr11_34885015_G_C_b38	rs1998603	-31484	87	103	0.35034	2.05425e-09	0.641737	0.0990661	2.66364e-05	3.49176e-44	9.21526e-40	APIP
chr11_34885407_A_G_b38	rs2985396	-31092	87	103	0.35034	2.05425e-09	0.641737	0.0990661	2.66364e-05	3.49176e-44	9.21526e-40	APIP
chr11_34886069_CTCCT_C_b38	rs145933391	-30430	76	93	0.316327	3.49176e-44	1.03954	0.0473637	2.66364e-05	3.49176e-44	9.21526e-40	APIP
chr11_34886257_C_T_b38	rs2985395	-30242	87	103	0.35034	2.05425e-09	0.641737	0.0990661	2.66364e-05	3.49176e-44	9.21526e-40	APIP
chr11_34886534_A_G_b38	rs2956091	-29965	87	103	0.35034	2.05425e-09	0.641737	0.0990661	2.66364e-05	3.49176e-44	9.21526e-40	APIP
chr11_34887145_A_G_b38	rs2985394	-29354	87	103	0.35034	2.05425e-09	0.641737	0.0990661	2.66364e-05	3.49176e-44	9.21526e-40	APIP
chr11_34887201_ACTCT_A_b38	rs67264803	-29298	87	103	0.35034	2.05425e-09	0.641737	0.0990661	2.66364e-05	3.49176e-44	9.21526e-40	APIP
chr11_34887233_T_C_b38	rs2956092	-29266	87	103	0.35034	2.05425e-09	0.641737	0.0990661	2.66364e-05	3.49176e-44	9.21526e-40	APIP
chr11_34887331_G_C_b38	rs2956093	-29168	87	103	0.35034	2.05425e-09	0.641737	0.0990661	2.66364e-05	3.49176e-44	9.21526e-40	APIP
chr11_34887353_T_C_b38	rs2985393	-29146	87	103	0.35034	2.05425e-09	0.641737	0.0990661	2.66364e-05	3.49176e-44	9.21526e-40	APIP
chr11_34887519_C_T_b38	rs2985392	-28980	87	103	0.35034	2.05425e-09	0.641737	0.0990661	2.66364e-05	3.49176e-44	9.21526e-40	APIP
chr11_34888025_A_C_b38	rs2985391	-28474	87	103	0.35034	2.05425e-09	0.641737	0.0990661	2.66364e-05	3.49176e-44	9.21526e-40	APIP
chr11_34888103_G_C_b38	rs2956096	-28396	87	103	0.35034	2.05425e-09	0.641737	0.0990661	2.66364e-05	3.49176e-44	9.21526e-40	APIP
chr11_34888379_T_G_b38	rs1571133	-28120	87	103	0.35034	2.05425e-09	0.641737	0.0990661	2.66364e-05	3.49176e-44	9.21526e-40	APIP
chr11_34888530_G_A_b38	rs1571134	-27969	87	103	0.35034	2.05425e-09	0.641737	0.0990661	2.66364e-05	3.49176e-44	9.21526e-40	APIP
chr11_34888670_T_A_b38	rs1571135	-27829	81	94	0.319728	1.2838e-08	-0.613954	0.100633	2.66364e-05	3.49176e-44	9.21526e-40	APIP
chr11_34889795_T_C_b38	rs10768103	-26704	87	103	0.35034	2.05425e-09	0.641737	0.0990661	2.66364e-05	3.49176e-44	9.21526e-40	APIP
chr11_34889997_C_CT_b38	rs548948368	-26502	87	103	0.35034	2.05425e-09	0.641737	0.0990661	2.66364e-05	3.49176e-44	9.21526e-40	APIP
chr11_34890144_C_T_b38	rs74344381	-26355	76	93	0.316327	3.49176e-44	1.03954	0.0473637	2.66364e-05	3.49176e-44	9.21526e-40	APIP
chr11_34890323_C_T_b38	rs72926580	-26176	76	93	0.316327	3.49176e-44	1.03954	0.0473637	2.66364e-05	3.49176e-44	9.21526e-40	APIP
chr11_34890742_T_A_b38	rs2915224	-25757	87	103	0.35034	2.05425e-09	0.641737	0.0990661	2.66364e-05	3.49176e-44	9.21526e-40	APIP
chr11_34891314_C_A_b38	rs1430856	-25185	87	103	0.35034	2.05425e-09	0.641737	0.0990661	2.66364e-05	3.49176e-44	9.21526e-40	APIP
chr11_34891361_T_C_b38	rs1430855	-25138	87	103	0.35034	2.05425e-09	0.641737	0.0990661	2.66364e-05	3.49176e-44	9.21526e-40	APIP
chr11_34891617_C_G_b38	rs2985389	-24882	87	103	0.35034	2.05425e-09	0.641737	0.0990661	2.66364e-05	3.49176e-44	9.21526e-40	APIP
chr11_34892528_GTC_G_b38	rs66994007	-23971	87	103	0.35034	2.05425e-09	0.641737	0.0990661	2.66364e-05	3.49176e-44	9.21526e-40	APIP
chr11_34892590_C_T_b38	rs2915223	-23909	87	103	0.35034	2.05425e-09	0.641737	0.0990661	2.66364e-05	3.49176e-44	9.21526e-40	APIP
chr11_34892813_T_C_b38	rs2915222	-23686	87	103	0.35034	2.05425e-09	0.641737	0.0990661	2.66364e-05	3.49176e-44	9.21526e-40	APIP
chr11_34892933_C_A_b38	rs2915221	-23566	88	104	0.353741	5.33032e-10	0.665428	0.0985944	2.66364e-05	3.49176e-44	9.21526e-40	APIP
chr11_34893103_T_G_b38	rs2915220	-23396	87	103	0.35034	2.05425e-09	0.641737	0.0990661	2.66364e-05	3.49176e-44	9.21526e-40	APIP
chr11_34893459_C_G_b38	rs2986422	-23040	87	103	0.35034	2.05425e-09	0.641737	0.0990661	2.66364e-05	3.49176e-44	9.21526e-40	APIP
chr11_34893823_C_A_b38	rs2986423	-22676	87	103	0.35034	2.05425e-09	0.641737	0.0990661	2.66364e-05	3.49176e-44	9.21526e-40	APIP
chr11_34893899_C_T_b38	rs2986424	-22600	87	103	0.35034	2.05425e-09	0.641737	0.0990661	2.66364e-05	3.49176e-44	9.21526e-40	APIP
chr11_34894515_C_G_b38	rs2915219	-21984	87	103	0.35034	2.05425e-09	0.641737	0.0990661	2.66364e-05	3.49176e-44	9.21526e-40	APIP
chr11_34894798_G_A_b38	rs2986427	-21701	81	94	0.319728	1.2838e-08	-0.613954	0.100633	2.66364e-05	3.49176e-44	9.21526e-40	APIP
chr11_34894820_T_C_b38	rs17432226	-21679	76	93	0.316327	3.49176e-44	1.03954	0.0473637	2.66364e-05	3.49176e-44	9.21526e-40	APIP
chr11_34894937_A_G_b38	rs1326940	-21562	87	103	0.35034	2.05425e-09	0.641737	0.0990661	2.66364e-05	3.49176e-44	9.21526e-40	APIP
chr11_34895110_C_T_b38	rs61734605	-21389	76	93	0.316327	3.49176e-44	1.03954	0.0473637	2.66364e-05	3.49176e-44	9.21526e-40	APIP
chr11_34895163_A_G_b38	rs1326941	-21336	87	103	0.35034	2.05425e-09	0.641737	0.0990661	2.66364e-05	3.49176e-44	9.21526e-40	APIP
chr11_34895238_A_G_b38	rs1326942	-21261	87	103	0.35034	2.05425e-09	0.641737	0.0990661	2.66364e-05	3.49176e-44	9.21526e-40	APIP
chr11_34895321_G_A_b38	rs1326943	-21178	87	103	0.35034	2.05425e-09	0.641737	0.0990661	2.66364e-05	3.49176e-44	9.21526e-40	APIP
chr11_34895725_C_T_b38	rs72928507	-20774	76	93	0.316327	3.49176e-44	1.03954	0.0473637	2.66364e-05	3.49176e-44	9.21526e-40	APIP
chr11_34895757_C_CAGAT_b38	rs140839	-20742	87	103	0.35034	2.05425e-09	0.641737	0.0990661	2.66364e-05	3.49176e-44	9.21526e-40	APIP
chr11_34895816_C_T_b38	rs2217478	-20683	87	103	0.35034	2.05425e-09	0.641737	0.0990661	2.66364e-05	3.49176e-44	9.21526e-40	APIP
chr11_34896069_G_A_b38	rs2985387	-20430	87	103	0.35034	2.05425e-09	0.641737	0.0990661	2.66364e-05	3.49176e-44	9.21526e-40	APIP
chr11_34896726_G_GCAA_b38	rs570312466	-19773	87	103	0.35274	4.96313e-10	0.666323	0.0985195	2.66364e-05	3.49176e-44	9.21526e-40	APIP
chr11_34896993_CACA_C_b38	rs144924691	-19506	76	93	0.316327	3.49176e-44	1.03954	0.0473637	2.66364e-05	3.49176e-44	9.21526e-40	APIP
chr11_34897023_G_A_b38	rs72930433	-19476	76	93	0.316327	3.49176e-44	1.03954	0.0473637	2.66364e-05	3.49176e-44	9.21526e-40	APIP
chr11_34897536_G_A_b38	rs2985386	-18963	87	103	0.35034	2.05425e-09	0.641737	0.0990661	2.66364e-05	3.49176e-44	9.21526e-40	APIP
chr11_34900831_T_C_b38	rs2985384	-15668	81	94	0.319728	1.2838e-08	-0.613954	0.100633	2.66364e-05	3.49176e-44	9.21526e-40	APIP
chr11_34900868_T_C_b38	rs2985383	-15631	87	103	0.35034	2.05425e-09	0.641737	0.0990661	2.66364e-05	3.49176e-44	9.21526e-40	APIP
chr11_34901056_T_C_b38	rs2915216	-15443	81	94	0.319728	1.2838e-08	-0.613954	0.100633	2.66364e-05	3.49176e-44	9.21526e-40	APIP
chr11_34901397_CG_C_b38	rs35993821	-15102	87	103	0.35034	2.05425e-09	0.641737	0.0990661	2.66364e-05	3.49176e-44	9.21526e-40	APIP
chr11_34901669_G_C_b38	rs2985381	-14830	87	103	0.35034	2.05425e-09	0.641737	0.0990661	2.66364e-05	3.49176e-44	9.21526e-40	APIP
chr11_34901774_T_C_b38	rs72930443	-14725	76	93	0.316327	3.49176e-44	1.03954	0.0473637	2.66364e-05	3.49176e-44	9.21526e-40	APIP
chr11_34904791_C_T_b38	rs1117050	-11708	76	93	0.316327	3.49176e-44	1.03954	0.0473637	2.66364e-05	3.49176e-44	9.21526e-40	APIP
chr11_34904986_A_G_b38	rs2915212	-11513	87	103	0.35034	2.05425e-09	0.641737	0.0990661	2.66364e-05	3.49176e-44	9.21526e-40	APIP
chr11_34904990_G_A_b38	rs2915211	-11509	87	103	0.35034	2.05425e-09	0.641737	0.0990661	2.66364e-05	3.49176e-44	9.21526e-40	APIP
chr11_34905298_TACA_T_b38	rs138755734	-11201	87	103	0.35034	2.05425e-09	0.641737	0.0990661	2.66364e-05	3.49176e-44	9.21526e-40	APIP
chr11_34905875_G_T_b38	rs2421744	-10624	76	93	0.316327	3.49176e-44	1.03954	0.0473637	2.66364e-05	3.49176e-44	9.21526e-40	APIP
chr11_34906975_C_A_b38	rs1117446	-9524	87	103	0.35034	2.05425e-09	0.641737	0.0990661	2.66364e-05	3.49176e-44	9.21526e-40	APIP
chr11_34907504_T_C_b38	rs2025777	-8995	87	103	0.35034	2.05425e-09	0.641737	0.0990661	2.66364e-05	3.49176e-44	9.21526e-40	APIP
chr11_34907927_T_C_b38	rs2025776	-8572	87	103	0.35034	2.05425e-09	0.641737	0.0990661	2.66364e-05	3.49176e-44	9.21526e-40	APIP
chr11_34908036_T_C_b38	rs2956121	-8463	87	103	0.35034	2.05425e-09	0.641737	0.0990661	2.66364e-05	3.49176e-44	9.21526e-40	APIP
chr11_34909101_G_C_b38	rs2915207	-7398	87	103	0.35034	2.05425e-09	0.641737	0.0990661	2.66364e-05	3.49176e-44	9.21526e-40	APIP
chr11_34909102_G_A_b38	rs2915206	-7397	81	94	0.319728	1.2838e-08	-0.613954	0.100633	2.66364e-05	3.49176e-44	9.21526e-40	APIP
chr11_34909184_A_G_b38	rs2986420	-7315	81	94	0.319728	1.2838e-08	-0.613954	0.100633	2.66364e-05	3.49176e-44	9.21526e-40	APIP
chr11_34909802_A_T_b38	rs11606871	-6697	76	93	0.316327	3.49176e-44	1.03954	0.0473637	2.66364e-05	3.49176e-44	9.21526e-40	APIP
chr11_34910006_T_C_b38	rs2986419	-6493	81	94	0.319728	1.2838e-08	-0.613954	0.100633	2.66364e-05	3.49176e-44	9.21526e-40	APIP
chr11_34910127_C_T_b38	rs79981431	-6372	57	67	0.227891	3.1831e-22	0.952241	0.0798079	2.66364e-05	3.49176e-44	9.21526e-40	APIP
chr11_34910922_A_C_b38	rs72930458	-5577	76	93	0.316327	3.49176e-44	1.03954	0.0473637	2.66364e-05	3.49176e-44	9.21526e-40	APIP
chr11_34911479_T_TA_b38	rs34299802	-5020	87	103	0.35034	2.05425e-09	0.641737	0.0990661	2.66364e-05	3.49176e-44	9.21526e-40	APIP
chr11_34911989_C_T_b38	rs17347979	-4510	76	93	0.316327	3.49176e-44	1.03954	0.0473637	2.66364e-05	3.49176e-44	9.21526e-40	APIP
chr11_34912142_A_G_b38	rs2986418	-4357	85	101	0.348276	2.34818e-09	0.637339	0.0988014	2.66364e-05	3.49176e-44	9.21526e-40	APIP
chr11_34912748_G_C_b38	rs2986416	-3751	81	94	0.319728	1.2838e-08	-0.613954	0.100633	2.66364e-05	3.49176e-44	9.21526e-40	APIP
chr11_34912774_G_A_b38	rs72930462	-3725	76	93	0.316327	3.49176e-44	1.03954	0.0473637	2.66364e-05	3.49176e-44	9.21526e-40	APIP
chr11_34913577_A_G_b38	rs2956115	-2922	87	103	0.35034	2.05425e-09	0.641737	0.0990661	2.66364e-05	3.49176e-44	9.21526e-40	APIP
chr11_34913692_T_C_b38	rs55868872	-2807	76	93	0.316327	3.49176e-44	1.03954	0.0473637	2.66364e-05	3.49176e-44	9.21526e-40	APIP
chr11_34913886_C_T_b38	rs55957800	-2613	76	93	0.316327	3.49176e-44	1.03954	0.0473637	2.66364e-05	3.49176e-44	9.21526e-40	APIP
chr11_34915273_C_A_b38	rs72930468	-1226	76	93	0.316327	3.49176e-44	1.03954	0.0473637	2.66364e-05	3.49176e-44	9.21526e-40	APIP
chr11_34916054_A_T_b38	rs2016821	-445	81	94	0.319728	1.2838e-08	-0.613954	0.100633	2.66364e-05	3.49176e-44	9.21526e-40	APIP
chr11_34916266_G_A_b38	rs2956114	-233	81	94	0.319728	1.2838e-08	-0.613954	0.100633	2.66364e-05	3.49176e-44	9.21526e-40	APIP
chr11_34916337_G_A_b38	rs2956113	-162	81	94	0.319728	1.2838e-08	-0.613954	0.100633	2.66364e-05	3.49176e-44	9.21526e-40	APIP
chr11_34916568_C_A_b38	rs2956110	69	87	103	0.35034	2.05425e-09	0.641737	0.0990661	2.66364e-05	3.49176e-44	9.21526e-40	APIP
chr11_34917236_G_A_b38	rs2986414	737	81	94	0.319728	1.2838e-08	-0.613954	0.100633	2.66364e-05	3.49176e-44	9.21526e-40	APIP
chr11_34917415_A_G_b38	rs2956108	916	87	103	0.35034	2.05425e-09	0.641737	0.0990661	2.66364e-05	3.49176e-44	9.21526e-40	APIP
chr11_34917969_A_G_b38	rs11605600	1470	76	93	0.316327	3.49176e-44	1.03954	0.0473637	2.66364e-05	3.49176e-44	9.21526e-40	APIP
chr11_34919279_CTG_C_b38	rs146806357	2780	76	93	0.316327	3.49176e-44	1.03954	0.0473637	2.66364e-05	3.49176e-44	9.21526e-40	APIP
chr11_34919435_G_A_b38	rs2956106	2936	87	103	0.35034	2.05425e-09	0.641737	0.0990661	2.66364e-05	3.49176e-44	9.21526e-40	APIP
chr11_34919478_G_T_b38	rs2956105	2979	87	103	0.35034	2.05425e-09	0.641737	0.0990661	2.66364e-05	3.49176e-44	9.21526e-40	APIP
chr11_34919551_C_G_b38	rs7479823	3052	76	93	0.316327	3.49176e-44	1.03954	0.0473637	2.66364e-05	3.49176e-44	9.21526e-40	APIP
chr11_34920463_A_G_b38	rs17348697	3964	76	93	0.316327	3.49176e-44	1.03954	0.0473637	2.66364e-05	3.49176e-44	9.21526e-40	APIP
chr11_34920766_T_C_b38	rs17348711	4267	76	93	0.316327	3.49176e-44	1.03954	0.0473637	2.66364e-05	3.49176e-44	9.21526e-40	APIP
chr11_34921029_G_A_b38	rs17433496	4530	76	93	0.316327	3.49176e-44	1.03954	0.0473637	2.66364e-05	3.49176e-44	9.21526e-40	APIP
chr11_34922617_C_T_b38	rs72930480	6118	76	93	0.316327	3.49176e-44	1.03954	0.0473637	2.66364e-05	3.49176e-44	9.21526e-40	APIP
chr11_34922801_CTTG_C_b38	rs148488521	6302	87	103	0.35034	2.05425e-09	0.641737	0.0990661	2.66364e-05	3.49176e-44	9.21526e-40	APIP
chr11_34922824_T_C_b38	rs2915200	6325	87	103	0.35034	2.05425e-09	0.641737	0.0990661	2.66364e-05	3.49176e-44	9.21526e-40	APIP
chr11_34922902_GTATT_G_b38	rs67006335	6403	106	138	0.469388	3.21462e-11	0.655548	0.0897991	2.66364e-05	3.49176e-44	9.21526e-40	APIP
chr11_34923681_G_A_b38	rs2986409	7182	81	94	0.319728	1.2838e-08	-0.613954	0.100633	2.66364e-05	3.49176e-44	9.21526e-40	APIP
chr11_34925165_A_G_b38	rs7950996	8666	76	93	0.316327	3.49176e-44	1.03954	0.0473637	2.66364e-05	3.49176e-44	9.21526e-40	APIP
chr11_34926146_A_G_b38	rs10488802	9647	76	93	0.316327	3.49176e-44	1.03954	0.0473637	2.66364e-05	3.49176e-44	9.21526e-40	APIP
chr11_34926397_A_C_b38	rs1998912	9898	87	103	0.35034	2.05425e-09	0.641737	0.0990661	2.66364e-05	3.49176e-44	9.21526e-40	APIP
chr11_34927651_G_T_b38	rs17349298	11152	76	93	0.316327	3.49176e-44	1.03954	0.0473637	2.66364e-05	3.49176e-44	9.21526e-40	APIP
chr11_34928319_T_C_b38	rs10836322	11820	81	94	0.319728	1.2838e-08	-0.613954	0.100633	2.66364e-05	3.49176e-44	9.21526e-40	APIP
chr11_34928649_G_C_b38	rs2956081	12150	87	103	0.35034	2.05425e-09	0.641737	0.0990661	2.66364e-05	3.49176e-44	9.21526e-40	APIP
chr11_34929373_G_C_b38	rs967506	12874	87	103	0.35034	2.05425e-09	0.641737	0.0990661	2.66364e-05	3.49176e-44	9.21526e-40	APIP
chr11_34929403_A_G_b38	rs967505	12904	87	103	0.35034	2.05425e-09	0.641737	0.0990661	2.66364e-05	3.49176e-44	9.21526e-40	APIP
chr11_34930611_T_C_b38	rs11608116	14112	71	87	0.31295	1.4111e-38	1.0358	0.0540822	2.66364e-05	3.49176e-44	9.21526e-40	APIP
chr11_34930640_A_G_b38	rs11601737	14141	76	93	0.316327	3.49176e-44	1.03954	0.0473637	2.66364e-05	3.49176e-44	9.21526e-40	APIP
chr11_34930642_G_A_b38	rs11605972	14143	76	93	0.316327	3.49176e-44	1.03954	0.0473637	2.66364e-05	3.49176e-44	9.21526e-40	APIP
chr11_34930786_G_A_b38	rs11605993	14287	76	93	0.316327	3.49176e-44	1.03954	0.0473637	2.66364e-05	3.49176e-44	9.21526e-40	APIP
chr11_34930805_G_A_b38	rs72912917	14306	31	32	0.108844	8.4425e-09	0.889093	0.143678	2.66364e-05	3.49176e-44	9.21526e-40	APIP
chr11_34932685_T_A_b38	rs2031687	16186	81	94	0.319728	1.2838e-08	-0.613954	0.100633	2.66364e-05	3.49176e-44	9.21526e-40	APIP
chr11_34934794_G_A_b38	rs2956123	18295	87	103	0.35034	2.05425e-09	0.641737	0.0990661	2.66364e-05	3.49176e-44	9.21526e-40	APIP
chr11_34935087_A_G_b38	rs72912924	18588	76	93	0.316327	3.49176e-44	1.03954	0.0473637	2.66364e-05	3.49176e-44	9.21526e-40	APIP
chr11_34935527_T_C_b38	rs2985403	19028	87	103	0.35034	2.05425e-09	0.641737	0.0990661	2.66364e-05	3.49176e-44	9.21526e-40	APIP
chr11_34935908_A_G_b38	rs2217479	19409	76	93	0.316327	3.49176e-44	1.03954	0.0473637	2.66364e-05	3.49176e-44	9.21526e-40	APIP
chr11_34935970_C_G_b38	rs1409718	19471	76	93	0.316327	3.49176e-44	1.03954	0.0473637	2.66364e-05	3.49176e-44	9.21526e-40	APIP
chr11_34936732_A_G_b38	rs7948977	20233	76	93	0.316327	3.49176e-44	1.03954	0.0473637	2.66364e-05	3.49176e-44	9.21526e-40	APIP
chr11_34936920_C_G_b38	rs111738305	20421	76	93	0.316327	3.49176e-44	1.03954	0.0473637	2.66364e-05	3.49176e-44	9.21526e-40	APIP
chr11_34937301_TTA_T_b38	rs145172363	20802	58	68	0.231293	8.05253e-24	0.980564	0.0778417	2.66364e-05	3.49176e-44	9.21526e-40	APIP
chr11_34940725_A_T_b38	rs72912934	24226	76	93	0.316327	3.49176e-44	1.03954	0.0473637	2.66364e-05	3.49176e-44	9.21526e-40	APIP
chr11_34940852_A_G_b38	rs55929026	24353	76	93	0.316327	3.49176e-44	1.03954	0.0473637	2.66364e-05	3.49176e-44	9.21526e-40	APIP
chr11_34941352_T_G_b38	rs17434808	24853	76	93	0.316327	3.49176e-44	1.03954	0.0473637	2.66364e-05	3.49176e-44	9.21526e-40	APIP
chr11_34942216_T_C_b38	rs17434946	25717	76	93	0.316327	3.49176e-44	1.03954	0.0473637	2.66364e-05	3.49176e-44	9.21526e-40	APIP
chr11_34942535_C_T_b38	rs3852515	26036	76	93	0.316327	3.49176e-44	1.03954	0.0473637	2.66364e-05	3.49176e-44	9.21526e-40	APIP
chr11_34942894_T_C_b38	rs2986404	26395	81	94	0.319728	1.2838e-08	-0.613954	0.100633	2.66364e-05	3.49176e-44	9.21526e-40	APIP
chr11_34942944_A_G_b38	rs3852516	26445	76	93	0.316327	3.49176e-44	1.03954	0.0473637	2.66364e-05	3.49176e-44	9.21526e-40	APIP
chr11_34943056_G_GT_b38	rs5791024	26557	87	105	0.357143	4.88873e-09	0.619285	0.0982861	2.66364e-05	3.49176e-44	9.21526e-40	APIP
chr11_34944010_C_T_b38	rs2956087	27511	84	97	0.329932	3.6096e-08	-0.591563	0.100549	2.66364e-05	3.49176e-44	9.21526e-40	APIP
chr11_34944912_G_A_b38	rs3852517	28413	75	90	0.306122	3.60215e-42	1.06047	0.0506928	2.66364e-05	3.49176e-44	9.21526e-40	APIP
chr11_34945208_C_T_b38	rs17363135	28709	75	90	0.306122	3.60215e-42	1.06047	0.0506928	2.66364e-05	3.49176e-44	9.21526e-40	APIP
chr11_34945781_A_G_b38	rs11032943	29282	100	130	0.442177	1.63484e-13	0.660696	0.0796024	2.66364e-05	3.49176e-44	9.21526e-40	APIP
chr11_34947565_A_G_b38	rs11539202	31066	73	85	0.289116	9.36222e-38	1.07289	0.0571919	2.66364e-05	3.49176e-44	9.21526e-40	APIP
chr11_34954823_A_T_b38	rs11606580	38324	73	86	0.292517	1.20686e-36	1.04444	0.0572763	2.66364e-05	3.49176e-44	9.21526e-40	APIP
chr11_34972391_G_A_b38	rs4486662	55892	73	86	0.292517	1.20686e-36	1.04444	0.0572763	2.66364e-05	3.49176e-44	9.21526e-40	APIP
chr11_34983689_A_G_b38	rs11600718	67190	56	64	0.217687	7.38882e-22	0.98619	0.0837183	2.66364e-05	3.49176e-44	9.21526e-40	APIP
chr11_34984221_A_T_b38	rs72914758	67722	73	86	0.292517	1.20686e-36	1.04444	0.0572763	2.66364e-05	3.49176e-44	9.21526e-40	APIP
chr11_43726362_A_G_b38	rs12800235	45682	82	97	0.329932	4.42715e-08	-0.40763	0.0698013	3.88024e-05	3.27427e-20	2.59579e-16	HSD17B12
chr11_43730972_G_A_b38	rs10838158	50292	77	89	0.302721	2.35399e-18	0.627024	0.0607008	3.88024e-05	3.27427e-20	2.59579e-16	HSD17B12
chr11_43732175_G_C_b38	rs6485455	51495	77	89	0.302721	2.35399e-18	0.627024	0.0607008	3.88024e-05	3.27427e-20	2.59579e-16	HSD17B12
chr11_43732822_A_G_b38	rs10768975	52142	77	89	0.302721	2.35399e-18	0.627024	0.0607008	3.88024e-05	3.27427e-20	2.59579e-16	HSD17B12
chr11_43734601_T_TG_b38	rs34444255	53921	77	89	0.302721	2.35399e-18	0.627024	0.0607008	3.88024e-05	3.27427e-20	2.59579e-16	HSD17B12
chr11_43739701_T_TC_b38	rs11414434	59021	59	64	0.217687	4.13777e-09	0.506937	0.0800208	3.88024e-05	3.27427e-20	2.59579e-16	HSD17B12
chr11_43745352_T_C_b38	rs6485456	64672	77	89	0.302721	2.35399e-18	0.627024	0.0607008	3.88024e-05	3.27427e-20	2.59579e-16	HSD17B12
chr11_43746704_A_G_b38	rs10742688	66024	77	89	0.302721	2.35399e-18	0.627024	0.0607008	3.88024e-05	3.27427e-20	2.59579e-16	HSD17B12
chr11_43747745_C_T_b38	rs7115970	67065	77	89	0.302721	2.35399e-18	0.627024	0.0607008	3.88024e-05	3.27427e-20	2.59579e-16	HSD17B12
chr11_43752263_T_G_b38	rs10768976	71583	77	89	0.302721	2.35399e-18	0.627024	0.0607008	3.88024e-05	3.27427e-20	2.59579e-16	HSD17B12
chr11_43754184_A_G_b38	rs4643069	73504	77	89	0.302721	2.35399e-18	0.627024	0.0607008	3.88024e-05	3.27427e-20	2.59579e-16	HSD17B12
chr11_43754931_C_T_b38	rs7115919	74251	77	89	0.302721	2.35399e-18	0.627024	0.0607008	3.88024e-05	3.27427e-20	2.59579e-16	HSD17B12
chr11_43759003_C_A_b38	rs7110437	78323	77	89	0.302721	2.35399e-18	0.627024	0.0607008	3.88024e-05	3.27427e-20	2.59579e-16	HSD17B12
chr11_43764183_A_C_b38	rs10734517	83503	77	89	0.302721	2.35399e-18	0.627024	0.0607008	3.88024e-05	3.27427e-20	2.59579e-16	HSD17B12
chr11_43764763_A_G_b38	rs7928134	84083	77	89	0.302721	2.35399e-18	0.627024	0.0607008	3.88024e-05	3.27427e-20	2.59579e-16	HSD17B12
chr11_43765004_G_GGATT_b38	rs10672279	84324	77	89	0.302721	2.35399e-18	0.627024	0.0607008	3.88024e-05	3.27427e-20	2.59579e-16	HSD17B12
chr11_43767672_A_G_b38	rs10838162	86992	77	89	0.302721	2.35399e-18	0.627024	0.0607008	3.88024e-05	3.27427e-20	2.59579e-16	HSD17B12
chr11_43772023_CAT_C_b38	rs57324758	91343	77	89	0.302721	2.35399e-18	0.627024	0.0607008	3.88024e-05	3.27427e-20	2.59579e-16	HSD17B12
chr11_43773042_T_C_b38	rs1878765	92362	77	89	0.302721	2.35399e-18	0.627024	0.0607008	3.88024e-05	3.27427e-20	2.59579e-16	HSD17B12
chr11_43775878_A_G_b38	rs10838163	95198	76	88	0.330827	4.07001e-16	0.632155	0.0672532	3.88024e-05	3.27427e-20	2.59579e-16	HSD17B12
chr11_43781704_G_A_b38	rs4755741	101024	77	89	0.302721	2.35399e-18	0.627024	0.0607008	3.88024e-05	3.27427e-20	2.59579e-16	HSD17B12
chr11_43786724_T_C_b38	rs35521277	106044	47	51	0.173469	1.14494e-08	-0.525823	0.0858513	3.88024e-05	3.27427e-20	2.59579e-16	HSD17B12
chr11_43792226_T_G_b38	rs4755743	111546	59	64	0.217687	4.13777e-09	0.506937	0.0800208	3.88024e-05	3.27427e-20	2.59579e-16	HSD17B12
chr11_43794650_C_T_b38	rs6485462	113970	77	89	0.302721	2.35399e-18	0.627024	0.0607008	3.88024e-05	3.27427e-20	2.59579e-16	HSD17B12
chr11_43795575_C_T_b38	rs7118659	114895	77	89	0.302721	2.35399e-18	0.627024	0.0607008	3.88024e-05	3.27427e-20	2.59579e-16	HSD17B12
chr11_43795770_C_G_b38	rs7118906	115090	77	89	0.302721	2.35399e-18	0.627024	0.0607008	3.88024e-05	3.27427e-20	2.59579e-16	HSD17B12
chr11_43796180_C_A_b38	rs4755744	115500	77	89	0.302721	2.35399e-18	0.627024	0.0607008	3.88024e-05	3.27427e-20	2.59579e-16	HSD17B12
chr11_43798926_T_C_b38	rs1878850	118246	77	90	0.306122	2.10853e-19	0.63021	0.0585515	3.88024e-05	3.27427e-20	2.59579e-16	HSD17B12
chr11_43798974_C_T_b38	rs1878851	118294	77	90	0.306122	2.10853e-19	0.63021	0.0585515	3.88024e-05	3.27427e-20	2.59579e-16	HSD17B12
chr11_43799454_G_T_b38	rs4755745	118774	77	90	0.306122	2.10853e-19	0.63021	0.0585515	3.88024e-05	3.27427e-20	2.59579e-16	HSD17B12
chr11_43801207_T_C_b38	rs10838174	120527	77	90	0.306122	2.10853e-19	0.63021	0.0585515	3.88024e-05	3.27427e-20	2.59579e-16	HSD17B12
chr11_43801335_A_G_b38	rs10838175	120655	77	90	0.306122	2.10853e-19	0.63021	0.0585515	3.88024e-05	3.27427e-20	2.59579e-16	HSD17B12
chr11_43802413_A_T_b38	rs4755747	121733	77	90	0.306122	2.10853e-19	0.63021	0.0585515	3.88024e-05	3.27427e-20	2.59579e-16	HSD17B12
chr11_43803083_A_T_b38	rs1518814	122403	77	90	0.306122	2.10853e-19	0.63021	0.0585515	3.88024e-05	3.27427e-20	2.59579e-16	HSD17B12
chr11_43803488_C_T_b38	rs1518815	122808	77	90	0.306122	2.10853e-19	0.63021	0.0585515	3.88024e-05	3.27427e-20	2.59579e-16	HSD17B12
chr11_43803931_C_T_b38	rs6485464	123251	77	90	0.306122	2.10853e-19	0.63021	0.0585515	3.88024e-05	3.27427e-20	2.59579e-16	HSD17B12
chr11_43807009_A_ACACTGTTAT_b38	rs142606222	126329	77	90	0.306122	2.10853e-19	0.63021	0.0585515	3.88024e-05	3.27427e-20	2.59579e-16	HSD17B12
chr11_43810226_A_G_b38	rs10768981	129546	77	90	0.306122	2.10853e-19	0.63021	0.0585515	3.88024e-05	3.27427e-20	2.59579e-16	HSD17B12
chr11_43810955_G_A_b38	rs10400343	130275	77	90	0.306122	2.10853e-19	0.63021	0.0585515	3.88024e-05	3.27427e-20	2.59579e-16	HSD17B12
chr11_43815046_T_C_b38	rs10742689	134366	77	90	0.306122	2.10853e-19	0.63021	0.0585515	3.88024e-05	3.27427e-20	2.59579e-16	HSD17B12
chr11_43816001_A_G_b38	rs7129046	135321	77	90	0.306122	2.10853e-19	0.63021	0.0585515	3.88024e-05	3.27427e-20	2.59579e-16	HSD17B12
chr11_43816767_T_C_b38	rs10838180	136087	77	90	0.306122	2.10853e-19	0.63021	0.0585515	3.88024e-05	3.27427e-20	2.59579e-16	HSD17B12
chr11_43817104_A_G_b38	rs2863026	136424	77	90	0.306122	2.10853e-19	0.63021	0.0585515	3.88024e-05	3.27427e-20	2.59579e-16	HSD17B12
chr11_43818385_G_A_b38	rs10768983	137705	77	90	0.306122	2.10853e-19	0.63021	0.0585515	3.88024e-05	3.27427e-20	2.59579e-16	HSD17B12
chr11_43821651_T_C_b38	rs6485466	140971	77	90	0.306122	2.10853e-19	0.63021	0.0585515	3.88024e-05	3.27427e-20	2.59579e-16	HSD17B12
chr11_43822029_C_G_b38	rs7101808	141349	77	90	0.306122	2.10853e-19	0.63021	0.0585515	3.88024e-05	3.27427e-20	2.59579e-16	HSD17B12
chr11_43822650_C_A_b38	rs10768984	141970	77	90	0.306122	2.10853e-19	0.63021	0.0585515	3.88024e-05	3.27427e-20	2.59579e-16	HSD17B12
chr11_43822950_C_T_b38	rs10838181	142270	77	90	0.306122	2.10853e-19	0.63021	0.0585515	3.88024e-05	3.27427e-20	2.59579e-16	HSD17B12
chr11_43825155_A_G_b38	rs2037297	144475	77	90	0.306122	2.10853e-19	0.63021	0.0585515	3.88024e-05	3.27427e-20	2.59579e-16	HSD17B12
chr11_43825300_T_C_b38	rs7131110	144620	77	90	0.306122	2.10853e-19	0.63021	0.0585515	3.88024e-05	3.27427e-20	2.59579e-16	HSD17B12
chr11_43825939_AATT_A_b38	rs77121064	145259	77	90	0.306122	2.10853e-19	0.63021	0.0585515	3.88024e-05	3.27427e-20	2.59579e-16	HSD17B12
chr11_43826361_G_A_b38	rs6485468	145681	77	90	0.306122	2.10853e-19	0.63021	0.0585515	3.88024e-05	3.27427e-20	2.59579e-16	HSD17B12
chr11_43826788_G_A_b38	rs1464229	146108	77	90	0.306122	2.10853e-19	0.63021	0.0585515	3.88024e-05	3.27427e-20	2.59579e-16	HSD17B12
chr11_43827204_C_A_b38	rs1464230	146524	77	90	0.306122	2.10853e-19	0.63021	0.0585515	3.88024e-05	3.27427e-20	2.59579e-16	HSD17B12
chr11_43827743_C_T_b38	rs6485469	147063	77	90	0.306122	2.10853e-19	0.63021	0.0585515	3.88024e-05	3.27427e-20	2.59579e-16	HSD17B12
chr11_43828334_A_G_b38	rs9651613	147654	77	90	0.306122	2.10853e-19	0.63021	0.0585515	3.88024e-05	3.27427e-20	2.59579e-16	HSD17B12
chr11_43829924_A_C_b38	rs7935296	149244	77	90	0.306122	2.10853e-19	0.63021	0.0585515	3.88024e-05	3.27427e-20	2.59579e-16	HSD17B12
chr11_43830253_G_A_b38	rs6485470	149573	77	90	0.306122	2.10853e-19	0.63021	0.0585515	3.88024e-05	3.27427e-20	2.59579e-16	HSD17B12
chr11_43832359_T_C_b38	rs11037663	151679	77	90	0.306122	2.10853e-19	0.63021	0.0585515	3.88024e-05	3.27427e-20	2.59579e-16	HSD17B12
chr11_43833060_G_C_b38	rs7947967	152380	73	85	0.301418	7.66479e-19	0.642705	0.0610272	3.88024e-05	3.27427e-20	2.59579e-16	HSD17B12
chr11_43834805_G_T_b38	rs6485473	154125	77	90	0.306122	2.10853e-19	0.63021	0.0585515	3.88024e-05	3.27427e-20	2.59579e-16	HSD17B12
chr11_43835868_A_G_b38	rs7931097	155188	77	90	0.306122	2.10853e-19	0.63021	0.0585515	3.88024e-05	3.27427e-20	2.59579e-16	HSD17B12
chr11_43836378_G_C_b38	rs7934707	155698	77	90	0.306122	2.10853e-19	0.63021	0.0585515	3.88024e-05	3.27427e-20	2.59579e-16	HSD17B12
chr11_43837004_G_A_b38	rs2139153	156324	77	90	0.306122	2.10853e-19	0.63021	0.0585515	3.88024e-05	3.27427e-20	2.59579e-16	HSD17B12
chr11_43837132_A_G_b38	rs2139154	156452	77	90	0.306122	2.10853e-19	0.63021	0.0585515	3.88024e-05	3.27427e-20	2.59579e-16	HSD17B12
chr11_43838650_T_TC_b38	rs3839954	157970	78	91	0.309524	2.11107e-19	0.632521	0.0587674	3.88024e-05	3.27427e-20	2.59579e-16	HSD17B12
chr11_43840198_G_A_b38	rs10734518	159518	78	91	0.309524	2.11107e-19	0.632521	0.0587674	3.88024e-05	3.27427e-20	2.59579e-16	HSD17B12
chr11_43840775_T_C_b38	rs9971535	160095	77	90	0.306122	2.10853e-19	0.63021	0.0585515	3.88024e-05	3.27427e-20	2.59579e-16	HSD17B12
chr11_43841480_G_A_b38	rs7111450	160800	78	91	0.309524	2.11107e-19	0.632521	0.0587674	3.88024e-05	3.27427e-20	2.59579e-16	HSD17B12
chr11_43842728_T_C_b38	rs2176598	162048	64	72	0.244898	1.25906e-10	0.517663	0.0735904	3.88024e-05	3.27427e-20	2.59579e-16	HSD17B12
chr11_43844744_T_A_b38	rs1914773	164064	78	91	0.309524	2.11107e-19	0.632521	0.0587674	3.88024e-05	3.27427e-20	2.59579e-16	HSD17B12
chr11_43845470_CTT_C_b38	rs34082325	164790	78	91	0.309524	2.11107e-19	0.632521	0.0587674	3.88024e-05	3.27427e-20	2.59579e-16	HSD17B12
chr11_43846102_G_A_b38	rs10742690	165422	78	91	0.309524	2.11107e-19	0.632521	0.0587674	3.88024e-05	3.27427e-20	2.59579e-16	HSD17B12
chr11_43846493_G_A_b38	rs6485474	165813	78	91	0.309524	3.75137e-19	0.631735	0.059263	3.88024e-05	3.27427e-20	2.59579e-16	HSD17B12
chr11_43846818_C_G_b38	rs939016	166138	59	64	0.217687	4.13777e-09	0.506937	0.0800208	3.88024e-05	3.27427e-20	2.59579e-16	HSD17B12
chr11_43847087_TAG_T_b38	rs3049231	166407	77	90	0.306122	2.10853e-19	0.63021	0.0585515	3.88024e-05	3.27427e-20	2.59579e-16	HSD17B12
chr11_43847101_T_C_b38	rs939015	166421	77	90	0.306122	2.10853e-19	0.63021	0.0585515	3.88024e-05	3.27427e-20	2.59579e-16	HSD17B12
chr11_43848310_C_G_b38	rs10838184	167630	59	64	0.217687	4.13777e-09	0.506937	0.0800208	3.88024e-05	3.27427e-20	2.59579e-16	HSD17B12
chr11_43848389_G_A_b38	rs10838185	167709	78	91	0.309524	2.11107e-19	0.632521	0.0587674	3.88024e-05	3.27427e-20	2.59579e-16	HSD17B12
chr11_43848430_C_T_b38	rs10838186	167750	79	92	0.312925	1.46332e-18	0.621392	0.0596619	3.88024e-05	3.27427e-20	2.59579e-16	HSD17B12
chr11_43849662_C_G_b38	rs11037676	168982	78	91	0.309524	2.11107e-19	0.632521	0.0587674	3.88024e-05	3.27427e-20	2.59579e-16	HSD17B12
chr11_43850247_G_A_b38	rs1518822	169567	77	90	0.306122	2.10853e-19	0.63021	0.0585515	3.88024e-05	3.27427e-20	2.59579e-16	HSD17B12
chr11_43850446_A_C_b38	rs1518821	169766	77	90	0.306122	2.10853e-19	0.63021	0.0585515	3.88024e-05	3.27427e-20	2.59579e-16	HSD17B12
chr11_43850905_T_C_b38	rs3781805	170225	78	91	0.309524	2.11107e-19	0.632521	0.0587674	3.88024e-05	3.27427e-20	2.59579e-16	HSD17B12
chr11_43853766_G_A_b38	rs58817325	173086	77	90	0.306122	2.10853e-19	-0.63021	0.0585515	3.88024e-05	3.27427e-20	2.59579e-16	HSD17B12
chr11_43853819_TATC_T_b38	rs77774512	173139	77	90	0.306122	2.10853e-19	-0.63021	0.0585515	3.88024e-05	3.27427e-20	2.59579e-16	HSD17B12
chr11_43854164_T_C_b38	rs12417393	173484	77	90	0.306122	2.10853e-19	-0.63021	0.0585515	3.88024e-05	3.27427e-20	2.59579e-16	HSD17B12
chr11_43854885_A_G_b38	rs3736505	174205	77	90	0.306122	2.10853e-19	-0.63021	0.0585515	3.88024e-05	3.27427e-20	2.59579e-16	HSD17B12
chr11_43855148_C_T_b38	rs11555762	174468	77	90	0.306122	2.10853e-19	-0.63021	0.0585515	3.88024e-05	3.27427e-20	2.59579e-16	HSD17B12
chr11_43855654_CTTTTGT_C_b38	rs146635402	174974	77	90	0.306122	2.10853e-19	-0.63021	0.0585515	3.88024e-05	3.27427e-20	2.59579e-16	HSD17B12
chr11_43856384_C_A_b38	rs1061810	175704	75	88	0.29932	8.7708e-20	-0.629995	0.0576871	3.88024e-05	3.27427e-20	2.59579e-16	HSD17B12
chr11_43856909_G_A_b38	rs35251247	176229	76	89	0.302721	3.27427e-20	-0.641726	0.0578241	3.88024e-05	3.27427e-20	2.59579e-16	HSD17B12
chr11_43856935_G_A_b38	rs57635800	176255	76	89	0.302721	3.27427e-20	-0.641726	0.0578241	3.88024e-05	3.27427e-20	2.59579e-16	HSD17B12
chr11_43856984_A_C_b38	rs35186585	176304	58	63	0.214286	1.54307e-09	-0.520476	0.0796345	3.88024e-05	3.27427e-20	2.59579e-16	HSD17B12
chr1_147609390_A_G_b38	rs613089	-61106	77	97	0.329932	1.81364e-12	0.538765	0.0686393	5.4843e-05	1.23346e-22	1.39094e-18	ACP6
chr1_147611315_T_C_b38	rs583583	-59181	78	99	0.336735	2.94934e-12	0.525999	0.0678074	5.4843e-05	1.23346e-22	1.39094e-18	ACP6
chr1_147611945_T_C_b38	rs677977	-58551	79	100	0.340136	1.52257e-12	0.532851	0.0676016	5.4843e-05	1.23346e-22	1.39094e-18	ACP6
chr1_147616226_T_A_b38	rs628306	-54270	80	101	0.343537	3.798e-12	0.526056	0.0682367	5.4843e-05	1.23346e-22	1.39094e-18	ACP6
chr1_147617106_T_C_b38	rs597577	-53390	77	97	0.329932	6.47778e-13	0.545645	0.0678417	5.4843e-05	1.23346e-22	1.39094e-18	ACP6
chr1_147617541_T_G_b38	rs2644556	-52955	79	100	0.347222	5.15194e-12	0.527048	0.0688832	5.4843e-05	1.23346e-22	1.39094e-18	ACP6
chr1_147617542_T_A_b38	rs2644555	-52954	79	100	0.342466	2.9324e-12	0.528961	0.0681797	5.4843e-05	1.23346e-22	1.39094e-18	ACP6
chr1_147620166_C_T_b38	rs3820129	-50330	87	105	0.357143	5.91475e-10	0.539878	0.0802388	5.4843e-05	1.23346e-22	1.39094e-18	ACP6
chr1_147622086_A_G_b38	rs2236570	-48410	78	99	0.336735	5.41926e-15	0.573387	0.0642234	5.4843e-05	1.23346e-22	1.39094e-18	ACP6
chr1_147623262_CA_C_b38	rs1455403263	-47234	83	105	0.357143	1.51236e-14	0.566922	0.0648664	5.4843e-05	1.23346e-22	1.39094e-18	ACP6
chr1_147627514_T_C_b38	rs12082988	-42982	85	103	0.35034	2.11453e-11	0.571548	0.077435	5.4843e-05	1.23346e-22	1.39094e-18	ACP6
chr1_147627887_G_C_b38	rs17361839	-42609	80	102	0.346939	2.12662e-14	0.558922	0.064413	5.4843e-05	1.23346e-22	1.39094e-18	ACP6
chr1_147629086_T_C_b38	rs12085690	-41410	85	104	0.353741	2.50976e-11	0.560331	0.0762566	5.4843e-05	1.23346e-22	1.39094e-18	ACP6
chr1_147631053_C_G_b38	rs12037951	-39443	58	70	0.238095	6.39267e-19	0.712764	0.0674706	5.4843e-05	1.23346e-22	1.39094e-18	ACP6
chr1_147631553_C_T_b38	rs12085449	-38943	81	98	0.333333	1.29092e-11	0.573695	0.0767398	5.4843e-05	1.23346e-22	1.39094e-18	ACP6
chr1_147633018_A_G_b38	rs12407757	-37478	90	116	0.394558	5.65595e-12	0.512884	0.0671882	5.4843e-05	1.23346e-22	1.39094e-18	ACP6
chr1_147637323_A_G_b38	rs11587616	-33173	82	99	0.336735	1.84403e-11	0.577885	0.078015	5.4843e-05	1.23346e-22	1.39094e-18	ACP6
chr1_147641588_C_T_b38	rs10494247	-28908	105	144	0.489796	1.67663e-16	0.578286	0.0604878	5.4843e-05	1.23346e-22	1.39094e-18	ACP6
chr1_147642503_G_A_b38	rs10900387	-27993	105	145	0.493197	1.80972e-16	0.573331	0.0600564	5.4843e-05	1.23346e-22	1.39094e-18	ACP6
chr1_147646379_T_C_b38	rs12045115	-24117	98	133	0.452381	1.23346e-22	0.650049	0.0537106	5.4843e-05	1.23346e-22	1.39094e-18	ACP6
chr1_147646698_A_G_b38	rs12744461	-23798	90	112	0.380952	9.22372e-15	0.638268	0.0722792	5.4843e-05	1.23346e-22	1.39094e-18	ACP6
chr1_147647471_G_A_b38	rs1344	-23025	100	137	0.465986	1.82696e-21	0.642795	0.0553331	5.4843e-05	1.23346e-22	1.39094e-18	ACP6
chr1_147650813_T_C_b38	rs11577090	-19683	91	114	0.387755	2.90727e-15	0.645346	0.0713735	5.4843e-05	1.23346e-22	1.39094e-18	ACP6
chr1_147651028_C_T_b38	rs946904	-19468	91	114	0.387755	2.90727e-15	0.645346	0.0713735	5.4843e-05	1.23346e-22	1.39094e-18	ACP6
chr1_147652507_T_G_b38	rs2153463	-17989	75	91	0.309524	2.06397e-20	0.68513	0.0612773	5.4843e-05	1.23346e-22	1.39094e-18	ACP6
chr1_147653385_T_C_b38	rs4950466	-17111	94	119	0.404762	1.36788e-13	0.591235	0.0709503	5.4843e-05	1.23346e-22	1.39094e-18	ACP6
chr1_147656899_G_A_b38	rs12119079	-13597	72	88	0.29932	2.03063e-22	0.702158	0.058451	5.4843e-05	1.23346e-22	1.39094e-18	ACP6
chr1_147657671_A_G_b38	rs12145385	-12825	72	88	0.29932	2.03063e-22	0.702158	0.058451	5.4843e-05	1.23346e-22	1.39094e-18	ACP6
chr1_147657885_T_C_b38	rs7518236	-12611	106	140	0.47619	9.89059e-12	0.52981	0.0703892	5.4843e-05	1.23346e-22	1.39094e-18	ACP6
chr1_147657928_T_C_b38	rs3766511	-12568	89	110	0.37415	2.49056e-15	0.655568	0.0722782	5.4843e-05	1.23346e-22	1.39094e-18	ACP6
chr1_147658160_A_G_b38	rs3766509	-12336	105	139	0.472789	3.8507e-11	0.514064	0.0707568	5.4843e-05	1.23346e-22	1.39094e-18	ACP6
chr1_147658240_T_C_b38	rs3766508	-12256	93	117	0.397959	3.63058e-16	0.651885	0.0691996	5.4843e-05	1.23346e-22	1.39094e-18	ACP6
chr1_147658546_C_T_b38	rs33965274	-11950	89	110	0.37415	2.49056e-15	0.655568	0.0722782	5.4843e-05	1.23346e-22	1.39094e-18	ACP6
chr1_147659350_T_C_b38	rs6674938	-11146	75	90	0.306122	1.15572e-19	0.687122	0.0632049	5.4843e-05	1.23346e-22	1.39094e-18	ACP6
chr1_147659386_A_T_b38	rs34675044	-11110	90	113	0.384354	3.93194e-14	0.61777	0.0721366	5.4843e-05	1.23346e-22	1.39094e-18	ACP6
chr1_147659830_T_C_b38	rs2275552	-10666	75	90	0.306122	1.15572e-19	0.687122	0.0632049	5.4843e-05	1.23346e-22	1.39094e-18	ACP6
chr1_147663290_G_GC_b38	rs782311744	-7206	72	87	0.295918	1.40089e-21	0.703775	0.0603341	5.4843e-05	1.23346e-22	1.39094e-18	ACP6
chr1_147664166_G_A_b38	rs11579007	-6330	90	113	0.384354	1.21643e-13	0.605861	0.0725159	5.4843e-05	1.23346e-22	1.39094e-18	ACP6
chr1_147675317_A_G_b38	rs78546908	4821	39	43	0.146259	9.8671e-09	0.61857	0.100487	5.4843e-05	1.23346e-22	1.39094e-18	ACP6
chr11_65807792_G_A_b38	rs148654891	-25849	53	55	0.187075	3.6012e-14	0.579126	0.0674963	7.54022e-05	1.48855e-20	1.71816e-16	SNX32
chr11_65810045_G_T_b38	rs10896050	-23596	53	54	0.183673	7.23861e-15	0.610285	0.0687645	7.54022e-05	1.48855e-20	1.71816e-16	SNX32
chr11_65813599_C_T_b38	rs12283874	-20042	53	54	0.183673	7.23861e-15	0.610285	0.0687645	7.54022e-05	1.48855e-20	1.71816e-16	SNX32
chr11_65814544_G_A_b38	rs78028320	-19097	53	54	0.183673	7.23861e-15	0.610285	0.0687645	7.54022e-05	1.48855e-20	1.71816e-16	SNX32
chr11_65828226_G_A_b38	rs111953392	-5415	43	43	0.146259	1.48855e-20	0.760545	0.0676669	7.54022e-05	1.48855e-20	1.71816e-16	SNX32
chr11_65832185_C_T_b38	rs77779142	-1456	44	44	0.14966	4.70621e-20	0.744146	0.067449	7.54022e-05	1.48855e-20	1.71816e-16	SNX32
chr11_65834089_G_C_b38	rs17854357	448	43	43	0.146259	1.48855e-20	0.760545	0.0676669	7.54022e-05	1.48855e-20	1.71816e-16	SNX32
chr11_65839631_ACC_A_b38	rs60409156	5990	67	75	0.255102	9.93032e-10	0.410501	0.0619659	7.54022e-05	1.48855e-20	1.71816e-16	SNX32
chr11_65853586_T_C_b38	rs656040	19945	77	95	0.323129	8.55912e-10	-0.399457	0.0600285	7.54022e-05	1.48855e-20	1.71816e-16	SNX32
chr11_65853822_G_GCC_b38	rs2308219	20181	78	96	0.326531	2.13837e-09	-0.391095	0.0604501	7.54022e-05	1.48855e-20	1.71816e-16	SNX32
chr11_65854016_T_C_b38	rs668356	20375	77	95	0.323129	8.55912e-10	-0.399457	0.0600285	7.54022e-05	1.48855e-20	1.71816e-16	SNX32
chr11_65854524_G_A_b38	rs635375	20883	77	95	0.323129	8.55912e-10	-0.399457	0.0600285	7.54022e-05	1.48855e-20	1.71816e-16	SNX32
chr11_65855876_G_A_b38	rs652021	22235	77	95	0.323129	8.55912e-10	-0.399457	0.0600285	7.54022e-05	1.48855e-20	1.71816e-16	SNX32
chr11_65856048_G_A_b38	rs4621	22407	77	95	0.323129	8.55912e-10	-0.399457	0.0600285	7.54022e-05	1.48855e-20	1.71816e-16	SNX32
chr11_65856268_A_G_b38	rs11227332	22627	46	48	0.163265	8.19792e-17	0.640354	0.0660853	7.54022e-05	1.48855e-20	1.71816e-16	SNX32
chr11_65856554_T_C_b38	rs665306	22913	77	95	0.323129	8.55912e-10	-0.399457	0.0600285	7.54022e-05	1.48855e-20	1.71816e-16	SNX32
chr11_65857091_A_C_b38	rs667555	23450	74	90	0.306122	9.30426e-10	-0.414171	0.0623967	7.54022e-05	1.48855e-20	1.71816e-16	SNX32
chr11_65857463_A_C_b38	rs7125986	23822	77	95	0.323129	8.55912e-10	-0.399457	0.0600285	7.54022e-05	1.48855e-20	1.71816e-16	SNX32
chr11_65857720_G_A_b38	rs7947929	24079	79	98	0.333333	4.45921e-09	-0.398873	0.0631156	7.54022e-05	1.48855e-20	1.71816e-16	SNX32
chr11_65857766_C_G_b38	rs7947741	24125	77	95	0.323129	8.55912e-10	-0.399457	0.0600285	7.54022e-05	1.48855e-20	1.71816e-16	SNX32
chr11_65859068_T_C_b38	rs508548	25427	77	95	0.323129	8.55912e-10	-0.399457	0.0600285	7.54022e-05	1.48855e-20	1.71816e-16	SNX32
chr11_65859230_C_T_b38	rs1939212	25589	67	74	0.251701	1.3888e-09	0.417724	0.0637057	7.54022e-05	1.48855e-20	1.71816e-16	SNX32
chr11_65860863_G_A_b38	rs13817	27222	77	95	0.323129	8.55912e-10	-0.399457	0.0600285	7.54022e-05	1.48855e-20	1.71816e-16	SNX32
chr11_65862461_T_C_b38	rs659857	28820	77	95	0.323129	8.55912e-10	-0.399457	0.0600285	7.54022e-05	1.48855e-20	1.71816e-16	SNX32
chr11_65862463_G_C_b38	rs545500	28822	77	95	0.323129	8.55912e-10	-0.399457	0.0600285	7.54022e-05	1.48855e-20	1.71816e-16	SNX32
chr11_65862627_T_TG_b38	rs551294829	28986	71	81	0.27551	1.02616e-09	0.396097	0.0598511	7.54022e-05	1.48855e-20	1.71816e-16	SNX32
chr11_65862630_G_C_b38	rs633877	28989	77	95	0.323129	8.55912e-10	-0.399457	0.0600285	7.54022e-05	1.48855e-20	1.71816e-16	SNX32
chr11_65863227_T_G_b38	rs538394	29586	77	95	0.323129	8.55912e-10	-0.399457	0.0600285	7.54022e-05	1.48855e-20	1.71816e-16	SNX32
chr11_65863696_C_T_b38	rs648732	30055	77	95	0.323129	8.55912e-10	-0.399457	0.0600285	7.54022e-05	1.48855e-20	1.71816e-16	SNX32
chr11_65864408_C_A_b38	rs630758	30767	77	95	0.323129	8.55912e-10	-0.399457	0.0600285	7.54022e-05	1.48855e-20	1.71816e-16	SNX32
chr11_65864410_G_A_b38	rs630755	30769	77	95	0.323129	8.55912e-10	-0.399457	0.0600285	7.54022e-05	1.48855e-20	1.71816e-16	SNX32
chr11_65864502_G_A_b38	rs630303	30861	77	95	0.323129	8.55912e-10	-0.399457	0.0600285	7.54022e-05	1.48855e-20	1.71816e-16	SNX32
chr11_65864791_G_T_b38	rs558114	31150	77	95	0.323129	8.55912e-10	-0.399457	0.0600285	7.54022e-05	1.48855e-20	1.71816e-16	SNX32
chr11_65872733_C_T_b38	rs2303384	39092	86	105	0.357143	1.83657e-08	-0.37915	0.0629189	7.54022e-05	1.48855e-20	1.71816e-16	SNX32
chr11_65873091_G_A_b38	rs2303385	39450	86	105	0.357143	1.83657e-08	-0.37915	0.0629189	7.54022e-05	1.48855e-20	1.71816e-16	SNX32
chr11_65873435_C_T_b38	rs7940691	39794	86	106	0.360544	4.64422e-09	-0.393437	0.0623376	7.54022e-05	1.48855e-20	1.71816e-16	SNX32
chr11_65874460_T_A_b38	rs625652	40819	86	105	0.357143	1.83657e-08	-0.37915	0.0629189	7.54022e-05	1.48855e-20	1.71816e-16	SNX32
chr11_65876556_T_C_b38	rs583887	42915	57	64	0.217687	2.54479e-17	-0.628332	0.0634612	7.54022e-05	1.48855e-20	1.71816e-16	SNX32
chr11_65876892_A_G_b38	rs679147	43251	79	98	0.333333	4.45921e-09	-0.398873	0.0631156	7.54022e-05	1.48855e-20	1.71816e-16	SNX32
chr11_65877883_A_G_b38	rs596002	44242	57	64	0.217687	2.54479e-17	-0.628332	0.0634612	7.54022e-05	1.48855e-20	1.71816e-16	SNX32
chr11_65878360_G_C_b38	rs1151519	44719	57	64	0.217687	2.54479e-17	-0.628332	0.0634612	7.54022e-05	1.48855e-20	1.71816e-16	SNX32
chr11_65879086_C_A_b38	rs601863	45445	57	64	0.217687	2.54479e-17	-0.628332	0.0634612	7.54022e-05	1.48855e-20	1.71816e-16	SNX32
chr11_65879789_A_G_b38	rs658524	46148	57	64	0.217687	2.54479e-17	-0.628332	0.0634612	7.54022e-05	1.48855e-20	1.71816e-16	SNX32
chr11_65880664_G_A_b38	rs645900	47023	57	64	0.217687	2.54479e-17	-0.628332	0.0634612	7.54022e-05	1.48855e-20	1.71816e-16	SNX32
chr11_65882513_T_C_b38	rs687672	48872	57	64	0.217687	2.54479e-17	-0.628332	0.0634612	7.54022e-05	1.48855e-20	1.71816e-16	SNX32
chr11_65884359_A_G_b38	rs658938	50718	57	64	0.217687	2.54479e-17	-0.628332	0.0634612	7.54022e-05	1.48855e-20	1.71816e-16	SNX32
chr11_65885771_C_T_b38	rs568617	52130	57	64	0.217687	2.54479e-17	0.628332	0.0634612	7.54022e-05	1.48855e-20	1.71816e-16	SNX32
chr11_65885838_T_C_b38	rs694994	52197	57	64	0.217687	2.54479e-17	0.628332	0.0634612	7.54022e-05	1.48855e-20	1.71816e-16	SNX32
chr11_65887194_G_C_b38	rs677931	53553	57	64	0.217687	2.54479e-17	0.628332	0.0634612	7.54022e-05	1.48855e-20	1.71816e-16	SNX32
chr11_65887312_A_G_b38	rs693824	53671	57	64	0.217687	2.54479e-17	0.628332	0.0634612	7.54022e-05	1.48855e-20	1.71816e-16	SNX32
chr11_65887788_G_GCC_b38	rs2308217	54147	57	66	0.226027	8.73736e-16	-0.604697	0.065296	7.54022e-05	1.48855e-20	1.71816e-16	SNX32
chr11_65887922_G_C_b38	rs641018	54281	57	64	0.217687	2.54479e-17	0.628332	0.0634612	7.54022e-05	1.48855e-20	1.71816e-16	SNX32
chr11_65888811_G_A_b38	rs656980	55170	57	64	0.217687	2.54479e-17	0.628332	0.0634612	7.54022e-05	1.48855e-20	1.71816e-16	SNX32
chr11_65889093_C_T_b38	rs2231884	55452	44	44	0.14966	6.68152e-19	0.726371	0.0688104	7.54022e-05	1.48855e-20	1.71816e-16	SNX32
chr11_65893820_C_T_b38	rs10791830	60179	50	52	0.176871	5.98673e-17	0.63121	0.064762	7.54022e-05	1.48855e-20	1.71816e-16	SNX32
chr11_65894185_T_C_b38	rs507062	60544	57	64	0.217687	1.13499e-17	0.63434	0.0631398	7.54022e-05	1.48855e-20	1.71816e-16	SNX32
chr11_65895281_G_A_b38	rs588114	61640	57	64	0.217687	1.13499e-17	0.63434	0.0631398	7.54022e-05	1.48855e-20	1.71816e-16	SNX32
chr11_65895317_G_T_b38	rs538268	61676	39	39	0.152344	6.39367e-20	0.798061	0.0726985	7.54022e-05	1.48855e-20	1.71816e-16	SNX32
chr11_65895514_A_G_b38	rs58568715	61873	43	43	0.146259	1.48855e-20	0.760545	0.0676669	7.54022e-05	1.48855e-20	1.71816e-16	SNX32
chr11_65895768_T_C_b38	rs622614	62127	58	67	0.227891	3.87752e-16	-0.605673	0.0643757	7.54022e-05	1.48855e-20	1.71816e-16	SNX32
chr11_65896076_A_G_b38	rs585557	62435	57	62	0.210884	1.2326e-17	0.645627	0.0643585	7.54022e-05	1.48855e-20	1.71816e-16	SNX32
chr11_65951162_T_C_b38	rs56252769	117521	61	67	0.227891	1.42402e-10	0.454217	0.0647935	7.54022e-05	1.48855e-20	1.71816e-16	SNX32
chr1_232935057_T_C_b38	rs12410594	-15548	42	50	0.170068	1.94078e-24	0.851731	0.0662538	2.69805e-05	1.94078e-24	4.43215e-20	NTPCR
chr1_232948122_G_A_b38	rs17355525	-2483	20	21	0.0714286	3.73754e-16	1.1125	0.118162	2.69805e-05	1.94078e-24	4.43215e-20	NTPCR
chr1_232950648_C_G_b38	rs79910465	43	19	20	0.0680272	1.41144e-15	1.12839	0.123005	2.69805e-05	1.94078e-24	4.43215e-20	NTPCR
chr1_232953982_C_T_b38	rs12744791	3377	42	50	0.170068	2.28833e-24	0.848851	0.0661841	2.69805e-05	1.94078e-24	4.43215e-20	NTPCR
chr1_232955717_T_A_b38	rs12725558	5112	42	50	0.170068	2.28833e-24	0.848851	0.0661841	2.69805e-05	1.94078e-24	4.43215e-20	NTPCR
chr1_232958209_T_C_b38	rs6704443	7604	90	113	0.384354	1.68028e-08	0.432761	0.0715938	2.69805e-05	1.94078e-24	4.43215e-20	NTPCR
chr1_232958537_A_T_b38	rs72759978	7932	20	21	0.0714286	3.73754e-16	1.1125	0.118162	2.69805e-05	1.94078e-24	4.43215e-20	NTPCR
chr1_232961185_A_G_b38	rs10429825	10580	90	113	0.384354	1.68028e-08	0.432761	0.0715938	2.69805e-05	1.94078e-24	4.43215e-20	NTPCR
chr1_232969255_T_G_b38	rs12743233	18650	43	51	0.173469	9.22024e-23	0.822621	0.0676755	2.69805e-05	1.94078e-24	4.43215e-20	NTPCR
chr1_232978862_C_T_b38	rs35690547	28257	43	51	0.173469	9.22024e-23	0.822621	0.0676755	2.69805e-05	1.94078e-24	4.43215e-20	NTPCR
chr1_232989230_A_G_b38	rs2357426	38625	90	113	0.384354	2.3567e-08	0.429379	0.07188	2.69805e-05	1.94078e-24	4.43215e-20	NTPCR
chr1_233015401_A_T_b38	rs72762007	64796	26	29	0.0986395	6.62819e-09	0.678504	0.108767	2.69805e-05	1.94078e-24	4.43215e-20	NTPCR
chr1_233019141_C_G_b38	rs16858520	68536	31	34	0.115646	4.31315e-09	0.652865	0.103194	2.69805e-05	1.94078e-24	4.43215e-20	NTPCR
chr1_233020186_G_C_b38	rs3766481	69581	31	34	0.115646	4.31315e-09	0.652865	0.103194	2.69805e-05	1.94078e-24	4.43215e-20	NTPCR
chr1_233022783_C_T_b38	rs6662095	72178	41	44	0.14966	1.63987e-08	0.590707	0.0976414	2.69805e-05	1.94078e-24	4.43215e-20	NTPCR
chr1_233026660_G_A_b38	rs60927281	76055	41	44	0.14966	1.63987e-08	0.590707	0.0976414	2.69805e-05	1.94078e-24	4.43215e-20	NTPCR
chr1_233041827_C_G_b38	rs66517870	91222	43	48	0.163265	2.86911e-08	0.541357	0.0912606	2.69805e-05	1.94078e-24	4.43215e-20	NTPCR
chr1_233041892_C_T_b38	rs68081221	91287	43	48	0.163265	2.86911e-08	0.541357	0.0912606	2.69805e-05	1.94078e-24	4.43215e-20	NTPCR
chr1_233042157_A_G_b38	rs12075694	91552	49	55	0.187075	2.93396e-08	0.51107	0.0862236	2.69805e-05	1.94078e-24	4.43215e-20	NTPCR
chr1_233042201_T_A_b38	rs3820117	91596	33	36	0.122449	3.37716e-08	0.59974	0.101695	2.69805e-05	1.94078e-24	4.43215e-20	NTPCR
chr1_233042280_G_A_b38	rs3766477	91675	33	36	0.122449	3.37716e-08	0.59974	0.101695	2.69805e-05	1.94078e-24	4.43215e-20	NTPCR
chr1_233042696_C_T_b38	rs3820116	92091	43	48	0.163265	2.86911e-08	0.541357	0.0912606	2.69805e-05	1.94078e-24	4.43215e-20	NTPCR
chr1_233044768_A_C_b38	rs66634731	94163	33	36	0.122449	3.37716e-08	0.59974	0.101695	2.69805e-05	1.94078e-24	4.43215e-20	NTPCR
chr1_233046511_C_T_b38	rs3766476	95906	33	36	0.122449	3.37716e-08	0.59974	0.101695	2.69805e-05	1.94078e-24	4.43215e-20	NTPCR
chr1_233046715_T_C_b38	rs6680956	96110	43	48	0.163265	2.86911e-08	0.541357	0.0912606	2.69805e-05	1.94078e-24	4.43215e-20	NTPCR
chr1_233048823_G_T_b38	rs67899893	98218	43	48	0.163265	2.86911e-08	0.541357	0.0912606	2.69805e-05	1.94078e-24	4.43215e-20	NTPCR
chr1_233053346_T_A_b38	rs56066339	102741	33	36	0.122449	3.37716e-08	0.59974	0.101695	2.69805e-05	1.94078e-24	4.43215e-20	NTPCR
chr1_233057664_G_A_b38	rs80278952	107059	33	36	0.122449	3.37716e-08	0.59974	0.101695	2.69805e-05	1.94078e-24	4.43215e-20	NTPCR
chr1_233058605_A_G_b38	rs10910651	108000	51	58	0.197279	4.55015e-08	0.508083	0.0870898	2.69805e-05	1.94078e-24	4.43215e-20	NTPCR
chr1_233059339_G_T_b38	rs10910652	108734	51	58	0.197279	4.55015e-08	0.508083	0.0870898	2.69805e-05	1.94078e-24	4.43215e-20	NTPCR
chr1_27713562_C_G_b38	rs147522006	-201184	11	11	0.037415	4.03981e-09	1.314	0.207256	6.64591e-05	9.64042e-37	4.00438e-32	RPA2
chr1_27785204_A_G_b38	rs114666757	-129542	12	12	0.0408163	3.49716e-09	1.26662	0.198857	6.64591e-05	9.64042e-37	4.00438e-32	RPA2
chr1_27877109_G_T_b38	rs11247702	-37637	77	89	0.302721	1.10608e-08	0.55394	0.090336	6.64591e-05	9.64042e-37	4.00438e-32	RPA2
chr1_27890843_T_G_b38	rs28904914	-23903	66	71	0.241497	5.02404e-09	0.622087	0.0988189	6.64591e-05	9.64042e-37	4.00438e-32	RPA2
chr1_27893147_C_G_b38	rs17185038	-21599	31	31	0.105442	9.64042e-37	1.43529	0.0785131	6.64591e-05	9.64042e-37	4.00438e-32	RPA2
chr1_27893973_C_A_b38	rs17257252	-20773	66	71	0.241497	5.02404e-09	0.622087	0.0988189	6.64591e-05	9.64042e-37	4.00438e-32	RPA2
chr1_27895347_G_A_b38	rs28904897	-19399	12	12	0.0408163	3.49716e-09	1.26662	0.198857	6.64591e-05	9.64042e-37	4.00438e-32	RPA2
chr1_27902212_G_A_b38	rs7544410	-12534	73	78	0.265306	2.1748e-08	0.592785	0.0989547	6.64591e-05	9.64042e-37	4.00438e-32	RPA2
chr1_27903300_C_T_b38	rs28904872	-11446	73	78	0.265306	2.1748e-08	0.592785	0.0989547	6.64591e-05	9.64042e-37	4.00438e-32	RPA2
chr1_27908619_C_A_b38	rs12040493	-6127	73	78	0.265306	2.1748e-08	0.592785	0.0989547	6.64591e-05	9.64042e-37	4.00438e-32	RPA2
chr1_27914572_G_A_b38	rs17185052	-174	31	31	0.105442	9.64042e-37	1.43529	0.0785131	6.64591e-05	9.64042e-37	4.00438e-32	RPA2
chr14_59398518_A_G_b38	rs12587163	-85912	101	131	0.445578	9.12624e-09	0.461281	0.0747383	5.04822e-05	9.03615e-16	3.90454e-12	L3HYPDH
chr14_59400211_G_T_b38	rs35810735	-84219	101	131	0.445578	8.46802e-09	0.458133	0.074042	5.04822e-05	9.03615e-16	3.90454e-12	L3HYPDH
chr14_59406270_C_A_b38	rs7143866	-78160	101	131	0.445578	8.46802e-09	0.458133	0.074042	5.04822e-05	9.03615e-16	3.90454e-12	L3HYPDH
chr14_59408874_C_T_b38	rs7157202	-75556	101	130	0.442177	6.46834e-09	0.466371	0.0747009	5.04822e-05	9.03615e-16	3.90454e-12	L3HYPDH
chr14_59409721_T_C_b38	rs60671208	-74709	101	130	0.442177	6.46834e-09	0.466371	0.0747009	5.04822e-05	9.03615e-16	3.90454e-12	L3HYPDH
chr14_59411931_C_T_b38	rs12890928	-72499	101	130	0.442177	6.46834e-09	0.466371	0.0747009	5.04822e-05	9.03615e-16	3.90454e-12	L3HYPDH
chr14_59415450_G_A_b38	rs77506113	-68980	101	131	0.445578	1.51978e-08	0.449796	0.0741542	5.04822e-05	9.03615e-16	3.90454e-12	L3HYPDH
chr14_59420444_A_T_b38	rs12586735	-63986	101	130	0.442177	6.46834e-09	0.466371	0.0747009	5.04822e-05	9.03615e-16	3.90454e-12	L3HYPDH
chr14_59422528_A_T_b38	rs3850303	-61902	101	130	0.442177	6.46834e-09	0.466371	0.0747009	5.04822e-05	9.03615e-16	3.90454e-12	L3HYPDH
chr14_59423166_C_G_b38	rs12895814	-61264	101	130	0.442177	6.46834e-09	0.466371	0.0747009	5.04822e-05	9.03615e-16	3.90454e-12	L3HYPDH
chr14_59426546_A_G_b38	rs56090929	-57884	101	131	0.445578	7.31901e-09	0.460668	0.0740903	5.04822e-05	9.03615e-16	3.90454e-12	L3HYPDH
chr14_59428238_C_T_b38	rs1253176	-56192	108	145	0.493197	3.64768e-10	0.47389	0.0694387	5.04822e-05	9.03615e-16	3.90454e-12	L3HYPDH
chr14_59428394_T_G_b38	rs17255731	-56036	105	135	0.459184	3.00908e-09	0.484374	0.0756811	5.04822e-05	9.03615e-16	3.90454e-12	L3HYPDH
chr14_59429431_A_G_b38	rs1253179	-54999	108	146	0.496599	4.02373e-09	0.470636	0.0742235	5.04822e-05	9.03615e-16	3.90454e-12	L3HYPDH
chr14_59432317_T_A_b38	rs1253184	-52113	110	146	0.496599	5.5568e-11	0.501014	0.0696428	5.04822e-05	9.03615e-16	3.90454e-12	L3HYPDH
chr14_59433076_G_A_b38	rs1253185	-51354	110	146	0.496599	5.5568e-11	0.501014	0.0696428	5.04822e-05	9.03615e-16	3.90454e-12	L3HYPDH
chr14_59433302_A_G_b38	rs2774052	-51128	110	146	0.496599	5.5568e-11	0.501014	0.0696428	5.04822e-05	9.03615e-16	3.90454e-12	L3HYPDH
chr14_59433397_G_A_b38	rs17255752	-51033	109	139	0.472789	2.73149e-11	0.545648	0.0744237	5.04822e-05	9.03615e-16	3.90454e-12	L3HYPDH
chr14_59436386_A_C_b38	rs3850306	-48044	105	134	0.455782	6.88317e-10	0.518679	0.0774368	5.04822e-05	9.03615e-16	3.90454e-12	L3HYPDH
chr14_59436517_A_C_b38	rs1621722	-47913	110	146	0.496599	5.5568e-11	0.501014	0.0696428	5.04822e-05	9.03615e-16	3.90454e-12	L3HYPDH
chr14_59436521_A_T_b38	rs1752395	-47909	110	146	0.496599	5.5568e-11	0.501014	0.0696428	5.04822e-05	9.03615e-16	3.90454e-12	L3HYPDH
chr14_59437690_A_G_b38	rs1253188	-46740	110	146	0.496599	5.5568e-11	0.501014	0.0696428	5.04822e-05	9.03615e-16	3.90454e-12	L3HYPDH
chr14_59439312_C_T_b38	rs12890494	-45118	109	139	0.472789	2.73149e-11	0.545648	0.0744237	5.04822e-05	9.03615e-16	3.90454e-12	L3HYPDH
chr14_59443050_T_C_b38	rs1262135	-41380	106	136	0.462585	9.21747e-12	-0.566051	0.0750695	5.04822e-05	9.03615e-16	3.90454e-12	L3HYPDH
chr14_59445719_T_C_b38	rs1272400	-38711	106	136	0.462585	9.21747e-12	-0.566051	0.0750695	5.04822e-05	9.03615e-16	3.90454e-12	L3HYPDH
chr14_59447074_A_T_b38	rs1752405	-37356	106	135	0.459184	3.47179e-11	-0.557008	0.0764567	5.04822e-05	9.03615e-16	3.90454e-12	L3HYPDH
chr14_59447356_G_A_b38	rs7148778	-37074	106	135	0.459184	4.0608e-12	-0.573797	0.0745522	5.04822e-05	9.03615e-16	3.90454e-12	L3HYPDH
chr14_59447677_G_A_b38	rs1752408	-36753	106	136	0.462585	9.21747e-12	-0.566051	0.0750695	5.04822e-05	9.03615e-16	3.90454e-12	L3HYPDH
chr14_59447698_C_T_b38	rs1752409	-36732	106	136	0.462585	9.21747e-12	-0.566051	0.0750695	5.04822e-05	9.03615e-16	3.90454e-12	L3HYPDH
chr14_59448532_C_T_b38	rs2094472	-35898	107	141	0.479592	2.60268e-10	-0.53942	0.078274	5.04822e-05	9.03615e-16	3.90454e-12	L3HYPDH
chr14_59448543_G_A_b38	rs10148777	-35887	106	136	0.462585	9.21747e-12	-0.566051	0.0750695	5.04822e-05	9.03615e-16	3.90454e-12	L3HYPDH
chr14_59448796_G_GC_b38	rs145050401	-35634	106	136	0.462585	9.21747e-12	-0.566051	0.0750695	5.04822e-05	9.03615e-16	3.90454e-12	L3HYPDH
chr14_59453321_T_A_b38	rs1262131	-31109	107	141	0.479592	2.60268e-10	-0.53942	0.078274	5.04822e-05	9.03615e-16	3.90454e-12	L3HYPDH
chr14_59455602_C_T_b38	rs1272672	-28828	105	139	0.472789	1.07185e-09	-0.522314	0.0790274	5.04822e-05	9.03615e-16	3.90454e-12	L3HYPDH
chr14_59465122_G_T_b38	rs3742645	-19308	96	120	0.408163	2.5082e-11	-0.524057	0.0713187	5.04822e-05	9.03615e-16	3.90454e-12	L3HYPDH
chr14_59465213_T_G_b38	rs1752428	-19217	108	142	0.482993	2.169e-10	-0.546486	0.0788874	5.04822e-05	9.03615e-16	3.90454e-12	L3HYPDH
chr14_59466756_G_C_b38	rs9672051	-17674	100	128	0.435374	1.97817e-12	-0.550477	0.0702783	5.04822e-05	9.03615e-16	3.90454e-12	L3HYPDH
chr14_59466824_T_C_b38	rs1253136	-17606	100	130	0.442177	6.14577e-12	-0.536986	0.0704916	5.04822e-05	9.03615e-16	3.90454e-12	L3HYPDH
chr14_59467167_G_GGAGGTGACTAAC_b38	rs11274008	-17263	100	128	0.435374	1.97817e-12	-0.550477	0.0702783	5.04822e-05	9.03615e-16	3.90454e-12	L3HYPDH
chr14_59473009_T_C_b38	rs8660	-11421	106	135	0.459184	9.03615e-16	-0.657248	0.0710175	5.04822e-05	9.03615e-16	3.90454e-12	L3HYPDH
chr14_59474860_A_G_b38	rs1271741	-9570	98	126	0.428571	2.03514e-15	-0.614331	0.0674577	5.04822e-05	9.03615e-16	3.90454e-12	L3HYPDH
chr14_59475647_C_T_b38	rs1272909	-8783	98	126	0.428571	2.03514e-15	-0.614331	0.0674577	5.04822e-05	9.03615e-16	3.90454e-12	L3HYPDH
chr14_59476235_T_TCAAC_b38	rs10634233	-8195	107	140	0.47619	8.92185e-14	-0.627083	0.074543	5.04822e-05	9.03615e-16	3.90454e-12	L3HYPDH
chr14_59476456_T_C_b38	rs3736994	-7974	77	86	0.292517	1.30352e-08	-0.527191	0.0864564	5.04822e-05	9.03615e-16	3.90454e-12	L3HYPDH
chr14_59476750_G_T_b38	rs1253097	-7680	98	126	0.428571	2.03514e-15	-0.614331	0.0674577	5.04822e-05	9.03615e-16	3.90454e-12	L3HYPDH
chr14_59478007_T_A_b38	rs1271506	-6423	96	123	0.424138	2.99688e-14	-0.601719	0.0698538	5.04822e-05	9.03615e-16	3.90454e-12	L3HYPDH
chr14_59478818_A_G_b38	rs1253098	-5612	106	135	0.459184	9.03615e-16	-0.657248	0.0710175	5.04822e-05	9.03615e-16	3.90454e-12	L3HYPDH
chr14_59479381_T_C_b38	rs1752436	-5049	106	134	0.455782	5.18156e-15	-0.648281	0.0725454	5.04822e-05	9.03615e-16	3.90454e-12	L3HYPDH
chr14_59480790_A_C_b38	rs1262129	-3640	107	140	0.47619	8.92185e-14	-0.627083	0.074543	5.04822e-05	9.03615e-16	3.90454e-12	L3HYPDH
chr14_59480956_G_T_b38	rs1253100	-3474	107	140	0.47619	8.92185e-14	-0.627083	0.074543	5.04822e-05	9.03615e-16	3.90454e-12	L3HYPDH
chr14_59482730_G_C_b38	rs1253103	-1700	98	126	0.428571	2.03514e-15	-0.614331	0.0674577	5.04822e-05	9.03615e-16	3.90454e-12	L3HYPDH
chr14_59483699_T_G_b38	rs1268584	-731	98	126	0.428571	2.03514e-15	-0.614331	0.0674577	5.04822e-05	9.03615e-16	3.90454e-12	L3HYPDH
chr14_59485264_C_A_b38	rs1253105	834	98	126	0.428571	2.65973e-14	-0.58964	0.0682773	5.04822e-05	9.03615e-16	3.90454e-12	L3HYPDH
chr14_59485284_C_T_b38	rs8005861	854	98	123	0.418367	3.45315e-14	-0.59455	0.0692316	5.04822e-05	9.03615e-16	3.90454e-12	L3HYPDH
chr14_59486661_A_T_b38	rs1253109	2231	98	126	0.428571	2.65973e-14	-0.58964	0.0682773	5.04822e-05	9.03615e-16	3.90454e-12	L3HYPDH
chr14_59487263_C_T_b38	rs1253110	2833	108	141	0.479592	2.67807e-13	-0.619636	0.0754913	5.04822e-05	9.03615e-16	3.90454e-12	L3HYPDH
chr14_59489880_CTCTT_C_b38	rs71451064	5450	108	140	0.47619	2.07614e-12	-0.600012	0.0766917	5.04822e-05	9.03615e-16	3.90454e-12	L3HYPDH
chr14_59496490_G_C_b38	rs1253116	12060	108	140	0.47619	5.14369e-13	-0.618441	0.0764819	5.04822e-05	9.03615e-16	3.90454e-12	L3HYPDH
chr14_59497043_G_A_b38	rs1253117	12613	108	140	0.47619	5.14369e-13	-0.618441	0.0764819	5.04822e-05	9.03615e-16	3.90454e-12	L3HYPDH
chr14_59499301_G_C_b38	rs1269945	14871	108	140	0.47619	5.14369e-13	-0.618441	0.0764819	5.04822e-05	9.03615e-16	3.90454e-12	L3HYPDH
chr14_59502501_A_G_b38	rs4901928	18071	108	140	0.47619	5.14369e-13	0.618441	0.0764819	5.04822e-05	9.03615e-16	3.90454e-12	L3HYPDH
chr14_59503543_G_A_b38	rs17255821	19113	99	125	0.42517	8.18842e-14	0.593343	0.0703992	5.04822e-05	9.03615e-16	3.90454e-12	L3HYPDH
chr14_59503741_TA_T_b38	rs35606604	19311	108	140	0.47619	5.14369e-13	0.618441	0.0764819	5.04822e-05	9.03615e-16	3.90454e-12	L3HYPDH
chr14_59505487_C_T_b38	rs743165	21057	108	140	0.47619	5.14369e-13	0.618441	0.0764819	5.04822e-05	9.03615e-16	3.90454e-12	L3HYPDH
chr14_59506611_T_G_b38	rs4898990	22181	81	104	0.403101	7.3055e-11	0.551203	0.0771908	5.04822e-05	9.03615e-16	3.90454e-12	L3HYPDH
chr14_59509092_T_C_b38	rs12433783	24662	108	140	0.47619	5.14369e-13	0.618441	0.0764819	5.04822e-05	9.03615e-16	3.90454e-12	L3HYPDH
chr14_59509286_C_G_b38	rs12896753	24856	108	140	0.47619	5.14369e-13	0.618441	0.0764819	5.04822e-05	9.03615e-16	3.90454e-12	L3HYPDH
chr14_59510940_T_A_b38	rs4901933	26510	99	124	0.421769	4.43283e-15	-0.615582	0.0686669	5.04822e-05	9.03615e-16	3.90454e-12	L3HYPDH
chr14_59512183_A_C_b38	rs2349454	27753	98	123	0.418367	1.58841e-14	-0.599832	0.0687029	5.04822e-05	9.03615e-16	3.90454e-12	L3HYPDH
chr14_59513346_T_C_b38	rs1807954	28916	99	124	0.421769	4.43283e-15	-0.615582	0.0686669	5.04822e-05	9.03615e-16	3.90454e-12	L3HYPDH
chr14_59513819_A_G_b38	rs4034219	29389	99	124	0.421769	4.43283e-15	-0.615582	0.0686669	5.04822e-05	9.03615e-16	3.90454e-12	L3HYPDH
chr14_59513896_C_T_b38	rs12586669	29466	108	140	0.47619	5.14369e-13	0.618441	0.0764819	5.04822e-05	9.03615e-16	3.90454e-12	L3HYPDH
chr14_59514470_A_C_b38	rs10134457	30040	98	122	0.414966	6.93019e-14	-0.592696	0.0700657	5.04822e-05	9.03615e-16	3.90454e-12	L3HYPDH
chr14_59515016_A_T_b38	rs7151026	30586	98	122	0.414966	6.93019e-14	-0.592696	0.0700657	5.04822e-05	9.03615e-16	3.90454e-12	L3HYPDH
chr14_59515190_T_C_b38	rs7152793	30760	99	124	0.421769	4.43283e-15	-0.615582	0.0686669	5.04822e-05	9.03615e-16	3.90454e-12	L3HYPDH
chr14_59516352_A_C_b38	rs6573263	31922	98	122	0.414966	6.93019e-14	-0.592696	0.0700657	5.04822e-05	9.03615e-16	3.90454e-12	L3HYPDH
chr14_59516903_T_C_b38	rs4901934	32473	108	140	0.47619	5.14369e-13	0.618441	0.0764819	5.04822e-05	9.03615e-16	3.90454e-12	L3HYPDH
chr14_59516908_C_A_b38	rs4901935	32478	108	140	0.47619	5.14369e-13	0.618441	0.0764819	5.04822e-05	9.03615e-16	3.90454e-12	L3HYPDH
chr14_59516920_C_A_b38	rs4901936	32490	108	140	0.47619	5.14369e-13	0.618441	0.0764819	5.04822e-05	9.03615e-16	3.90454e-12	L3HYPDH
chr14_59518760_T_C_b38	rs78689181	34330	99	125	0.42517	2.07343e-15	-0.617506	0.0678317	5.04822e-05	9.03615e-16	3.90454e-12	L3HYPDH
chr14_59521120_T_C_b38	rs1010648	36690	99	125	0.42517	2.07343e-15	-0.617506	0.0678317	5.04822e-05	9.03615e-16	3.90454e-12	L3HYPDH
chr14_59523806_G_C_b38	rs10147018	39376	98	124	0.421769	7.67144e-15	-0.601753	0.0678845	5.04822e-05	9.03615e-16	3.90454e-12	L3HYPDH
chr14_59524035_G_A_b38	rs35442532	39605	108	141	0.479592	2.67807e-13	0.619636	0.0754913	5.04822e-05	9.03615e-16	3.90454e-12	L3HYPDH
chr14_59525566_C_T_b38	rs1956365	41136	99	125	0.42517	2.07343e-15	-0.617506	0.0678317	5.04822e-05	9.03615e-16	3.90454e-12	L3HYPDH
chr14_59525742_C_T_b38	rs1956363	41312	99	125	0.42517	2.07343e-15	-0.617506	0.0678317	5.04822e-05	9.03615e-16	3.90454e-12	L3HYPDH
chr14_59526253_T_A_b38	rs986334	41823	98	123	0.418367	3.45315e-14	-0.59455	0.0692316	5.04822e-05	9.03615e-16	3.90454e-12	L3HYPDH
chr14_59526371_C_T_b38	rs10133242	41941	98	124	0.421769	7.67144e-15	-0.601753	0.0678845	5.04822e-05	9.03615e-16	3.90454e-12	L3HYPDH
chr14_59526480_T_C_b38	rs8011800	42050	99	125	0.42517	2.07343e-15	-0.617506	0.0678317	5.04822e-05	9.03615e-16	3.90454e-12	L3HYPDH
chr14_59526945_A_G_b38	rs8011271	42515	108	139	0.472789	3.76619e-13	-0.605421	0.0743357	5.04822e-05	9.03615e-16	3.90454e-12	L3HYPDH
chr14_59528732_G_A_b38	rs4901937	44302	108	139	0.472789	3.76619e-13	-0.605421	0.0743357	5.04822e-05	9.03615e-16	3.90454e-12	L3HYPDH
chr14_59529353_T_C_b38	rs17255842	44923	108	141	0.479592	2.67807e-13	0.619636	0.0754913	5.04822e-05	9.03615e-16	3.90454e-12	L3HYPDH
chr14_59530799_T_C_b38	rs2882169	46369	99	125	0.42517	2.07343e-15	-0.617506	0.0678317	5.04822e-05	9.03615e-16	3.90454e-12	L3HYPDH
chr14_59531583_T_C_b38	rs2145042	47153	99	125	0.42517	2.07343e-15	-0.617506	0.0678317	5.04822e-05	9.03615e-16	3.90454e-12	L3HYPDH
chr14_59531592_G_T_b38	rs2145041	47162	99	125	0.42517	2.07343e-15	-0.617506	0.0678317	5.04822e-05	9.03615e-16	3.90454e-12	L3HYPDH
chr14_59533716_T_C_b38	rs1950773	49286	98	123	0.418367	3.45315e-14	-0.59455	0.0692316	5.04822e-05	9.03615e-16	3.90454e-12	L3HYPDH
chr14_59535696_T_C_b38	rs8013145	51266	100	128	0.435374	4.3603e-13	-0.562924	0.0693509	5.04822e-05	9.03615e-16	3.90454e-12	L3HYPDH
chr14_59535736_C_G_b38	rs8011952	51306	98	123	0.418367	3.45315e-14	-0.59455	0.0692316	5.04822e-05	9.03615e-16	3.90454e-12	L3HYPDH
chr14_59535917_T_TC_b38	rs11447130	51487	98	124	0.421769	7.67144e-15	-0.601753	0.0678845	5.04822e-05	9.03615e-16	3.90454e-12	L3HYPDH
chr14_59536135_A_G_b38	rs8012522	51705	98	125	0.42517	5.21386e-15	-0.599529	0.0670983	5.04822e-05	9.03615e-16	3.90454e-12	L3HYPDH
chr14_59537149_C_T_b38	rs12436694	52719	100	127	0.434932	5.27247e-12	0.550297	0.0719631	5.04822e-05	9.03615e-16	3.90454e-12	L3HYPDH
chr14_59537557_C_T_b38	rs1956359	53127	101	130	0.442177	9.71195e-13	0.562869	0.0706511	5.04822e-05	9.03615e-16	3.90454e-12	L3HYPDH
chr14_59537776_T_C_b38	rs1884735	53346	101	129	0.438776	3.0629e-12	0.551636	0.0711781	5.04822e-05	9.03615e-16	3.90454e-12	L3HYPDH
chr14_59537919_A_G_b38	rs1956358	53489	109	143	0.486395	7.61918e-11	0.555426	0.0778715	5.04822e-05	9.03615e-16	3.90454e-12	L3HYPDH
chr14_59538126_C_T_b38	rs4261431	53696	101	129	0.438776	3.0629e-12	0.551636	0.0711781	5.04822e-05	9.03615e-16	3.90454e-12	L3HYPDH
chr14_59539571_ACT_A_b38	rs138144554	55141	109	143	0.486395	7.61918e-11	0.555426	0.0778715	5.04822e-05	9.03615e-16	3.90454e-12	L3HYPDH
chr14_59540268_A_C_b38	rs11158259	55838	109	143	0.486395	7.61918e-11	0.555426	0.0778715	5.04822e-05	9.03615e-16	3.90454e-12	L3HYPDH
chr14_59541992_G_C_b38	rs17834196	57562	109	143	0.486395	7.61918e-11	0.555426	0.0778715	5.04822e-05	9.03615e-16	3.90454e-12	L3HYPDH
chr14_59542858_T_C_b38	rs956902	58428	101	129	0.438776	3.0629e-12	0.551636	0.0711781	5.04822e-05	9.03615e-16	3.90454e-12	L3HYPDH
chr14_59544103_C_T_b38	rs12882633	59673	101	130	0.442177	9.71195e-13	0.562869	0.0706511	5.04822e-05	9.03615e-16	3.90454e-12	L3HYPDH
chr14_59544367_G_C_b38	rs7150121	59937	101	129	0.438776	3.0629e-12	0.551636	0.0711781	5.04822e-05	9.03615e-16	3.90454e-12	L3HYPDH
chr14_59544717_T_C_b38	rs2073318	60287	101	130	0.442177	9.71195e-13	0.562869	0.0706511	5.04822e-05	9.03615e-16	3.90454e-12	L3HYPDH
chr14_59544882_C_T_b38	rs2070295	60452	101	130	0.442177	9.71195e-13	0.562869	0.0706511	5.04822e-05	9.03615e-16	3.90454e-12	L3HYPDH
chr14_59545801_C_T_b38	rs1956356	61371	101	130	0.442177	9.71195e-13	0.562869	0.0706511	5.04822e-05	9.03615e-16	3.90454e-12	L3HYPDH
chr14_59547407_C_T_b38	rs1118478	62977	101	130	0.442177	9.71195e-13	0.562869	0.0706511	5.04822e-05	9.03615e-16	3.90454e-12	L3HYPDH
chr14_59547416_A_T_b38	rs3899646	62986	101	129	0.438776	3.0629e-12	0.551636	0.0711781	5.04822e-05	9.03615e-16	3.90454e-12	L3HYPDH
chr14_59549380_T_G_b38	rs61985523	64950	101	129	0.438776	3.0629e-12	0.551636	0.0711781	5.04822e-05	9.03615e-16	3.90454e-12	L3HYPDH
chr14_59549999_C_G_b38	rs55670732	65569	101	130	0.442177	9.71195e-13	0.562869	0.0706511	5.04822e-05	9.03615e-16	3.90454e-12	L3HYPDH
chr14_59551648_C_T_b38	rs4243616	67218	101	130	0.442177	9.71195e-13	0.562869	0.0706511	5.04822e-05	9.03615e-16	3.90454e-12	L3HYPDH
chr14_59551866_C_G_b38	rs60675976	67436	109	143	0.486395	7.61918e-11	0.555426	0.0778715	5.04822e-05	9.03615e-16	3.90454e-12	L3HYPDH
chr14_59552095_A_G_b38	rs113423887	67665	109	143	0.486395	7.61918e-11	0.555426	0.0778715	5.04822e-05	9.03615e-16	3.90454e-12	L3HYPDH
chr14_59552189_C_T_b38	rs2093048	67759	101	130	0.442177	9.71195e-13	0.562869	0.0706511	5.04822e-05	9.03615e-16	3.90454e-12	L3HYPDH
chr14_59552239_T_G_b38	rs12889343	67809	109	143	0.486395	7.61918e-11	0.555426	0.0778715	5.04822e-05	9.03615e-16	3.90454e-12	L3HYPDH
chr14_59552629_A_G_b38	rs35651654	68199	101	130	0.442177	9.71195e-13	0.562869	0.0706511	5.04822e-05	9.03615e-16	3.90454e-12	L3HYPDH
chr14_59553223_G_A_b38	rs11158260	68793	101	129	0.438776	3.0629e-12	0.551636	0.0711781	5.04822e-05	9.03615e-16	3.90454e-12	L3HYPDH
chr14_59554182_G_A_b38	rs7401491	69752	109	143	0.486395	7.61918e-11	0.555426	0.0778715	5.04822e-05	9.03615e-16	3.90454e-12	L3HYPDH
chr14_59554504_G_A_b38	rs11158261	70074	101	129	0.438776	3.0629e-12	0.551636	0.0711781	5.04822e-05	9.03615e-16	3.90454e-12	L3HYPDH
chr14_59555008_C_G_b38	rs9796478	70578	101	130	0.442177	9.71195e-13	0.562869	0.0706511	5.04822e-05	9.03615e-16	3.90454e-12	L3HYPDH
chr14_59555728_C_G_b38	rs8004865	71298	100	128	0.435374	1.33428e-11	0.534965	0.0716198	5.04822e-05	9.03615e-16	3.90454e-12	L3HYPDH
chr14_59556095_C_T_b38	rs150828919	71665	109	143	0.486395	7.61918e-11	0.555426	0.0778715	5.04822e-05	9.03615e-16	3.90454e-12	L3HYPDH
chr14_59556502_G_A_b38	rs79905046	72072	101	130	0.442177	9.71195e-13	0.562869	0.0706511	5.04822e-05	9.03615e-16	3.90454e-12	L3HYPDH
chr14_59557134_A_G_b38	rs8011340	72704	101	130	0.442177	9.71195e-13	0.562869	0.0706511	5.04822e-05	9.03615e-16	3.90454e-12	L3HYPDH
chr14_59557167_G_A_b38	rs8011931	72737	101	130	0.442177	9.71195e-13	0.562869	0.0706511	5.04822e-05	9.03615e-16	3.90454e-12	L3HYPDH
chr14_59560765_G_T_b38	rs4901940	76335	109	143	0.486395	7.61918e-11	0.555426	0.0778715	5.04822e-05	9.03615e-16	3.90454e-12	L3HYPDH
chr14_59562026_G_A_b38	rs7158055	77596	101	130	0.442177	9.71195e-13	0.562869	0.0706511	5.04822e-05	9.03615e-16	3.90454e-12	L3HYPDH
chr14_59563020_A_C_b38	rs11158263	78590	107	139	0.472789	1.18001e-08	0.503777	0.0823364	5.04822e-05	9.03615e-16	3.90454e-12	L3HYPDH
chr14_59563957_A_G_b38	rs17255905	79527	99	125	0.42517	7.34294e-10	0.514908	0.0770225	5.04822e-05	9.03615e-16	3.90454e-12	L3HYPDH
chr14_59564120_A_C_b38	rs1956354	79690	99	125	0.42517	7.34294e-10	0.514908	0.0770225	5.04822e-05	9.03615e-16	3.90454e-12	L3HYPDH
chr14_59564927_C_T_b38	rs4901941	80497	99	125	0.42517	7.34294e-10	0.514908	0.0770225	5.04822e-05	9.03615e-16	3.90454e-12	L3HYPDH
chr14_59565278_G_A_b38	rs1980580	80848	107	139	0.472789	1.1598e-08	0.511043	0.0834749	5.04822e-05	9.03615e-16	3.90454e-12	L3HYPDH
chr14_59565328_A_G_b38	rs1980579	80898	99	125	0.42517	7.34294e-10	0.514908	0.0770225	5.04822e-05	9.03615e-16	3.90454e-12	L3HYPDH
chr14_59566037_G_A_b38	rs7150057	81607	99	125	0.42517	7.34294e-10	0.514908	0.0770225	5.04822e-05	9.03615e-16	3.90454e-12	L3HYPDH
chr14_59567057_A_G_b38	rs8017907	82627	96	120	0.408163	6.42584e-09	0.49183	0.0787616	5.04822e-05	9.03615e-16	3.90454e-12	L3HYPDH
chr14_59567355_A_C_b38	rs17834238	82925	96	120	0.408163	6.42584e-09	0.49183	0.0787616	5.04822e-05	9.03615e-16	3.90454e-12	L3HYPDH
chr14_59616597_T_C_b38	rs12890142	132167	107	139	0.472789	3.44837e-08	0.461081	0.0782418	5.04822e-05	9.03615e-16	3.90454e-12	L3HYPDH
chr14_73505585_A_G_b38	rs8014023	-31529	103	147	0.5	1.96296e-11	-0.56989	0.0770609	5.87986e-05	1.96296e-11	6.52346e-08	ACOT1
chr14_73505831_T_C_b38	rs2041073	-31283	103	147	0.5	1.96296e-11	-0.56989	0.0770609	5.87986e-05	1.96296e-11	6.52346e-08	ACOT1
chr14_73507827_T_C_b38	rs11159021	-29287	78	96	0.326531	2.00212e-08	-0.518183	0.0862506	5.87986e-05	1.96296e-11	6.52346e-08	ACOT1
chr14_73526314_A_G_b38	rs35417585	-10800	64	72	0.244898	8.45139e-10	0.665969	0.100041	5.87986e-05	1.96296e-11	6.52346e-08	ACOT1
chr14_73528024_C_A_b38	rs36059280	-9090	63	71	0.241497	1.2113e-09	0.660678	0.100336	5.87986e-05	1.96296e-11	6.52346e-08	ACOT1
chr14_73561413_T_G_b38	rs7151745	24299	55	62	0.210884	5.70524e-10	0.691628	0.102683	5.87986e-05	1.96296e-11	6.52346e-08	ACOT1
chr14_73563323_A_G_b38	rs4417498	26209	61	70	0.238095	1.68934e-10	0.675571	0.0968331	5.87986e-05	1.96296e-11	6.52346e-08	ACOT1
chr14_73564788_C_A_b38	rs9788526	27674	53	61	0.207483	1.71238e-09	0.661198	0.101492	5.87986e-05	1.96296e-11	6.52346e-08	ACOT1
chr14_73565418_C_T_b38	rs58231493	28304	82	108	0.367347	2.35108e-09	-0.533771	0.0827494	5.87986e-05	1.96296e-11	6.52346e-08	ACOT1
chr14_73566890_A_G_b38	rs11626972	29776	82	108	0.367347	2.35108e-09	-0.533771	0.0827494	5.87986e-05	1.96296e-11	6.52346e-08	ACOT1
chr14_73567486_T_G_b38	rs8018231	30372	78	95	0.323129	7.81872e-10	0.595646	0.0892675	5.87986e-05	1.96296e-11	6.52346e-08	ACOT1
chr14_73568967_A_G_b38	rs11545737	31853	54	62	0.210884	9.5085e-10	0.66549	0.100325	5.87986e-05	1.96296e-11	6.52346e-08	ACOT1
chr14_73569970_G_GC_b38	rs34765603	32856	74	87	0.3	2.91343e-10	0.633272	0.0921911	5.87986e-05	1.96296e-11	6.52346e-08	ACOT1
chr14_73571026_C_T_b38	rs71429008	33912	54	62	0.210884	9.5085e-10	0.66549	0.100325	5.87986e-05	1.96296e-11	6.52346e-08	ACOT1
chr14_73571367_G_A_b38	rs12433922	34253	79	94	0.319728	1.25452e-10	0.636943	0.090538	5.87986e-05	1.96296e-11	6.52346e-08	ACOT1
chr14_73831493_G_A_b38	rs8006528	-20351	20	20	0.0680272	1.40073e-08	-0.551259	0.0906268	7.19036e-05	1.2205e-11	4.2114e-08	PTGR2
chr14_73839420_A_G_b38	rs9944160	-12424	39	41	0.139456	5.41641e-09	-0.410263	0.0653311	7.19036e-05	1.2205e-11	4.2114e-08	PTGR2
chr14_73846580_G_C_b38	rs8011791	-5264	44	48	0.163265	7.94263e-11	-0.417176	0.0585553	7.19036e-05	1.2205e-11	4.2114e-08	PTGR2
chr14_73847670_G_C_b38	rs4903151	-4174	40	42	0.142857	4.59335e-09	-0.412726	0.0653705	7.19036e-05	1.2205e-11	4.2114e-08	PTGR2
chr14_73852011_A_G_b38	rs8020267	167	28	29	0.0986395	1.2205e-11	-0.527193	0.0704182	7.19036e-05	1.2205e-11	4.2114e-08	PTGR2
chr14_73852083_C_G_b38	rs8020523	239	40	43	0.146259	2.67057e-08	-0.383039	0.064407	7.19036e-05	1.2205e-11	4.2114e-08	PTGR2
chr14_73858260_C_T_b38	rs2007139	6416	42	45	0.153061	1.27465e-09	-0.420377	0.0639417	7.19036e-05	1.2205e-11	4.2114e-08	PTGR2
chr14_73892791_T_C_b38	rs8013446	40947	42	44	0.14966	1.10245e-09	-0.436591	0.066114	7.19036e-05	1.2205e-11	4.2114e-08	PTGR2
chr14_73894899_G_A_b38	rs4903153	43055	44	47	0.159864	6.66056e-11	-0.43177	0.0603132	7.19036e-05	1.2205e-11	4.2114e-08	PTGR2
chr14_73902217_T_C_b38	rs12590001	50373	40	42	0.142857	2.70877e-08	-0.395671	0.0665647	7.19036e-05	1.2205e-11	4.2114e-08	PTGR2
chr14_73906159_T_C_b38	rs1963798	54315	42	44	0.14966	1.10245e-09	-0.436591	0.066114	7.19036e-05	1.2205e-11	4.2114e-08	PTGR2
chr14_73911432_A_T_b38	rs727523	59588	44	47	0.159864	6.66056e-11	-0.43177	0.0603132	7.19036e-05	1.2205e-11	4.2114e-08	PTGR2
chr14_73912281_C_T_b38	rs11159045	60437	40	41	0.139456	4.1895e-09	-0.428354	0.0676435	7.19036e-05	1.2205e-11	4.2114e-08	PTGR2
chr14_73920747_A_T_b38	rs2302120	68903	51	54	0.183673	1.18974e-08	-0.363398	0.0594096	7.19036e-05	1.2205e-11	4.2114e-08	PTGR2
chr14_73932588_G_A_b38	rs2336547	80744	44	47	0.159864	6.66056e-11	-0.43177	0.0603132	7.19036e-05	1.2205e-11	4.2114e-08	PTGR2
chr14_73941915_G_A_b38	rs2005782	90071	44	47	0.159864	6.66056e-11	-0.43177	0.0603132	7.19036e-05	1.2205e-11	4.2114e-08	PTGR2
chr14_73942171_C_T_b38	rs758242	90327	44	47	0.159864	6.66056e-11	-0.43177	0.0603132	7.19036e-05	1.2205e-11	4.2114e-08	PTGR2
chr14_73952488_C_G_b38	rs10459544	100644	43	45	0.153061	2.22279e-09	-0.435526	0.0673995	7.19036e-05	1.2205e-11	4.2114e-08	PTGR2
chr14_73954509_C_G_b38	rs2079632	102665	39	40	0.136054	2.20895e-09	-0.437053	0.0676226	7.19036e-05	1.2205e-11	4.2114e-08	PTGR2
chr14_73961583_A_G_b38	rs7141392	109739	40	41	0.139456	4.1895e-09	-0.428354	0.0676435	7.19036e-05	1.2205e-11	4.2114e-08	PTGR2
chr14_73984468_T_C_b38	rs4903163	132624	41	42	0.142857	1.15701e-08	-0.419826	0.0685697	7.19036e-05	1.2205e-11	4.2114e-08	PTGR2
chr14_73989008_C_G_b38	rs10131935	137164	40	41	0.139456	4.1895e-09	-0.428354	0.0676435	7.19036e-05	1.2205e-11	4.2114e-08	PTGR2
chr14_73995510_A_G_b38	rs8016802	143666	41	42	0.142857	1.15701e-08	-0.419826	0.0685697	7.19036e-05	1.2205e-11	4.2114e-08	PTGR2
chr14_74003361_A_G_b38	rs2108712	151517	41	42	0.142857	1.15701e-08	-0.419826	0.0685697	7.19036e-05	1.2205e-11	4.2114e-08	PTGR2
chr14_74085345_T_C_b38	rs1476748	233501	28	29	0.0986395	1.2205e-11	-0.527193	0.0704182	7.19036e-05	1.2205e-11	4.2114e-08	PTGR2
chr14_74216290_AT_A_b38	rs66976352	364446	44	48	0.163265	3.42893e-08	0.366618	0.0621995	7.19036e-05	1.2205e-11	4.2114e-08	PTGR2
chr14_74218073_T_C_b38	rs72728145	366229	42	46	0.156463	1.66316e-08	0.367753	0.0608177	7.19036e-05	1.2205e-11	4.2114e-08	PTGR2
chr14_74218759_G_A_b38	rs72728148	366915	43	47	0.159864	3.21989e-08	0.357603	0.0605331	7.19036e-05	1.2205e-11	4.2114e-08	PTGR2
chr15_75336500_C_G_b38	rs3809547	-31654	59	67	0.227891	8.34102e-09	-0.367044	0.0592905	9.20913e-05	5.41913e-10	1.03345e-06	MAN2C1
chr15_75342258_G_A_b38	rs11072542	-25896	59	67	0.227891	8.34102e-09	-0.367044	0.0592905	9.20913e-05	5.41913e-10	1.03345e-06	MAN2C1
chr15_75342418_G_A_b38	rs10775209	-25736	59	67	0.227891	8.34102e-09	-0.367044	0.0592905	9.20913e-05	5.41913e-10	1.03345e-06	MAN2C1
chr15_75343796_A_G_b38	rs7402293	-24358	58	65	0.221088	6.24102e-09	-0.375104	0.0600112	9.20913e-05	5.41913e-10	1.03345e-06	MAN2C1
chr15_75345055_C_G_b38	rs7402844	-23099	59	67	0.227891	8.34102e-09	-0.367044	0.0592905	9.20913e-05	5.41913e-10	1.03345e-06	MAN2C1
chr15_75353009_T_C_b38	rs5745920	-15145	59	67	0.227891	8.34102e-09	-0.367044	0.0592905	9.20913e-05	5.41913e-10	1.03345e-06	MAN2C1
chr15_75355623_G_C_b38	rs4462560	-12531	63	72	0.244898	9.03344e-10	-0.37835	0.0569493	9.20913e-05	5.41913e-10	1.03345e-06	MAN2C1
chr15_75358681_C_CCCACATGCTGCCCAGCCCATA_b38	rs149997575	-9473	60	68	0.231293	5.41913e-10	-0.388848	0.0576426	9.20913e-05	5.41913e-10	1.03345e-06	MAN2C1
chr15_75374205_A_T_b38	rs10220738	6051	62	70	0.238095	2.2939e-09	-0.375282	0.0581341	9.20913e-05	5.41913e-10	1.03345e-06	MAN2C1
chr15_75388560_GT_G_b38	rs34234957	20406	62	71	0.241497	1.96748e-09	0.374565	0.0577443	9.20913e-05	5.41913e-10	1.03345e-06	MAN2C1
chr15_75388659_C_G_b38	rs4368141	20505	61	69	0.234694	1.42122e-09	0.380628	0.0580896	9.20913e-05	5.41913e-10	1.03345e-06	MAN2C1
chr15_75390172_A_G_b38	rs7166737	22018	64	73	0.248299	2.08549e-09	0.372036	0.0574591	9.20913e-05	5.41913e-10	1.03345e-06	MAN2C1
chr15_75391744_A_G_b38	rs8028277	23590	64	73	0.248299	2.08549e-09	0.372036	0.0574591	9.20913e-05	5.41913e-10	1.03345e-06	MAN2C1
chr15_75399962_A_C_b38	rs4886699	31808	64	73	0.248299	2.08549e-09	0.372036	0.0574591	9.20913e-05	5.41913e-10	1.03345e-06	MAN2C1
chr15_75401294_G_C_b38	rs11631052	33140	63	72	0.244898	3.10016e-09	0.369562	0.0577972	9.20913e-05	5.41913e-10	1.03345e-06	MAN2C1
chr15_75402194_C_T_b38	rs7175852	34040	63	72	0.244898	3.10016e-09	0.369562	0.0577972	9.20913e-05	5.41913e-10	1.03345e-06	MAN2C1
chr15_75402337_C_T_b38	rs4243033	34183	63	72	0.244898	3.10016e-09	0.369562	0.0577972	9.20913e-05	5.41913e-10	1.03345e-06	MAN2C1
chr15_75407850_G_A_b38	rs8029394	39696	60	68	0.231293	2.10347e-09	0.378361	0.0584517	9.20913e-05	5.41913e-10	1.03345e-06	MAN2C1
chr15_75409625_G_A_b38	rs4886700	41471	62	71	0.241497	1.96748e-09	0.374565	0.0577443	9.20913e-05	5.41913e-10	1.03345e-06	MAN2C1
chr15_75413955_C_G_b38	rs4564532	45801	64	73	0.248299	2.08549e-09	0.372036	0.0574591	9.20913e-05	5.41913e-10	1.03345e-06	MAN2C1
chr15_75435454_T_C_b38	rs4297648	67300	64	73	0.248299	2.08549e-09	0.372036	0.0574591	9.20913e-05	5.41913e-10	1.03345e-06	MAN2C1
chr15_75436190_C_G_b38	rs4486847	68036	64	73	0.248299	2.08549e-09	0.372036	0.0574591	9.20913e-05	5.41913e-10	1.03345e-06	MAN2C1
chr15_75438025_C_T_b38	rs4886703	69871	63	72	0.244898	1.31883e-09	0.376976	0.0574002	9.20913e-05	5.41913e-10	1.03345e-06	MAN2C1
chr15_75439886_C_T_b38	rs4886443	71732	63	72	0.244898	2.60467e-09	0.370531	0.0576289	9.20913e-05	5.41913e-10	1.03345e-06	MAN2C1
chr15_75444946_T_C_b38	rs7171507	76792	62	70	0.238095	2.2939e-09	0.375282	0.0581341	9.20913e-05	5.41913e-10	1.03345e-06	MAN2C1
chr15_75447483_C_T_b38	rs4451914	79329	64	73	0.248299	1.3785e-08	0.357356	0.0587169	9.20913e-05	5.41913e-10	1.03345e-06	MAN2C1
chr15_75449754_A_C_b38	rs8038760	81600	64	73	0.248299	2.60712e-08	0.350595	0.0589014	9.20913e-05	5.41913e-10	1.03345e-06	MAN2C1
chr15_75450661_G_A_b38	rs11637068	82507	63	71	0.241497	2.32699e-08	0.35533	0.0594573	9.20913e-05	5.41913e-10	1.03345e-06	MAN2C1
chr15_75458628_G_A_b38	rs4243034	90474	63	72	0.244898	3.30584e-08	0.349841	0.0592752	9.20913e-05	5.41913e-10	1.03345e-06	MAN2C1
chr15_75463126_C_T_b38	rs4886707	94972	62	70	0.238095	2.94297e-08	0.354682	0.0598456	9.20913e-05	5.41913e-10	1.03345e-06	MAN2C1
chr15_75463310_A_G_b38	rs4545784	95156	62	70	0.238095	2.94297e-08	0.354682	0.0598456	9.20913e-05	5.41913e-10	1.03345e-06	MAN2C1
chr15_75470267_C_T_b38	rs4886708	102113	63	72	0.244898	2.80818e-09	0.370651	0.0577853	9.20913e-05	5.41913e-10	1.03345e-06	MAN2C1
chr15_75472002_G_A_b38	rs8034317	103848	63	72	0.244898	2.80818e-09	0.370651	0.0577853	9.20913e-05	5.41913e-10	1.03345e-06	MAN2C1
chr15_75474331_C_A_b38	rs11634863	106177	61	69	0.234694	3.04807e-09	0.374142	0.0584819	9.20913e-05	5.41913e-10	1.03345e-06	MAN2C1
chr15_75475956_T_C_b38	rs28432989	107802	64	73	0.248299	5.36654e-09	0.364933	0.0580949	9.20913e-05	5.41913e-10	1.03345e-06	MAN2C1
chr15_75476338_C_T_b38	rs28737338	108184	63	72	0.244898	2.80818e-09	0.370651	0.0577853	9.20913e-05	5.41913e-10	1.03345e-06	MAN2C1
chr15_75478180_G_T_b38	rs4886446	110026	63	72	0.246575	5.67488e-09	0.364798	0.05818	9.20913e-05	5.41913e-10	1.03345e-06	MAN2C1
chr15_75482018_G_C_b38	rs374609409	113864	62	70	0.238095	9.29975e-09	0.368496	0.0597428	9.20913e-05	5.41913e-10	1.03345e-06	MAN2C1
chr15_75490710_T_C_b38	rs12708518	122556	63	72	0.244898	2.80818e-09	0.370651	0.0577853	9.20913e-05	5.41913e-10	1.03345e-06	MAN2C1
[truncated: 3,746 more rows]

## Sheet: Cortex cis-eQTL
variant_id	SNP	tss_distance	ma_samples	ma_count	maf	pval_nominal	slope	slope_se	pval_nominal_threshold	min_pval_nominal	pval_beta	Gene Name
[truncated: 8,744 more rows]

[truncated: 11 more sheets: Frontal cortex cis-eQTL, Cerebellar hemisphere cis-eQTL, Cerebellum cis-eQTL, Caudate basal ganglia cis-eQTL, Putamen basal ganglia cis-eQTL, Nucleus accumbens cis-eQTL, Amygdala cis-eQTL, Hippocampus cis-eQTL, Hypothalamus cis-eQTL, Spinal cord cervical cis-eQTL, Substantia nigra cis-eQTL]
