# Supplementary material for: Multi-omics integrative analysis reveals novel genetic loci and candidate genes for ischemic stroke
Source: Mol Ther Nucleic Acids. 2025 Jul 17;36(3):102633. doi: 10.1016/j.omtn.2025.102633 (PMC12328896; doi:10.1016/j.omtn.2025.102633)
Supplement: Table S4. MR_SMR_Colocalization result [file mmc5.xlsx]

## Sheet: Sheet1
Table S4. MR_SMR_Colocalization result
exposure	id.exposure	id.outcome	outcome	method	nsnp	b	se	F-statistics	pval	fdr	probeID	ProbeChr	Probe_bp	topSNP	topSNP_chr	topSNP_bp	A1	A2	Freq	b_GWAS	se_GWAS	p_GWAS	b_eQTL	se_eQTL	p_eQTL	b_SMR	se_SMR	p_SMR	p_HEIDI	nsnp_HEIDI	FDR	nsnps	PP.H0.abf	PP.H1.abf	PP.H2.abf	PP.H3.abf	PP.H4.abf	snp	V.df1	z.df1	r.df1	lABF.df1	V.df2	z.df2	r.df2	lABF.df2	internal.sum.lABF	SNP.PP.H4	Brain
C15orf40	C15orf40	Ischemic stroke	outcome	Inverse variance weighted	35	-0.194976	0.0114332	290.825	3.28637e-65	2.80437e-63	ENSG00000169609	15	83657193	rs6603044	15	83683811	T	C	0.425447	-0.0205	0.0051	5.395e-05	-0.08949	0.00939903	1.71201e-21	0.229076	0.0618602	0.00021296	0.46127	8	0.010861	35	7.7539e-17	1.33063e-16	0.2994	0.513606	0.186993	rs4842843	2.5e-05	3.88	0.999375	3.83331	0.000101562	10.5082	0.791976	42.9412	46.7745	0.85431	pQTL
CPNE1	CPNE1	Ischemic stroke	outcome	Inverse variance weighted	51	0.0376266	0.00445314	71.3934	2.9265e-17	4.40696e-16	ENSG00000214078	20	34213953	rs11696527	20	34245379	G	A	0.101392	0.0199	0.0081	0.01431	-0.4617	0.0329814	1.58502e-44	-0.0431016	0.017812	0.0155287	0.081719	9	0.0989957	43	1.66348e-24	4.11687e-27	0.917666	0.00219094	0.0801428	rs11696527	6.561e-05	-2.45679	0.998362	-0.194306	0.00108777	-13.9988	0.649529	63.1187	62.9244	0.441438	pQTL
ERAP2	ERAP2	Ischemic stroke	outcome	Inverse variance weighted	50	0.0253147	0.00173304	213.366	2.53187e-48	1.6204e-46	ENSG00000164308	5	96211643	rs7716222	5	96293006	A	C	0.415507	-0.0118	0.0047	0.01323	0.445	0.0375959	2.531e-32	-0.0265169	0.0107968	0.0140494	0.0112807	11	0.0989957	38	3.02439e-22	9.99895e-25	0.929297	0.00300466	0.0676981	rs1363974	2.209e-05	2.89362	0.999448	0.433168	0.00140393	11.8231	0.824362	56.7474	57.1806	0.304279	pQTL
HSD17B12	HSD17B12	Ischemic stroke	outcome	Inverse variance weighted	51	0.314699	0.00944866	1109.31	3.13691e-243	8.03048e-241	ENSG00000149084	11	43577986	rs1061810	11	43877934	A	C	0.303181	0.0224	0.006	0.0001675	-0.1007	0.00994571	4.28102e-24	-0.222443	0.0635043	0.000460392	0.103323	8	0.01174	21	7.74252e-17	6.11689e-15	0.002348	0.184688	0.812964	rs7131110	2.809e-05	5.43396	0.999298	11.1227	9.85179e-05	-9.61451	0.799863	36.1648	47.2875	0.327715	pQTL
LYRM9	LYRM9	Ischemic stroke	outcome	Inverse variance weighted	18	0.0975717	0.00831601	137.663	8.63543e-32	3.1581e-30	ENSG00000232859	17	26205340	rs16966724	17	26262851	C	A	0.235586	0.0155	0.0054	0.004004	-0.1951	0.0180271	2.69102e-27	-0.0794464	0.028635	0.00552954	0.0447659	4	0.0564013	18	7.95518e-26	5.00488e-26	0.0420274	0.0255085	0.932464	rs4796222	2.809e-05	4.30189	0.999298	5.61566	0.000297825	-12.748	0.780067	62.6278	68.2434	0.370473	pQTL
SFXN4	SFXN4	Ischemic stroke	outcome	Inverse variance weighted	21	-0.213183	0.0289531	54.2142	1.79785e-13	1.9177e-12	ENSG00000183605	10	120900279	rs10749291	10	120920588	C	T	0.437376	-0.0142	0.0048	0.003215	-0.07687	0.00733434	1.05799e-25	0.184727	0.0648829	0.00441208	0.0055923	11	0.0564013	21	1.85974e-16	2.49611e-16	0.395649	0.530959	0.0733918	rs10749291	2.304e-05	2.95833	0.999424	0.64336	5.37925e-05	-10.4808	0.825707	44.4776	45.121	0.999046	pQTL
SNX32	SNX32	Ischemic stroke	outcome	Inverse variance weighted	30	-0.0794306	0.00893785	78.9786	6.27856e-19	1.07154e-17	ENSG00000172803	11	65601112	rs2231884	11	65656564	T	C	0.164016	0.0168	0.006	0.005255	0.1595	0.0154114	4.20799e-25	0.105329	0.0389699	0.00687518	0.167841	9	0.0584391	29	8.10976e-14	8.95139e-17	0.89239	0.000878269	0.106732	rs2231884	3.6e-05	2.8	0.999101	0.409467	0.000237511	10.3495	0.738033	38.8563	39.2657	0.858228	pQTL
C15orf40	C15orf40	Ischemic stroke	outcome	Inverse variance weighted	254	0.0191105	0.000746931	654.614	2.21646e-144	1.15256e-142	ENSG00000169609	15	83657193	rs1037403	15	83664191	G	C	0.481113	-0.0185	0.0047	8.832e-05	-0.794987	0.0713947	8.46508e-29	0.0232708	0.00627055	0.000206337	0.217622	20	0.00536477	70	4.16087e-29	7.1555e-29	0.177383	0.304529	0.518088	rs1037403	2.209e-05	3.93617	0.999448	3.99141	0.00309358	-14.2932	0.708065	71.7115	75.7029	0.605548	frontal
CPNE1	CPNE1	Ischemic stroke	outcome	Inverse variance weighted	532	-0.0104814	0.000657137	254.406	2.84391e-57	5.68782e-56	ENSG00000214078	20	34213953	rs6058374	20	34525838	C	G	0.10338	0.0178	0.0082	0.0295	-1.02387	0.0890239	1.30299e-30	-0.017385	0.00815023	0.0329189	0.00027349	20	0.190198	193	7.88915e-25	9.10627e-27	0.911136	0.0104386	0.0784256	rs113203744	9.025e-05	-2.96842	0.997749	1.34769	0.00464186	-15.0279	0.546877	61.3571	62.7048	0.171761	frontal
ERAP2	ERAP2	Ischemic stroke	outcome	Inverse variance weighted	278	-0.0119985	0.000325689	1357.21	4.17462e-297	1.0854e-294	ENSG00000164308	5	96211643	rs2927608	5	96252432	A	G	0.426441	-0.011	0.0047	0.01985	1.05762	0.0680676	1.92517e-54	-0.0104007	0.00449407	0.0206503	0.00252153	20	0.134227	272	5.21637e-109	1.62233e-110	0.9369	0.0291043	0.033996	rs2927608	2.209e-05	-2.34043	0.999448	-1.01375	0.00165271	26.0155	0.765956	258.475	257.461	1	frontal
HSD17B12	HSD17B12	Ischemic stroke	outcome	Inverse variance weighted	122	-0.0448452	0.00184694	589.556	3.12894e-130	1.35588e-128	ENSG00000149084	11	43577986	rs57635800	11	43878485	A	G	0.303181	0.026	0.0054	1.305e-06	-0.616647	0.0584871	5.4546e-26	-0.0421635	0.00962696	1.18825e-05	0.102345	7	0.000617887	73	3.06726e-24	1.07812e-21	0.000797243	0.279505	0.719698	rs6485474	2.809e-05	-5.56604	0.999298	11.8486	0.00224937	12.9206	0.634921	52.4939	64.3424	0.374252	frontal
LYRM9	LYRM9	Ischemic stroke	outcome	Inverse variance weighted	57	-0.0325273	0.00321781	102.182	5.06528e-24	4.11554e-23	ENSG00000232859	17	26205340	rs35410059	17	26258447	A	G	0.228628	0.0193	0.0054	0.0003802	-0.520351	0.0724576	6.89747e-13	-0.0370903	0.0115918	0.00137565	0.221797	3	0.020899	59	1.04137e-20	1.16693e-19	0.0166948	0.18628	0.797025	rs1986311	2.809e-05	5.22642	0.999298	10.0172	0.00252553	12.0558	0.652394	46.8822	56.8994	0.671781	frontal
SFXN4	SFXN4	Ischemic stroke	outcome	Inverse variance weighted	64	-0.0118321	0.00212946	30.8735	2.75405e-08	1.02293e-07	ENSG00000183605	10	120900279	rs10749291	10	120920588	C	T	0.437376	-0.0142	0.0048	0.003215	0.904581	0.0702606	6.25229e-38	-0.0156979	0.00544461	0.0039366	0.00596067	14	0.0292433	65	9.76295e-53	6.56966e-53	0.536765	0.361096	0.102139	rs10749291	2.304e-05	2.95833	0.999424	0.64336	0.0024966	18.1039	0.787924	128.347	128.99	1	frontal
SNX32	SNX32	Ischemic stroke	outcome	Inverse variance weighted	57	0.0122513	0.00192421	40.5374	1.92889e-10	8.64673e-10	ENSG00000172803	11	65601112	rs17854357	11	65601560	C	G	0.161034	0.0234	0.0073	0.001268	0.814441	0.0865569	4.99385e-21	0.0287314	0.00946905	0.00241143	0.000155794	7	0.020899	58	1.99327e-12	7.43169e-15	0.762638	0.00260866	0.234753	rs77779142	5.184e-05	3.31944	0.998706	2.17734	0.00527674	11.2118	0.548879	34.1005	36.2778	0.483298	frontal
C15orf40	C15orf40	Ischemic stroke	outcome	Inverse variance weighted	244	0.020925	0.000823835	645.135	2.55347e-142	1.1065e-140	ENSG00000169609	15	83657193	rs1037403	15	83664191	G	C	0.481113	-0.0185	0.0047	8.832e-05	-0.774917	0.069203	4.18245e-29	0.0238735	0.00642897	0.000204469	0.210707	20	0.00834772	72	9.37033e-28	1.60974e-27	0.138021	0.236482	0.625496	rs1037403	2.209e-05	3.93617	0.999448	3.99141	0.00318472	-13.7316	0.740969	69.1816	73.173	0.899807	cortex
CPNE1	CPNE1	Ischemic stroke	outcome	Inverse variance weighted	493	-0.0108463	0.000638836	288.26	1.19034e-64	2.57908e-63	ENSG00000214078	20	34213953	rs6060643	20	34449851	T	C	0.107356	0.0172	0.008	0.03227	-1.09799	0.0932086	4.95414e-32	-0.015665	0.0074064	0.0344248	0.0021485	20	0.195074	164	4.54981e-25	5.20023e-27	0.90977	0.0103184	0.0799118	rs113203744	9.025e-05	-2.96842	0.997749	1.34769	0.00551765	-14.7816	0.571249	61.9842	63.3319	0.182005	cortex
ERAP2	ERAP2	Ischemic stroke	outcome	Inverse variance weighted	270	-0.0117527	0.000326146	1298.53	2.35608e-284	2.04194e-282	ENSG00000164308	5	96211643	rs2927608	5	96252432	A	G	0.426441	-0.011	0.0047	0.01985	1.06988	0.0627026	2.8093e-65	-0.0102815	0.00443415	0.0204105	0.0104937	20	0.130117	264	3.72669e-133	1.15069e-134	0.937096	0.0289006	0.0340032	rs2927608	2.209e-05	-2.34043	0.999448	-1.01375	0.00142586	28.3333	0.78438	314.074	313.06	1	cortex
HSD17B12	HSD17B12	Ischemic stroke	outcome	Inverse variance weighted	232	-0.0413763	0.000991546	1741.32	0	0	ENSG00000149084	11	43577986	rs1061810	11	43877934	A	C	0.303181	0.0224	0.006	0.0001675	-0.715412	0.0541548	7.63249e-40	-0.0313106	0.00871525	0.000327362	0.0712701	20	0.00834772	111	5.49447e-47	1.98917e-44	0.00232822	0.842735	0.154937	rs6485474	2.809e-05	-5.56604	0.999298	11.8486	0.00170272	17.1438	0.700371	102.321	114.169	0.135782	cortex
LYRM9	LYRM9	Ischemic stroke	outcome	Inverse variance weighted	58	-0.032212	0.00328144	96.3622	9.56762e-23	6.21896e-22	ENSG00000232859	17	26205340	rs35106758	17	26263783	A	C	0.21173	0.0189	0.0056	0.0006609	-0.572647	0.068335	5.29313e-17	-0.0330046	0.0105425	0.00174428	0.164574	4	0.0188536	60	2.87136e-23	3.21761e-22	0.0356106	0.398482	0.565907	rs3751972	2.809e-05	-4.16981	0.999298	5.0566	0.00240868	13.0568	0.684448	57.7661	62.8227	0.974767	cortex
SFXN4	SFXN4	Ischemic stroke	outcome	Inverse variance weighted	51	-0.00948777	0.00168728	31.6196	1.87531e-08	6.86733e-08	ENSG00000183605	10	120900279	rs10749291	10	120920588	C	T	0.437376	-0.0142	0.0048	0.003215	1.04359	0.0713761	2.06334e-48	-0.0136069	0.00469271	0.00373668	0.00422337	12	0.0272244	52	1.37434e-74	5.92853e-75	0.616724	0.265922	0.117354	rs10749291	2.304e-05	2.95833	0.999424	0.64336	0.00247576	20.9737	0.816776	178.8	179.444	1	cortex
SNX32	SNX32	Ischemic stroke	outcome	Inverse variance weighted	136	-6.23256e-07	0.00142846	1.9037e-07	0.999652	0.999854	ENSG00000172803	11	65601112	rs17854357	11	65601560	C	G	0.161034	0.0234	0.0073	0.001268	1.06913	0.0746292	1.5076e-46	0.021887	0.00699682	0.00175923	5.99198e-05	20	0.0188536	113	1.19795e-61	5.20316e-64	0.728575	0.00289596	0.268529	rs17854357	5.329e-05	3.20548	0.99867	1.81961	0.00279263	20.2313	0.728696	148.478	150.297	0.836945	cortex
C15orf40	C15orf40	Ischemic stroke	outcome	Inverse variance weighted	224	0.0203966	0.00081684	623.508	1.29036e-137	6.70988e-136	ENSG00000169609	15	83657193	rs1037403	15	83664191	G	C	0.481113	-0.0185	0.0047	8.832e-05	-0.805675	0.0853971	3.93039e-21	0.0229621	0.00632098	0.000280489	0.127085	20	0.00701222	67	1.3219e-16	2.27156e-16	0.126575	0.216852	0.656574	rs1037403	2.209e-05	3.93617	0.999448	3.99141	0.00492621	-11.479	0.670771	43.6372	47.6286	0.974432	anterior
CPNE1	CPNE1	Ischemic stroke	outcome	Inverse variance weighted	484	-0.0120652	0.000640278	355.083	3.31366e-79	1.07694e-77	ENSG00000214078	20	34213953	rs146367992	20	34289650	A	T	0.101392	0.0185	0.0081	0.02231	-0.978901	0.105718	2.05347e-20	-0.0188987	0.00852259	0.0265897	0.0135295	20	0.132948	232	3.82975e-09	6.02117e-11	0.90185	0.0140949	0.084055	rs113014094	7.744e-05	-3	0.998068	1.36677	0.00786939	-11.0154	0.406683	24.4121	25.7789	0.0714873	anterior
ERAP2	ERAP2	Ischemic stroke	outcome	Inverse variance weighted	254	-0.0118547	0.000325382	1327.37	1.27262e-290	3.30881e-288	ENSG00000164308	5	96211643	rs2927608	5	96252432	A	G	0.426441	-0.011	0.0047	0.01985	1.0647	0.0720076	1.80544e-49	-0.0103315	0.00446935	0.0207972	0.00691262	20	0.11554	264	5.69619e-93	1.76733e-94	0.936965	0.0290367	0.0339984	rs2927608	2.209e-05	-2.34043	0.999448	-1.01375	0.00184389	24.7948	0.722818	221.546	220.532	1	anterior
HSD17B12	HSD17B12	Ischemic stroke	outcome	Inverse variance weighted	82	-0.0405662	0.00205792	388.575	1.69113e-86	6.28134e-85	ENSG00000149084	11	43577986	rs57635800	11	43878485	A	G	0.303181	0.026	0.0054	1.305e-06	-0.641726	0.0696803	3.27426e-20	-0.0405157	0.00949541	1.98231e-05	0.220592	4	0.000991153	73	6.83426e-17	2.40219e-14	0.000247489	0.0860769	0.913676	rs10400343	2.704e-05	-5.73077	0.999324	12.7598	0.00342828	10.7633	0.590461	33.756	46.5158	0.118969	anterior
LYRM9	LYRM9	Ischemic stroke	outcome	Inverse variance weighted	37	-0.0449349	0.00436354	106.045	7.20921e-25	7.80998e-24	ENSG00000232859	17	26205340	rs55820404	17	26261503	G	A	0.234592	0.0158	0.0054	0.003303	-0.384292	0.0638091	1.7172e-09	-0.0411146	0.0156224	0.00849404	0.461951	3	0.0707837	38	1.53057e-07	4.45371e-07	0.0707871	0.205255	0.723957	rs1986311	2.809e-05	5.22642	0.999298	10.0172	0.00261964	7.52053	0.564258	15.5414	25.5586	0.26613	anterior
SFXN4	SFXN4	Ischemic stroke	outcome	Inverse variance weighted	47	-0.0100564	0.00188647	28.4172	9.77931e-08	3.63231e-07	ENSG00000183605	10	120900279	rs10749291	10	120920588	C	T	0.437376	-0.0142	0.0048	0.003215	0.901026	0.0776372	3.85964e-31	-0.0157598	0.00549761	0.00414821	0.00503473	11	0.0414821	48	1.19614e-35	5.1424e-36	0.617293	0.265266	0.117441	rs10749291	2.304e-05	2.95833	0.999424	0.64336	0.00328017	15.7322	0.725536	89.1391	89.7825	0.999992	anterior
SNX32	SNX32	Ischemic stroke	outcome	Inverse variance weighted	57	0.0131563	0.00204811	41.2632	1.3305e-10	6.52698e-10	ENSG00000172803	11	65601112	rs58568715	11	65662985	G	A	0.163022	0.017	0.0069	0.01333	0.760545	0.0818335	1.48854e-20	0.0223524	0.00938582	0.017242	0.0391436	6	0.11554	57	1.89438e-11	7.06061e-14	0.753938	0.00256653	0.243496	rs17854357	5.329e-05	3.20548	0.99867	1.81961	0.00457881	11.2395	0.518469	32.383	34.2026	0.555876	anterior
C15orf40	C15orf40	Ischemic stroke	outcome	Inverse variance weighted	205	0.0215049	0.000857926	628.31	1.16489e-138	4.97019e-137	ENSG00000169609	15	83657193	rs1037403	15	83664191	G	C	0.481113	-0.0185	0.0047	8.832e-05	-0.69815	0.0775092	2.11168e-19	0.0264986	0.00734681	0.000309976	0.120553	20	0.00774941	52	1.85024e-14	3.14336e-14	0.144697	0.245213	0.61009	rs1037403	2.209e-05	3.93617	0.999448	3.99141	0.00430559	-10.6398	0.691759	38.5668	42.5582	0.921788	hypothalamus
CPNE1	CPNE1	Ischemic stroke	outcome	Inverse variance weighted	516	-0.0107506	0.000711267	228.456	1.29468e-51	3.01306e-50	ENSG00000214078	20	34213953	rs6058374	20	34525838	C	G	0.10338	0.0178	0.0082	0.0295	-0.949188	0.0838966	1.12151e-29	-0.0187529	0.00879654	0.0330194	2.23043e-05	20	0.183441	192	7.94222e-22	4.82035e-24	0.938911	0.00564306	0.0554464	rs11700256	7.744e-05	-2.65909	0.998068	0.404018	0.00406374	-14.7528	0.498403	53.8926	54.2966	0.054547	hypothalamus
ERAP2	ERAP2	Ischemic stroke	outcome	Inverse variance weighted	247	-0.0120189	0.000321723	1395.61	1.8917e-305	2.42138e-303	ENSG00000164308	5	96211643	rs2927608	5	96252432	A	G	0.426441	-0.011	0.0047	0.01985	1.12722	0.0706318	2.46255e-57	-0.00975852	0.00421415	0.020577	0.00774981	16	0.128606	252	2.63751e-130	8.13399e-132	0.937129	0.0288668	0.0340044	rs2927608	2.209e-05	-2.34043	0.999448	-1.01375	0.00159222	28.2493	0.77254	307.512	306.498	1	hypothalamus
HSD17B12	HSD17B12	Ischemic stroke	outcome	Inverse variance weighted	142	-0.0432829	0.00152066	810.152	3.3492e-178	2.85798e-176	ENSG00000149084	11	43577986	rs57635800	11	43878485	A	G	0.303181	0.026	0.0054	1.305e-06	-0.636755	0.0630925	5.96903e-24	-0.040832	0.00939614	1.38885e-05	0.355458	8	0.000694427	73	2.25555e-21	7.92811e-19	0.00104083	0.36521	0.633749	rs6485474	2.809e-05	-5.56604	0.999298	11.8486	0.00268805	12.103	0.626388	45.3855	57.234	0.255719	hypothalamus
LYRM9	LYRM9	Ischemic stroke	outcome	Inverse variance weighted	27	-0.0569892	0.00632066	81.2943	1.94486e-19	1.34563e-18	ENSG00000232859	17	26205340	rs35410059	17	26258447	A	G	0.228628	0.0193	0.0054	0.0003802	-0.358606	0.0578987	5.87748e-10	-0.0538195	0.0173856	0.00196389	NA	NA	0.024366	28	1.82599e-07	5.31083e-07	0.0363538	0.104875	0.858771	rs1986311	2.809e-05	5.22642	0.999298	10.0172	0.00196832	7.4195	0.594702	15.9173	25.9345	0.389778	hypothalamus
SFXN4	SFXN4	Ischemic stroke	outcome	Inverse variance weighted	45	-0.0105949	0.00122244	75.1166	4.43721e-18	2.70459e-17	ENSG00000183605	10	120900279	rs10749291	10	120920588	C	T	0.437376	-0.0142	0.0048	0.003215	0.890593	0.075889	8.38648e-32	-0.0159444	0.00555828	0.00412303	0.0435608	10	0.0343586	46	2.73786e-37	1.49643e-39	0.836427	0.00441249	0.159161	rs10749291	2.304e-05	2.95833	0.999424	0.64336	0.00321899	15.6971	0.762494	93.2202	93.8636	1	hypothalamus
SNX32	SNX32	Ischemic stroke	outcome	Inverse variance weighted	64	0.0129101	0.00183531	49.481	2.00306e-12	9.32334e-12	ENSG00000172803	11	65601112	rs17854357	11	65601560	C	G	0.161034	0.0234	0.0073	0.001268	0.799968	0.0777512	7.91466e-25	0.0292512	0.00955798	0.00221047	0.00398503	6	0.024366	65	1.64027e-18	6.15642e-21	0.65912	0.00213513	0.338745	rs77779142	5.184e-05	3.31944	0.998706	2.17734	0.00389386	12.8198	0.596825	48.5893	50.7667	0.540425	hypothalamus
C15orf40	C15orf40	Ischemic stroke	outcome	Inverse variance weighted	218	0.0204403	0.000826996	610.896	7.14381e-135	3.09565e-133	ENSG00000169609	15	83657193	rs62010170	15	83709325	A	G	0.191849	-0.0178	0.0063	0.004925	-0.833336	0.109789	3.19133e-14	0.0213599	0.00806675	0.00809938	0.0871666	20	0.0516335	60	4.30253e-08	7.31824e-08	0.134737	0.228539	0.636724	rs6603042	3.136e-05	-5.125	0.999217	9.54658	0.00738063	-7.7554	0.6102	17.8795	27.4261	0.550541	hippocampus
CPNE1	CPNE1	Ischemic stroke	outcome	Inverse variance weighted	273	-0.0191301	0.000898635	453.175	1.46924e-100	4.24448e-99	ENSG00000214078	20	34213953	rs146367992	20	34289650	A	T	0.101392	0.0185	0.0081	0.02231	-0.893473	0.0910762	1.01791e-22	-0.0207057	0.0093082	0.0261175	0.00354504	14	0.133199	173	6.12201e-11	1.06613e-12	0.906014	0.0156997	0.0782859	rs113014094	7.744e-05	-3	0.998068	1.36677	0.00575057	-11.9371	0.402939	28.4502	29.817	0.0695934	hippocampus
ERAP2	ERAP2	Ischemic stroke	outcome	Inverse variance weighted	259	-0.0111079	0.000297416	1394.87	2.73052e-305	3.54968e-303	ENSG00000164308	5	96211643	rs2927608	5	96252432	A	G	0.426441	-0.011	0.0047	0.01985	1.14778	0.0746023	2.05381e-53	-0.00958372	0.00414197	0.0206783	0.00918109	17	0.117177	263	4.12559e-113	1.27993e-114	0.936967	0.0290346	0.0339985	rs2927608	2.209e-05	-2.34043	0.999448	-1.01375	0.00185339	26.6609	0.755833	267.92	266.906	1	hippocampus
HSD17B12	HSD17B12	Ischemic stroke	outcome	Inverse variance weighted	173	-0.0385936	0.00154883	620.905	4.75313e-137	2.47163e-135	ENSG00000149084	11	43577986	rs1061810	11	43877934	A	C	0.303181	0.0224	0.006	0.0001675	-0.657728	0.0544779	1.46151e-33	-0.0340566	0.00954849	0.000361499	0.0456502	13	0.00921822	98	1.5754e-38	5.53762e-36	0.00182721	0.641919	0.356254	rs6485474	2.809e-05	-5.56604	0.999298	11.8486	0.0016056	16.3533	0.644002	85.5965	97.445	0.92357	hippocampus
LYRM9	LYRM9	Ischemic stroke	outcome	Inverse variance weighted	31	-0.0828917	0.00340491	592.667	6.58961e-131	2.44757e-129	ENSG00000232859	17	26205340	rs6505523	17	26192713	C	T	0.569583	-0.0234	0.0049	1.798e-06	0.240238	0.0376681	1.79693e-10	-0.0974034	0.0254806	0.000132023	NA	NA	0.00673316	33	2.18941e-07	2.43676e-06	0.00415855	0.0453333	0.950506	rs1986311	2.809e-05	5.22642	0.999298	10.0172	0.00157749	7.61871	0.583871	16.507	26.5241	0.761461	hippocampus
SFXN4	SFXN4	Ischemic stroke	outcome	Inverse variance weighted	19	-0.0141459	0.00230461	37.676	8.35268e-10	3.61949e-09	ENSG00000183605	10	120900279	rs10749291	10	120920588	C	T	0.437376	-0.0142	0.0048	0.003215	0.830125	0.0787311	5.42626e-26	-0.0171059	0.00600555	0.00439476	0.046363	6	0.032019	20	1.35979e-24	1.74238e-27	0.839365	0.000915804	0.15972	rs10749291	2.304e-05	2.95833	0.999424	0.64336	0.003824	13.4241	0.717195	63.9899	64.6333	1	hippocampus
SNX32	SNX32	Ischemic stroke	outcome	Inverse variance weighted	29	0.02985	0.00577436	26.7228	2.34835e-07	8.48016e-07	ENSG00000172803	11	65601112	rs17854357	11	65601560	C	G	0.161034	0.0234	0.0073	0.001268	0.441078	0.0604977	3.08064e-13	0.0530518	0.0180793	0.00334202	0.0211259	4	0.0293294	30	8.34418e-05	3.03399e-07	0.761118	0.0025312	0.236268	rs17854357	5.329e-05	3.20548	0.99867	1.81961	0.00292287	8.1585	0.533723	17.3811	19.2007	0.77047	hippocampus
C15orf40	C15orf40	Ischemic stroke	outcome	Inverse variance weighted	200	0.0223605	0.000898942	618.729	1.41331e-136	6.89695e-135	ENSG00000169609	15	83657193	rs6603041	15	83670073	C	A	0.483101	-0.0176	0.0047	0.0001997	-0.679751	0.0913813	1.01739e-13	0.0258918	0.00774099	0.000823511	0.554129	18	0.0197643	48	3.43901e-09	5.83605e-09	0.00814324	0.0128402	0.979017	rs6603042	3.136e-05	-5.125	0.999217	9.54658	0.00631137	-8.46985	0.610044	21.4109	30.9575	0.977959	amygdala
CPNE1	CPNE1	Ischemic stroke	outcome	Inverse variance weighted	410	-0.013484	0.000818226	271.578	5.14113e-61	1.39382e-59	ENSG00000214078	20	34213953	rs8116836	20	34453362	A	T	0.111332	0.0084	0.0107	0.4313	-0.758178	0.101193	6.76099e-14	-0.0110792	0.01419	0.434936	0.0127183	15	0.726159	241	8.68136e-05	1.41224e-06	0.917086	0.0148507	0.0679754	rs2425140	5.184e-05	-3.08333	0.998706	1.42244	0.00610463	-8.06245	0.442526	14.0906	15.513	0.0697367	amygdala
ERAP2	ERAP2	Ischemic stroke	outcome	Inverse variance weighted	254	-0.0131096	0.000359195	1332.05	1.22557e-291	2.9904e-289	ENSG00000164308	5	96211643	rs2910686	5	96252589	C	T	0.426441	-0.0124	0.0047	0.008466	0.971011	0.0711398	2.03751e-42	-0.0127702	0.00492991	0.00958779	0.0070662	20	0.0657448	263	3.19496e-76	9.91208e-78	0.919812	0.0284846	0.0517036	rs2910686	2.209e-05	2.6383	0.999448	-0.272644	0.00179806	22.8993	0.697459	182.268	181.996	0.677237	amygdala
HSD17B12	HSD17B12	Ischemic stroke	outcome	Inverse variance weighted	115	-0.0372776	0.00155553	574.302	6.50996e-127	2.64738e-125	ENSG00000149084	11	43577986	rs57635800	11	43878485	A	G	0.303181	0.026	0.0054	1.305e-06	-0.712548	0.07896	1.81075e-19	-0.0364888	0.00858966	2.15698e-05	0.319889	5	0.00103535	76	4.18987e-17	9.4628e-15	0.000229742	0.0509383	0.948832	rs10400343	2.704e-05	-5.73077	0.999324	12.7598	0.00399974	11.0497	0.571336	34.4554	47.2151	0.141347	amygdala
LYRM9	LYRM9	Ischemic stroke	outcome	Inverse variance weighted	40	-0.0383739	0.00502904	58.2241	2.33893e-14	1.42675e-13	ENSG00000232859	17	26205340	rs55820404	17	26261503	G	A	0.234592	0.0158	0.0054	0.003303	-0.427358	0.0635225	1.72406e-11	-0.0369713	0.0137791	0.00729313	NA	NA	0.058345	41	2.42836e-09	7.08295e-09	0.00540243	0.0147778	0.97982	rs1986311	2.809e-05	5.22642	0.999298	10.0172	0.00245406	8.88055	0.544463	21.0762	31.0933	0.790375	amygdala
SFXN4	SFXN4	Ischemic stroke	outcome	Inverse variance weighted	60	-0.0123571	0.00233683	27.9629	1.23665e-07	5.29372e-07	ENSG00000183605	10	120900279	rs10749291	10	120920588	C	T	0.437376	-0.0142	0.0048	0.003215	0.80704	0.07973	4.4059e-24	-0.0175952	0.00619647	0.0045178	0.00940709	12	0.0433709	61	2.27475e-23	1.72369e-23	0.515341	0.390406	0.0942529	rs10749291	2.304e-05	2.95833	0.999424	0.64336	0.00370575	13.2574	0.69662	60.6216	61.265	0.976531	amygdala
SNX32	SNX32	Ischemic stroke	outcome	Inverse variance weighted	26	0.0193945	0.00433385	20.0267	7.63665e-06	2.7005e-05	ENSG00000172803	11	65601112	rs11227332	11	65623739	G	A	0.190855	0.0113	0.0065	0.08092	0.551856	0.0907442	1.19104e-09	0.0204764	0.0122502	0.0946217	0.146566	4	0.56773	27	0.0749426	0.000237566	0.848508	0.00261605	0.0736962	rs77779142	5.184e-05	3.31944	0.998706	2.17734	0.00873522	6.36194	0.398123	7.80302	9.98036	0.219633	amygdala
C15orf40	C15orf40	Ischemic stroke	outcome	Inverse variance weighted	235	0.0205696	0.000834843	607.073	4.84488e-134	2.09945e-132	ENSG00000169609	15	83657193	rs1037403	15	83664191	G	C	0.481113	-0.0185	0.0047	8.832e-05	-0.771707	0.0765723	6.90129e-24	0.0239728	0.00653843	0.000245941	0.0516574	20	0.012543	71	7.52937e-20	1.2935e-19	0.131194	0.22474	0.644066	rs1037403	2.209e-05	3.93617	0.999448	3.99141	0.00419949	-11.9084	0.729316	51.0589	55.0503	0.945958	nucleus
CPNE1	CPNE1	Ischemic stroke	outcome	Inverse variance weighted	492	-0.0148731	0.000903735	270.845	7.4241e-61	1.37876e-59	ENSG00000214078	20	34213953	rs6060643	20	34449851	T	C	0.107356	0.0172	0.008	0.03227	-0.769957	0.0698354	2.88509e-28	-0.0223389	0.0105859	0.0348368	0.000188651	20	0.197408	161	3.97283e-19	4.50062e-21	0.908714	0.0102133	0.0810725	rs113203744	9.025e-05	-2.96842	0.997749	1.34769	0.00326051	-13.4841	0.535861	48.3319	49.6796	0.184416	nucleus
ERAP2	ERAP2	Ischemic stroke	outcome	Inverse variance weighted	253	-0.0113385	0.000306409	1369.32	9.753e-300	8.4526e-298	ENSG00000164308	5	96211643	rs2927608	5	96252432	A	G	0.426441	-0.011	0.0047	0.01985	1.16631	0.0655458	7.89214e-71	-0.00943146	0.00406451	0.0203171	0.00188512	18	0.129522	257	6.83475e-168	2.10893e-169	0.937115	0.0288816	0.0340038	rs2927608	2.209e-05	-2.34043	0.999448	-1.01375	0.00137744	31.4252	0.799687	394.058	393.044	1	nucleus
HSD17B12	HSD17B12	Ischemic stroke	outcome	Inverse variance weighted	213	-0.0493704	0.00129915	1444.16	0	0	ENSG00000149084	11	43577986	rs11555762	11	43876698	T	C	0.321074	0.0214	0.0059	0.0002999	-0.598236	0.0495554	1.48373e-33	-0.0357718	0.0102979	0.000513309	0.0177754	17	0.0130894	148	4.17333e-40	1.58683e-37	0.000135916	0.0507301	0.949134	rs10400343	2.704e-05	-5.73077	0.999324	12.7598	0.00143836	15.6625	0.721312	87.835	100.595	0.214248	nucleus
LYRM9	LYRM9	Ischemic stroke	outcome	Inverse variance weighted	61	-0.0337629	0.0033436	101.965	5.65226e-24	4.59246e-23	ENSG00000232859	17	26205340	rs8067428	17	26267997	A	G	0.212724	0.0172	0.0056	0.001937	-0.574584	0.0603869	1.81636e-21	-0.0299347	0.0102414	0.00346766	0.238465	6	0.0284286	63	3.68457e-34	4.12891e-33	0.0320336	0.358358	0.609609	rs3751972	2.809e-05	-4.16981	0.999298	5.0566	0.00137781	15.4783	0.69286	82.4062	87.4628	0.583401	nucleus
SFXN4	SFXN4	Ischemic stroke	outcome	Inverse variance weighted	70	-0.0125887	0.00214498	34.444	4.38685e-09	1.48127e-08	ENSG00000183605	10	120900279	rs10749291	10	120920588	C	T	0.437376	-0.0142	0.0048	0.003215	0.944547	0.0719412	2.23356e-39	-0.0150337	0.0052092	0.00390196	0.0046679	16	0.0284286	71	4.23472e-50	3.21058e-50	0.513281	0.389049	0.0976703	rs10749291	2.304e-05	2.95833	0.999424	0.64336	0.00288806	17.576	0.796497	122.229	122.873	1	nucleus
SNX32	SNX32	Ischemic stroke	outcome	Inverse variance weighted	53	0.027208	0.00426615	40.6742	1.79842e-10	6.49429e-10	ENSG00000172803	11	65601112	rs17854357	11	65601560	C	G	0.161034	0.0234	0.0073	0.001268	0.404537	0.052386	1.14307e-14	0.0578439	0.0195382	0.00307089	0.0135871	5	0.0284286	54	5.38895e-06	2.00092e-08	0.766307	0.00261422	0.231073	rs17854357	5.329e-05	3.20548	0.99867	1.81961	0.00226202	8.5057	0.556385	19.72	21.5396	0.527552	nucleus
C15orf40	C15orf40	Ischemic stroke	outcome	Inverse variance weighted	204	0.0207271	0.000827221	627.816	1.49204e-138	6.46551e-137	ENSG00000169609	15	83657193	rs6603042	15	83678394	T	G	0.298211	-0.0287	0.0056	3.016e-07	-0.787019	0.0892891	1.20454e-18	0.0364667	0.00823082	9.40113e-06	0.0183266	17	0.000479457	53	9.16611e-15	1.5579e-14	0.00153467	0.00161152	0.996854	rs6603042	3.136e-05	-5.125	0.999217	9.54658	0.00579789	-10.3359	0.651709	34.2842	43.8308	0.997782	putamen
CPNE1	CPNE1	Ischemic stroke	outcome	Inverse variance weighted	551	-0.0102391	0.000613906	278.179	1.87293e-62	4.05802e-61	ENSG00000214078	20	34213953	rs6058374	20	34525838	C	G	0.10338	0.0178	0.0082	0.0295	-1.04489	0.0933429	4.35768e-29	-0.0170353	0.00799391	0.0330864	0.000709497	20	0.16874	192	3.69157e-22	3.77547e-24	0.912049	0.00924907	0.0787022	rs113203744	9.025e-05	-2.96842	0.997749	1.34769	0.0051496	-14.5608	0.523284	55.1018	56.4495	0.153783	putamen
ERAP2	ERAP2	Ischemic stroke	outcome	Inverse variance weighted	232	-0.0115344	0.000312223	1364.77	9.49588e-299	1.23446e-296	ENSG00000164308	5	96211643	rs2910686	5	96252589	C	T	0.426441	-0.0124	0.0047	0.008466	1.17836	0.0775529	3.85969e-52	-0.0105231	0.00404828	0.00933861	0.0145537	15	0.0529188	243	6.00464e-104	1.84996e-105	0.919994	0.0282922	0.0517138	rs2910686	2.209e-05	2.6383	0.999448	-0.272644	0.00216207	25.3421	0.768712	246.11	245.837	0.677237	putamen
HSD17B12	HSD17B12	Ischemic stroke	outcome	Inverse variance weighted	183	-0.0383229	0.00121728	991.142	1.51248e-217	1.31082e-215	ENSG00000149084	11	43577986	rs11555762	11	43876698	T	C	0.321074	0.0214	0.0059	0.0002999	-0.742991	0.0524709	1.61859e-45	-0.0288025	0.00819725	0.000441949	0.0107662	14	0.0112697	130	1.39649e-72	5.2623e-70	4.48838e-05	0.0159293	0.984026	rs10400343	2.704e-05	-5.73077	0.999324	12.7598	0.00109319	22.0025	0.680345	164.11	176.87	0.923794	putamen
LYRM9	LYRM9	Ischemic stroke	outcome	Inverse variance weighted	58	-0.0355118	0.00342895	107.256	3.91164e-25	3.39009e-24	ENSG00000232859	17	26205340	rs10512428	17	26268925	C	G	0.212724	0.0194	0.0055	0.0004441	-0.508786	0.0630589	7.12105e-16	-0.03813	0.0117979	0.00122958	0.18775	4	0.0157933	60	1.99368e-22	2.23409e-21	0.0292055	0.326629	0.644165	rs3751972	2.809e-05	-4.16981	0.999298	5.0566	0.00172384	13.1483	0.641964	54.9767	60.0333	0.365427	putamen
SFXN4	SFXN4	Ischemic stroke	outcome	Inverse variance weighted	65	-0.0120099	0.00225846	28.2782	1.05071e-07	3.51146e-07	ENSG00000183605	10	120900279	rs10749291	10	120920588	C	T	0.437376	-0.0142	0.0048	0.003215	0.865064	0.0644856	4.9497e-41	-0.016415	0.00568204	0.00386567	0.00516476	15	0.0246437	66	1.37682e-64	9.21052e-65	0.537904	0.359741	0.102356	rs10749291	2.304e-05	2.95833	0.999424	0.64336	0.00191186	19.7843	0.799345	155.636	156.279	1	putamen
SNX32	SNX32	Ischemic stroke	outcome	Inverse variance weighted	25	0.0271131	0.00633916	18.2935	1.89354e-05	4.92321e-05	ENSG00000172803	11	65601112	rs17854357	11	65601560	C	G	0.161034	0.0234	0.0073	0.001268	0.438792	0.0627811	2.76378e-12	0.0533282	0.0183028	0.00357218	0.0183364	4	0.0246437	26	0.000278225	9.08885e-07	0.805548	0.00243977	0.191733	rs17854357	5.329e-05	3.20548	0.99867	1.81961	0.00323271	7.71748	0.544644	15.826	17.6456	0.668503	putamen
C15orf40	C15orf40	Ischemic stroke	outcome	Inverse variance weighted	234	0.0196176	0.000788297	619.315	1.05393e-136	3.91459e-135	ENSG00000169609	15	83657193	rs11259963	15	83641353	C	G	0.486083	-0.0166	0.0048	0.0005194	-0.913233	0.0763967	6.20028e-33	0.0181772	0.0054716	0.000893431	0.0435239	20	0.0151883	68	8.69491e-36	1.49708e-35	0.219013	0.376689	0.404297	rs1037403	2.209e-05	3.93617	0.999448	3.99141	0.0034867	-15.2345	0.748783	86.2017	90.1931	0.318377	caudate
CPNE1	CPNE1	Ischemic stroke	outcome	Inverse variance weighted	562	-0.00991116	0.00061935	256.081	1.22702e-57	2.12683e-56	ENSG00000214078	20	34213953	rs74355238	20	34441541	G	A	0.107356	0.0195	0.008	0.01463	-1.03806	0.0810747	1.56236e-37	-0.018785	0.00784509	0.0166433	8.72581e-06	20	0.0943118	196	6.5805e-33	4.96005e-35	0.942283	0.00705178	0.0506653	rs11700256	7.744e-05	-2.65909	0.998068	0.404018	0.00366916	-17.1311	0.54836	80.067	80.471	0.11526	caudate
ERAP2	ERAP2	Ischemic stroke	outcome	Inverse variance weighted	254	-0.0106435	0.000288122	1364.63	1.01804e-298	1.32345e-296	ENSG00000164308	5	96211643	rs2910686	5	96252589	C	T	0.426441	-0.0124	0.0047	0.008466	1.21351	0.0667595	7.80171e-74	-0.0102183	0.00391365	0.00902938	0.0100705	20	0.0575623	258	2.28606e-199	7.0544e-201	0.919952	0.0283365	0.0517115	rs2910686	2.209e-05	2.6383	0.999448	-0.272644	0.00125882	34.2027	0.797759	465.821	465.549	0.677237	caudate
HSD17B12	HSD17B12	Ischemic stroke	outcome	Inverse variance weighted	172	-0.0399328	0.00136388	857.243	1.9365e-188	1.6783e-186	ENSG00000149084	11	43577986	rs11555762	11	43876698	T	C	0.321074	0.0214	0.0059	0.0002999	-0.735925	0.0532298	1.79048e-43	-0.029079	0.00828843	0.000450828	0.00237724	14	0.0151883	137	1.50575e-59	5.64805e-57	0.000255878	0.095075	0.904669	rs6485474	2.809e-05	-5.56604	0.999298	11.8486	0.0014225	19.5123	0.703513	133.316	145.164	0.184243	caudate
LYRM9	LYRM9	Ischemic stroke	outcome	Inverse variance weighted	60	-0.0372691	0.00368668	102.194	5.03332e-24	4.08958e-23	ENSG00000232859	17	26205340	rs35410059	17	26258447	A	G	0.228628	0.0193	0.0054	0.0003802	-0.509172	0.0541079	4.94687e-21	-0.0379047	0.0113446	0.000834162	0.355801	5	0.0151883	62	4.87878e-22	5.46711e-21	0.0371709	0.415986	0.546843	rs3751972	2.809e-05	-4.16981	0.999298	5.0566	0.00158262	13.0017	0.654799	54.813	59.8696	0.894274	caudate
SFXN4	SFXN4	Ischemic stroke	outcome	Inverse variance weighted	66	-0.013497	0.00228809	34.7956	3.66195e-09	1.36015e-08	ENSG00000183605	10	120900279	rs10749291	10	120920588	C	T	0.437376	-0.0142	0.0048	0.003215	0.910592	0.066035	2.94682e-43	-0.0155943	0.00539124	0.00382168	0.00380782	14	0.0278436	67	2.39161e-63	1.81312e-63	0.513291	0.389037	0.0976722	rs10749291	2.304e-05	2.95833	0.999424	0.64336	0.00219773	19.4239	0.814104	152.734	153.378	1	caudate
SNX32	SNX32	Ischemic stroke	outcome	Inverse variance weighted	46	0.0209093	0.00398893	27.4767	1.59e-07	5.16751e-07	ENSG00000172803	11	65601112	rs17854357	11	65601560	C	G	0.161034	0.0234	0.0073	0.001268	0.413109	0.0594779	3.76891e-12	0.0566436	0.019462	0.00360882	0.0109105	3	0.0278436	47	4.6119e-05	1.54814e-07	0.932509	0.0030659	0.0643785	rs17854357	5.329e-05	3.20548	0.99867	1.81961	0.00300134	7.54062	0.553525	15.3338	17.1534	0.201728	caudate
C15orf40	C15orf40	Ischemic stroke	outcome	Inverse variance weighted	253	0.0218672	0.000889599	604.224	2.01817e-133	8.61086e-132	ENSG00000169609	15	83657193	rs6603041	15	83670073	C	A	0.483101	-0.0176	0.0047	0.0001997	-0.815072	0.0643441	8.96429e-37	0.0215932	0.00601304	0.000329338	0.0277164	20	0.0107817	76	7.03357e-43	1.20832e-42	0.162199	0.278087	0.559714	rs1037403	2.209e-05	3.93617	0.999448	3.99141	0.00247066	-16.398	0.774195	103.344	107.335	0.517958	cerebellum
CPNE1	CPNE1	Ischemic stroke	outcome	Inverse variance weighted	497	-0.0133511	0.000966317	190.896	2.02667e-43	2.73067e-42	ENSG00000214078	20	34213953	rs111597121	20	34371913	C	A	0.109344	0.0197	0.008	0.01308	-0.674703	0.0751535	2.76563e-19	-0.029198	0.012295	0.0175592	0.000117891	20	0.11194	239	2.69647e-09	4.10446e-11	0.902315	0.0136506	0.0840344	rs2425131	6.084e-05	-3.11538	0.998481	1.60049	0.00280283	-9.50702	0.571479	25.4024	27.0029	0.171222	cerebellum
ERAP2	ERAP2	Ischemic stroke	outcome	Inverse variance weighted	283	-0.0105861	0.000294107	1295.56	1.04416e-283	1.33652e-281	ENSG00000164308	5	96211643	rs2927608	5	96252432	A	G	0.426441	-0.011	0.0047	0.01985	1.17623	0.0735613	1.50548e-57	-0.00935191	0.00403839	0.0205719	0.00174181	20	0.116574	272	1.97771e-96	6.14497e-98	0.93692	0.0290772	0.0340032	rs2927608	2.209e-05	-2.34043	0.999448	-1.01375	0.00230117	24.5199	0.765896	229.511	228.497	0.99964	cerebellum
HSD17B12	HSD17B12	Ischemic stroke	outcome	Inverse variance weighted	163	-0.0466893	0.0014306	1065.12	1.25917e-233	1.07449e-231	ENSG00000149084	11	43577986	rs1061810	11	43877934	A	C	0.303181	0.0224	0.006	0.0001675	-0.636622	0.059422	8.79007e-27	-0.0351857	0.00998058	0.000422813	0.0125369	11	0.0107817	114	1.15287e-26	4.24789e-24	0.000178494	0.0648335	0.934988	rs6485474	2.809e-05	-5.56604	0.999298	11.8486	0.00241227	12.9858	0.703629	58.7189	70.5675	0.547055	cerebellum
LYRM9	LYRM9	Ischemic stroke	outcome	Inverse variance weighted	58	-0.0319996	0.00306756	108.818	1.77892e-25	1.57036e-24	ENSG00000232859	17	26205340	rs35410059	17	26258447	A	G	0.228628	0.0193	0.0054	0.0003802	-0.58808	0.0711589	1.40487e-16	-0.0328187	0.0100043	0.00103644	0.189276	4	0.0176195	60	5.36134e-25	6.00785e-24	0.0355224	0.397493	0.566985	rs3751972	2.809e-05	-4.16981	0.999298	5.0566	0.00254206	13.4526	0.688872	61.7497	66.8063	0.975656	cerebellum
SFXN4	SFXN4	Ischemic stroke	outcome	Inverse variance weighted	67	-0.0104959	0.00195613	28.7903	8.06561e-08	2.61366e-07	ENSG00000183605	10	120900279	rs10749291	10	120920588	C	T	0.437376	-0.0142	0.0048	0.003215	1.01597	0.0641415	1.66115e-56	-0.0139768	0.00480625	0.00363693	0.00119046	16	0.0289134	68	5.9611e-102	4.53444e-102	0.512619	0.389837	0.0975443	rs10749291	2.304e-05	2.95833	0.999424	0.64336	0.00178062	24.0766	0.836757	241.621	242.264	1	cerebellum
SNX32	SNX32	Ischemic stroke	outcome	Inverse variance weighted	78	0.00704759	0.0010118	48.5163	3.27547e-12	1.44572e-11	ENSG00000172803	11	65601112	rs17854357	11	65601560	C	G	0.161034	0.0234	0.0073	0.001268	1.31778	0.0990974	2.38312e-40	0.0177571	0.00569829	0.00183185	0.000555404	11	0.023356	79	2.46822e-43	9.38459e-46	0.728817	0.0025024	0.268681	rs17854357	5.329e-05	3.20548	0.99867	1.81961	0.0055384	17.7072	0.681752	106.308	108.128	0.836344	cerebellum
C15orf40	C15orf40	Ischemic stroke	outcome	Inverse variance weighted	238	0.0222924	0.000935073	568.358	1.27819e-125	5.45361e-124	ENSG00000169609	15	83657193	rs6603041	15	83670073	C	A	0.483101	-0.0176	0.0047	0.0001997	-0.747448	0.0578054	3.03187e-38	0.0235468	0.00654644	0.000322054	0.0816143	20	0.0164247	70	3.82621e-52	6.58188e-52	0.194017	0.333276	0.472707	rs1037403	2.209e-05	3.93617	0.999448	3.99141	0.00167909	-18.2408	0.751107	124.261	128.253	0.405197	cerebellar
CPNE1	CPNE1	Ischemic stroke	outcome	Inverse variance weighted	495	-0.0140068	0.00116032	145.721	1.4941e-33	2.14574e-32	ENSG00000214078	20	34213953	rs60646509	20	34303409	G	T	0.101392	0.02	0.0082	0.01403	-0.555763	0.0595159	9.81204e-21	-0.0359866	0.0152495	0.018282	0.000111091	20	0.116548	237	5.84559e-12	9.23807e-14	0.936044	0.0147436	0.0492128	rs2425084	4.9e-05	2.65714	0.998776	0.172866	0.00157225	-10.9524	0.546178	32.3637	32.5365	0.160392	cerebellar
ERAP2	ERAP2	Ischemic stroke	outcome	Inverse variance weighted	244	-0.0120713	0.000323672	1390.91	1.98301e-304	5.07651e-302	ENSG00000164308	5	96211643	rs2927608	5	96252432	A	G	0.426441	-0.011	0.0047	0.01985	1.13809	0.0822654	1.58104e-43	-0.00966532	0.00418841	0.0210194	0.00551231	17	0.11911	250	1.22807e-65	3.7867e-67	0.937133	0.028862	0.0340045	rs2927608	2.209e-05	-2.34043	0.999448	-1.01375	0.00304892	20.6112	0.749965	158.608	157.594	1	cerebellar
HSD17B12	HSD17B12	Ischemic stroke	outcome	Inverse variance weighted	137	-0.0490923	0.00193263	645.254	2.4056e-142	1.23166e-140	ENSG00000149084	11	43577986	rs11555762	11	43876698	T	C	0.321074	0.0214	0.0059	0.0002999	-0.557315	0.0564877	5.83774e-23	-0.0383984	0.0112792	0.000663216	0.0171927	7	0.016912	102	1.45061e-21	5.35847e-19	0.000260604	0.0953615	0.904378	rs4755744	2.809e-05	-5.32075	0.999298	10.5143	0.00221915	12.1929	0.639771	47.0455	57.5598	0.159632	cerebellar
LYRM9	LYRM9	Ischemic stroke	outcome	Inverse variance weighted	52	-0.0391523	0.00424094	85.2293	2.65697e-20	2.5192e-19	ENSG00000232859	17	26205340	rs35410059	17	26258447	A	G	0.228628	0.0193	0.0054	0.0003802	-0.426508	0.0588678	4.31874e-13	-0.0452512	0.0141177	0.00134927	0.250715	3	0.0229376	54	5.44364e-15	2.90357e-14	0.016169	0.0853448	0.898486	rs1986311	2.809e-05	5.22642	0.999298	10.0172	0.00194602	10.2911	0.64944	33.8657	43.8829	0.692577	cerebellar
SFXN4	SFXN4	Ischemic stroke	outcome	Inverse variance weighted	66	-0.00977239	0.00186157	27.5577	1.52475e-07	5.42133e-07	ENSG00000183605	10	120900279	rs10749291	10	120920588	C	T	0.437376	-0.0142	0.0048	0.003215	0.980515	0.0676033	1.14378e-47	-0.0144822	0.00499618	0.00374771	0.00230519	16	0.0318555	67	1.47852e-86	9.94993e-87	0.536751	0.361113	0.102136	rs10749291	2.304e-05	2.95833	0.999424	0.64336	0.00188674	22.5735	0.812686	206.219	206.863	1	cerebellar
SNX32	SNX32	Ischemic stroke	outcome	Inverse variance weighted	52	0.0099315	0.00142545	48.5427	3.23181e-12	1.72363e-11	ENSG00000172803	11	65601112	rs17854357	11	65601560	C	G	0.161034	0.0234	0.0073	0.001268	1.22488	0.102784	9.65346e-33	0.0191039	0.0061716	0.00196512	0.0219042	6	0.0250553	53	1.02175e-31	3.79539e-34	0.728952	0.00243915	0.268609	rs17854357	5.329e-05	3.20548	0.99867	1.81961	0.00593208	15.9034	0.633096	79.5594	81.379	0.836892	cerebellar
C15orf40	C15orf40	Ischemic stroke	outcome	Inverse variance weighted	193	0.0242109	0.00100942	575.275	3.99746e-127	1.91878e-125	ENSG00000169609	15	83657193	rs6603042	15	83678394	T	G	0.298211	-0.0287	0.0056	3.016e-07	-0.653011	0.0902505	4.63689e-13	0.0439503	0.010509	2.88737e-05	0.0185043	10	0.000678531	45	9.20545e-09	1.55659e-08	0.001423	0.00140905	0.997168	rs6603042	3.136e-05	-5.125	0.999217	9.54658	0.00594089	-8.47217	0.579099	20.3505	29.8971	0.890041	substantia
CPNE1	CPNE1	Ischemic stroke	outcome	Inverse variance weighted	271	-0.0138571	0.000714792	375.824	1.0098e-83	3.02941e-82	ENSG00000214078	20	34213953	rs7273174	20	34350306	C	T	0.110338	0.0199	0.008	0.01306	-1.05454	0.135003	5.66292e-15	-0.0188708	0.00796162	0.0177776	0.000162447	16	0.0928385	182	8.70277e-05	1.26569e-06	0.905157	0.0130825	0.0816719	rs7273174	6.4e-05	-2.4875	0.998403	-0.130789	0.012594	-9.39683	0.368184	16.0258	15.895	0.0852523	substantia
ERAP2	ERAP2	Ischemic stroke	outcome	Inverse variance weighted	243	-0.0108467	0.000291704	1382.63	1.24897e-302	2.99752e-300	ENSG00000164308	5	96211643	rs2910686	5	96252589	C	T	0.426441	-0.0124	0.0047	0.008466	1.22799	0.0877184	1.57579e-44	-0.0100978	0.00389477	0.00952376	0.0110797	14	0.0559521	249	1.41764e-108	4.37003e-110	0.919979	0.0283077	0.051713	rs2910686	2.209e-05	2.6383	0.999448	-0.272644	0.00208258	26.9088	0.710926	256.764	256.491	0.677237	substantia
HSD17B12	HSD17B12	Ischemic stroke	outcome	Inverse variance weighted	122	-0.0396865	0.00168017	557.931	2.37007e-123	9.48029e-122	ENSG00000149084	11	43577986	rs57635800	11	43878485	A	G	0.303181	0.026	0.0054	1.305e-06	-0.668356	0.066539	9.70688e-24	-0.0389014	0.0089598	1.41336e-05	0.50365	5	0.000664279	78	2.92199e-23	1.04575e-20	0.00018618	0.0656982	0.934116	rs6485474	2.809e-05	-5.56604	0.999298	11.8486	0.00236927	13.8865	0.532989	51.0091	62.8577	0.622328	substantia
LYRM9	LYRM9	Ischemic stroke	outcome	Inverse variance weighted	17	-0.0497925	0.00288927	296.995	1.48745e-66	3.56988e-65	NA	NA	NA	NA	NA	NA	NA	NA	NA	NA	NA	NA	NA	NA	NA	NA	NA	NA	NA	NA	NA	17	0.000709429	0.00183087	0.0212423	0.053899	0.922318	rs1986311	2.809e-05	5.22642	0.999298	10.0172	0.00517313	6.0011	0.483076	8.36862	18.3858	0.742797	substantia
SFXN4	SFXN4	Ischemic stroke	outcome	Inverse variance weighted	14	-0.0137961	0.00182119	57.385	3.58324e-14	1.91106e-13	ENSG00000183605	10	120900279	rs10749291	10	120920588	C	T	0.437376	-0.0142	0.0048	0.003215	0.853116	0.0855442	2.00482e-23	-0.0166449	0.00586876	0.00456569	0.0740116	6	0.0410267	15	1.3075e-22	1.24536e-25	0.839596	0.000639926	0.159764	rs10749291	2.304e-05	2.95833	0.999424	0.64336	0.00394162	13.5885	0.649329	59.4243	60.0676	1	substantia
SNX32	SNX32	Ischemic stroke	outcome	Inverse variance weighted	25	0.0143245	0.0033144	18.6787	1.54697e-05	4.58362e-05	ENSG00000172803	11	65601112	rs10791830	11	65661291	T	C	0.186879	0.0162	0.0057	0.004749	0.747534	0.1077	3.89606e-12	0.0216713	0.00823955	0.00853471	0.870837	3	0.0559521	26	0.000407093	1.33906e-06	0.913055	0.00291972	0.0836173	rs10791830	3.249e-05	2.84211	0.999188	0.477246	0.00868121	8.02308	0.463194	14.5968	15.074	0.171379	substantia
C15orf40	C15orf40	Ischemic stroke	outcome	Inverse variance weighted	123	0.0239379	0.00163925	213.247	2.68895e-48	5.27447e-47	ENSG00000169609	15	83657193	rs62011744	15	83650753	C	T	0.191849	-0.0209	0.0064	0.00108	-0.636968	0.100069	1.94938e-10	0.0328117	0.0112927	0.00366603	0.461741	3	0.049857	31	0.0050973	7.95355e-05	0.605778	0.00907227	0.379973	rs67022650	4.096e-05	3.54688	0.998977	2.8412	0.00859312	-6.96175	0.482916	11.3727	14.2139	0.199806	spinal
CPNE1	CPNE1	Ischemic stroke	outcome	Inverse variance weighted	267	-0.0122521	0.000564435	471.189	1.76615e-104	6.43382e-103	ENSG00000214078	20	34213953	rs73902914	20	34432882	G	A	0.10835	0.0188	0.008	0.01841	-1.38174	0.150423	4.08854e-20	-0.013606	0.00597627	0.0228056	0.00203257	12	0.139684	192	2.74478e-10	4.41619e-12	0.923339	0.0147941	0.061867	rs75331436	7.569e-05	-2.77011	0.998111	0.693582	0.0143784	-11.5231	0.413074	27.1581	27.8517	0.0553213	spinal
ERAP2	ERAP2	Ischemic stroke	outcome	Inverse variance weighted	238	-0.0108489	0.00029046	1395.07	2.47326e-305	6.3068e-303	ENSG00000164308	5	96211643	rs2927608	5	96252432	A	G	0.426441	-0.011	0.0047	0.01985	1.22533	0.0905198	9.50927e-42	-0.00897717	0.00389261	0.0210989	0.00745858	14	0.139684	244	1.77964e-74	5.48431e-76	0.937149	0.028846	0.0340051	rs2927608	2.209e-05	-2.34043	0.999448	-1.01375	0.0028678	22.8812	0.685854	178.96	177.947	1	spinal
HSD17B12	HSD17B12	Ischemic stroke	outcome	Inverse variance weighted	118	-0.0403393	0.00164288	602.902	3.91378e-133	2.49503e-131	ENSG00000149084	11	43577986	rs57635800	11	43878485	A	G	0.303181	0.026	0.0054	1.305e-06	-0.666021	0.0612261	1.46658e-27	-0.0390378	0.00886656	1.06856e-05	0.331082	8	0.000523593	75	2.04658e-28	7.19378e-26	0.00165853	0.582561	0.41578	rs35251247	2.916e-05	4.85185	0.999272	8.14938	0.00195705	-15.0552	0.581466	65.4618	73.6111	0.458226	spinal
LYRM9	LYRM9	Ischemic stroke	outcome	Inverse variance weighted	21	-0.0482858	0.00248892	376.372	7.67162e-84	2.44533e-82	NA	NA	NA	NA	NA	NA	NA	NA	NA	NA	NA	NA	NA	NA	NA	NA	NA	NA	NA	NA	NA	21	6.49096e-05	0.000188487	0.0253387	0.0726775	0.90173	rs1986311	2.809e-05	5.22642	0.999298	10.0172	0.00484888	6.2691	0.541307	10.2474	20.2646	0.455025	spinal
SFXN4	SFXN4	Ischemic stroke	outcome	Inverse variance weighted	15	-0.0115355	0.00504404	5.23018	0.0221982	0.044223	ENSG00000183605	10	120900279	rs10749291	10	120920588	C	T	0.437376	-0.0142	0.0048	0.003215	0.709424	0.0813723	2.82537e-18	-0.0200162	0.00714497	0.00508745	0.00724676	6	0.049857	16	1.43495e-12	3.68587e-13	0.70648	0.181357	0.112163	rs10749291	2.304e-05	2.95833	0.999424	0.64336	0.00441031	10.6825	0.636834	35.8296	36.473	0.885134	spinal
SNX32	SNX32	Ischemic stroke	outcome	Inverse variance weighted	48	0.0108582	0.0021722	24.9873	5.77085e-07	2.45261e-06	ENSG00000172803	11	65601112	rs11227332	11	65623739	G	A	0.190855	0.0113	0.0065	0.08092	0.663678	0.101107	5.23411e-11	0.0170263	0.0101316	0.0928556	0.197218	4	0.340045	49	0.00158618	4.94789e-06	0.986978	0.00307039	0.0083601	rs77779142	5.184e-05	3.31944	0.998706	2.17734	0.0104042	6.92157	0.407022	9.48853	11.6659	0.221087	spinal
[truncated: 1 more columns]
